# Supplementary material for: Paratype: a genotyping tool for Salmonella Paratyphi A reveals its global genomic diversity
Source: Nat Commun. 2022 Dec 23;13:7912. doi: 10.1038/s41467-022-35587-6 (PMC9782287; doi:10.1038/s41467-022-35587-6)
Supplement: Supplementary file 3 — Supplementary Dataset 1 [file 41467_2022_35587_MOESM3_ESM.xlsx]

## Sheet: Sheet1
Serial	ID	Illumina_StudyID	Illumina_SampleID	Illumina_RunID	Illumina_AssemblyID	ONT_StudyID	ONT_SampleID	ONT_RunID	ONT_AssemblyID	Year	Country	Travel	Source	Serovar	ResGenes	AcrB_mutations	Plasmids	QRDR_mutations	Paratype_genotype	Paratype_confidence	Ampicilliin_AST	Chloramphenicol_AST	Cotrimoxazole_AST	Ceftriaxone_AST	Ciprofloxacin_AST	Azithromycin_AST
1	E1	ERP132884	ERS8226887	ERR7213364	GCA_940586805.1					1999	Bangladesh		This_Study	ParatyphiA		AcrB-717-WT	-	No_mutation	1.1	1	Susceptible	Susceptible	Susceptible	Susceptible	Susceptible	Susceptible
2	E100	ERP132884	ERS8226972	ERR7213365	GCA_940587405.1					2007	Bangladesh		This_Study	ParatyphiA		AcrB-717-WT	-	gyrA-S83F	1.1	0.99	Susceptible	Susceptible	Susceptible	Susceptible	Non-susceptible	Susceptible
3	E101	ERP132884	ERS8226973	ERR7213366	GCA_940586785.1					2007	Bangladesh		This_Study	ParatyphiA		AcrB-717-WT	-	gyrA-S83F	2.4.4	1	Susceptible	Susceptible	Susceptible	Susceptible	Non-susceptible	Susceptible
4	E102	ERP132884	ERS8226974	ERR7213367	GCA_940587365.1					2007	Bangladesh		This_Study	ParatyphiA		AcrB-717-WT	-	gyrA-S83F	2.4.4	1	Susceptible	Susceptible	Susceptible	Susceptible	Non-susceptible	Susceptible
5	E103	ERP132884	ERS8226975	ERR7213368	GCA_940586675.1					2007	Bangladesh		This_Study	ParatyphiA		AcrB-717-WT	IncX1	gyrA-S83Y	1.2.2	1	Susceptible	Susceptible	Susceptible	Susceptible	Non-susceptible	Susceptible
6	E104	ERP132884	ERS8226976	ERR7213369	GCA_940586745.1					2007	Bangladesh		This_Study	ParatyphiA		AcrB-717-WT	-	gyrA-S83F	2.4.4	0.99	Susceptible	Susceptible	Susceptible	Susceptible	Non-susceptible	Susceptible
7	E105	ERP132884	ERS8226977	ERR7213370	GCA_940586755.1					2007	Bangladesh		This_Study	ParatyphiA		AcrB-717-WT	IncX1	gyrA-D87Y	1.2.2	1	Susceptible	Susceptible	Susceptible	Susceptible	Non-susceptible	Susceptible
8	E106	ERP132884	ERS8226978	ERR7213371	GCA_940587465.1					2007	Bangladesh		This_Study	ParatyphiA		AcrB-717-WT	Col(pHAD28)	gyrA-S83F	2.3.3	1	Susceptible	Susceptible	Susceptible	Susceptible	Non-susceptible	Susceptible
9	E107	ERP132884	ERS8226979	ERR7222475	GCA_940586725.1					2008	Bangladesh		This_Study	ParatyphiA		AcrB-717-WT	IncX1	gyrA-S83Y	1.2.2	1	Susceptible	Susceptible	Susceptible	Susceptible	Non-susceptible	Susceptible
10	E108	ERP132884	ERS8226980	ERR7213372	GCA_940587395.1					2008	Bangladesh		This_Study	ParatyphiA		AcrB-717-WT	Col(pHAD28)	gyrA-S83F	2.3.2	1	Susceptible	Susceptible	Susceptible	Susceptible	Non-susceptible	Susceptible
11	E109	ERP132884	ERS8226981	ERR7213373	GCA_940586655.1					2007	Bangladesh		This_Study	ParatyphiA		AcrB-717-WT	Col(pHAD28)	gyrA-S83F	2.4.4	0.99	Susceptible	Susceptible	Susceptible	Susceptible	Non-susceptible	Susceptible
12	E110	ERP132884	ERS8226982	ERR7222476	GCA_940586795.1					2008	Bangladesh		This_Study	ParatyphiA		AcrB-717-WT	IncX1	gyrA-S83Y	1.2.2	1	Susceptible	Susceptible	Susceptible	Susceptible	Non-susceptible	Susceptible
13	E111	ERP132884	ERS8226983	ERR7213374	GCA_940586605.1					2008	Bangladesh		This_Study	ParatyphiA		AcrB-717-WT	-	gyrA-S83F	1.1	1	Susceptible	Susceptible	Susceptible	Susceptible	Non-susceptible	Susceptible
14	E112	ERP132884	ERS8226984	ERR7213375	GCA_940587245.1					2008	Bangladesh		This_Study	ParatyphiA		AcrB-717-WT	-	No_mutation	2.4.4	0.99	Susceptible	Susceptible	Susceptible	Susceptible	Non-susceptible	Susceptible
15	E113	ERP132884	ERS8226985	ERR7213376	GCA_940587095.1					2008	Bangladesh		This_Study	ParatyphiA		AcrB-717-WT	-	gyrA-S83F	2.4.4	1	Susceptible	Susceptible	Susceptible	Susceptible	Non-susceptible	Susceptible
16	E114	ERP132884	ERS8226986	ERR7213377	GCA_940587235.1					2008	Bangladesh		This_Study	ParatyphiA		AcrB-717-WT	IncX1	gyrA-D87Y	1.2.2	0.99	Susceptible	Susceptible	Susceptible	Susceptible	Non-susceptible	Susceptible
17	E115	ERP132884	ERS8226987	ERR7213378	GCA_940586995.1					2008	Bangladesh		This_Study	ParatyphiA		AcrB-717-WT	Col(pHAD28)	gyrA-S83F	2.3.2	0.99	Susceptible	Susceptible	Susceptible	Susceptible	Non-susceptible	Susceptible
18	E116	ERP132884	ERS8226988	ERR7213379	GCA_940586865.1					2008	Bangladesh		This_Study	ParatyphiA		AcrB-717-WT	-	gyrA-S83F	2.4.4	1	Susceptible	Susceptible	Susceptible	Susceptible	Non-susceptible	Susceptible
19	E117	ERP132884	ERS8226989	ERR7213380	GCA_940586705.1					2008	Bangladesh		This_Study	ParatyphiA		AcrB-717-WT	Col(pHAD28)	gyrA-S83F	2.4.4	1	Susceptible	Susceptible	Susceptible	Susceptible	Non-susceptible	Susceptible
20	E118	ERP132884	ERS8226990	ERR7213381	GCA_940586645.1					2008	Bangladesh		This_Study	ParatyphiA		AcrB-717-WT	IncX1	gyrA-S83Y	1.2.2	0.99	Susceptible	Susceptible	Susceptible	Susceptible	Non-susceptible	Susceptible
21	E119	ERP132884	ERS8226991	ERR7213382	GCA_940586685.1	ERP132884	ERS8226991	ERR9837010	GCA_940586685.2	2008	Bangladesh		This_Study	ParatyphiA		AcrB-717-WT	-	No_mutation	1.1	1	Susceptible	Susceptible	Susceptible	Susceptible	Non-susceptible	Susceptible
22	E12	ERP132884	ERS8226895	ERR7213468	GCA_940587445.1					2005	Bangladesh		This_Study	ParatyphiA		AcrB-717-WT	IncX1	gyrA-S83Y	1.2.2	1	Susceptible	Susceptible	Susceptible	Susceptible	Non-susceptible	Susceptible
23	E120	ERP132884	ERS8226992	ERR7222477	GCA_940587225.1					2008	Bangladesh		This_Study	ParatyphiA		AcrB-717-WT	-	gyrA-S83F	2.4.4	1	Susceptible	Susceptible	Susceptible	Susceptible	Non-susceptible	Susceptible
24	E121	ERP132884	ERS8226993	ERR7213469	GCA_940586985.1					2008	Bangladesh		This_Study	ParatyphiA		AcrB-717-WT	Col(pHAD28)	gyrA-S83F	2.3.3	1	Susceptible	Susceptible	Susceptible	Susceptible	Non-susceptible	Susceptible
25	E123	ERP132884	ERS8226994	ERR9707187	GCA_940586715.1					2008	Bangladesh		This_Study	ParatyphiA		AcrB-717-WT	-	gyrA-S83F	2.4.4	1	Susceptible	Susceptible	Susceptible	Susceptible	Non-susceptible	Susceptible
26	E124	ERP132884	ERS8226995	ERR7213556	GCA_940587355.1					2008	Bangladesh		This_Study	ParatyphiA		AcrB-717-WT	IncX1	gyrA-D87G	1.2.1	1	Susceptible	Susceptible	Susceptible	Susceptible	Non-susceptible	Susceptible
27	E125	ERP132884	ERS8226996	ERR7213557	GCA_940587415.1					2008	Bangladesh		This_Study	ParatyphiA		AcrB-717-WT	-	gyrA-S83F	1.1	1	Susceptible	Susceptible	Susceptible	Susceptible	Non-susceptible	Susceptible
28	E126	ERP132884	ERS8226997	ERR7213558	GCA_942460395.1					2008	Bangladesh		This_Study	ParatyphiA		AcrB-717-WT	-	gyrA-S83F	2.4.4	1	Susceptible	Susceptible	Susceptible	Susceptible	Non-susceptible	Susceptible
29	E127	ERP132884	ERS8226998	ERR7213559	GCA_940587265.1					2008	Bangladesh		This_Study	ParatyphiA		AcrB-717-WT	Col(pHAD28)	gyrA-S83F	2.3.2	1	Susceptible	Susceptible	Susceptible	Susceptible	Non-susceptible	Susceptible
30	E128	ERP132884	ERS8226999	ERR7213560	GCA_940587305.1					2008	Bangladesh		This_Study	ParatyphiA		AcrB-717-WT	Col(pHAD28)	gyrA-S83F	2.3.2	1	Susceptible	Susceptible	Susceptible	Susceptible	Non-susceptible	Susceptible
31	E129	ERP132884	ERS8227000	ERR7213561	GCA_940587135.1					2008	Bangladesh		This_Study	ParatyphiA		AcrB-717-WT	Col(pHAD28)	gyrA-S83F	2.3.2	1	Susceptible	Susceptible	Susceptible	Susceptible	Non-susceptible	Susceptible
32	E130	ERP132884	ERS8227001	ERR7213562	GCA_940587005.1					2008	Bangladesh		This_Study	ParatyphiA		AcrB-717-WT	IncX1	gyrA-S83Y	1.2.2	1	Susceptible	Susceptible	Susceptible	Susceptible	Non-susceptible	Susceptible
33	E131	ERP132884	ERS8227002	ERR7213563	GCA_940586765.1	ERP132884	ERS8227002	ERR10170391	GCA_940586765.2	2008	Bangladesh		This_Study	ParatyphiA		AcrB-717-WT	Col(pHAD28)	gyrA-S83F	2.3.3	1	Susceptible	Susceptible	Susceptible	Susceptible	Non-susceptible	Susceptible
34	E132	ERP132884	ERS8227003	ERR7213564	GCA_940586775.1					2008	Bangladesh		This_Study	ParatyphiA		AcrB-717-WT	Col(pHAD28)	gyrA-S83F	2.3.2	1	Susceptible	Susceptible	Susceptible	Susceptible	Non-susceptible	Susceptible
35	E133	ERP132884	ERS8227004	ERR7213565	GCA_940587175.1					2008	Bangladesh		This_Study	ParatyphiA		AcrB-717-WT	Col(pHAD28)	gyrA-S83F	2.3.3	1	Susceptible	Susceptible	Susceptible	Susceptible	Non-susceptible	Susceptible
36	E134	ERP132884	ERS8227005	ERR7213566	GCA_940587335.1	ERP132884	ERS8227005	ERR10286194	GCA_940587335.2	2008	Bangladesh		This_Study	ParatyphiA		AcrB-717-WT	IncX1	gyrA-D87G	1.2.1	0.97	Susceptible	Susceptible	Susceptible	Susceptible	Non-susceptible	Susceptible
37	E135	ERP132884	ERS8227006	ERR7213567	GCA_940587115.1					2008	Bangladesh		This_Study	ParatyphiA		AcrB-717-WT	-	gyrA-S83F	2.4.4	1	Susceptible	Susceptible	Susceptible	Susceptible	Non-susceptible	Susceptible
38	E136	ERP132884	ERS8227007	ERR7213568	GCA_940587385.1					2008	Bangladesh		This_Study	ParatyphiA		AcrB-717-WT	Col(pHAD28)	gyrA-S83F	2.3.2	1	Susceptible	Susceptible	Susceptible	Susceptible	Non-susceptible	Susceptible
39	E137	ERP132884	ERS8227008	ERR7213569	GCA_940587205.1					2008	Bangladesh		This_Study	ParatyphiA		AcrB-717-WT	Col(pHAD28)	gyrA-S83F	2.3.2	1	Susceptible	Susceptible	Susceptible	Susceptible	Non-susceptible	Susceptible
40	E138	ERP132884	ERS8227009	ERR7222478	GCA_940587215.1					2007	Bangladesh		This_Study	ParatyphiA		AcrB-717-WT	Col(pHAD28)	gyrA-S83F	2.3.2	1	Susceptible	Susceptible	Susceptible	Susceptible	Susceptible	Susceptible
41	E139	ERP132884	ERS8227010	ERR7222479	GCA_940586955.1					2008	Bangladesh		This_Study	ParatyphiA		AcrB-717-WT	IncX1	gyrA-D87Y	1.2.2	1	Susceptible	Susceptible	Susceptible	Susceptible	Non-susceptible	Susceptible
42	E14	ERP132884	ERS8226896	ERR7222482	GCA_940586845.1					2005	Bangladesh		This_Study	ParatyphiA		AcrB-717-WT	IncX1	gyrA-S83Y	1.2.2	1	Susceptible	Susceptible	Susceptible	Susceptible	Non-susceptible	Susceptible
43	E140	ERP132884	ERS8227011	ERR7214177	GCA_940586875.1					2008	Bangladesh		This_Study	ParatyphiA		AcrB-717-WT	-	gyrA-S83F	2.4.4	1	Susceptible	Susceptible	Susceptible	Susceptible	Non-susceptible	Susceptible
44	E141	ERP132884	ERS8227012	ERR7222480	GCA_940586965.1					2008	Bangladesh		This_Study	ParatyphiA		AcrB-717-WT	-	gyrA-S83F	2.4.4	1	Susceptible	Susceptible	Susceptible	Susceptible	Non-susceptible	Susceptible
45	E142	ERP132884	ERS8227013	ERR7216947	GCA_940586905.1					2008	Bangladesh		This_Study	ParatyphiA		AcrB-717-WT	-	gyrA-S83F	2.4.4	1	Susceptible	Susceptible	Susceptible	Susceptible	Non-susceptible	Susceptible
46	E143	ERP132884	ERS8227014	ERR7216948	GCA_940586855.1					2008	Bangladesh		This_Study	ParatyphiA		AcrB-717-WT	Col(pHAD28)	gyrA-S83F	2.3.2	0.99	Susceptible	Susceptible	Susceptible	Susceptible	Non-susceptible	Susceptible
47	E144	ERP132884	ERS8227015	ERR7216949	GCA_940587065.1					2007	Bangladesh		This_Study	ParatyphiA		AcrB-717-WT	-	gyrA-S83F	2.4.1	1	Susceptible	Susceptible	Susceptible	Susceptible	Non-susceptible	Susceptible
48	E145	ERP132884	ERS8227016	ERR7216950	GCA_940586735.1					2007	Bangladesh		This_Study	ParatyphiA		AcrB-717-WT	-	gyrA-S83F	2.4.4	1	Susceptible	Susceptible	Susceptible	Susceptible	Non-susceptible	Susceptible
49	E146	ERP132884	ERS8227017	ERR7216953	GCA_940586975.1					2008	Bangladesh		This_Study	ParatyphiA		AcrB-717-WT	-	gyrA-S83F	2.4.4	1	Susceptible	Susceptible	Susceptible	Susceptible	Non-susceptible	Susceptible
50	E147	ERP132884	ERS8227018	ERR7216954	GCA_940587485.1					2008	Bangladesh		This_Study	ParatyphiA		AcrB-717-WT	-	gyrA-S83F	2.4.4	1	Susceptible	Susceptible	Susceptible	Susceptible	Non-susceptible	Susceptible
51	E148	ERP132884	ERS8227019	ERR7216956	GCA_940587035.1					2008	Bangladesh		This_Study	ParatyphiA		AcrB-717-WT	IncFIB(pHCM2)	gyrA-S83F	2.4.4	1	Susceptible	Susceptible	Susceptible	Susceptible	Non-susceptible	Susceptible
52	E149	ERP132884	ERS8227020	ERR7222481	GCA_940587125.1					2008	Bangladesh		This_Study	ParatyphiA		AcrB-717-WT	IncX1	gyrA-S83Y	1.2.2	1	Susceptible	Susceptible	Susceptible	Susceptible	Non-susceptible	Susceptible
53	E15	ERP132884	ERS8226897	ERR7222484	GCA_940587785.1					2005	Bangladesh		This_Study	ParatyphiA		AcrB-717-WT	-	gyrA-S83F	2.4.4	1	Susceptible	Susceptible	Susceptible	Susceptible	Non-susceptible	Susceptible
54	E150	ERP132884	ERS8227021	ERR7222483	GCA_940587165.1					2008	Bangladesh		This_Study	ParatyphiA		AcrB-717-WT	-	gyrA-S83F	1.1	1	Susceptible	Susceptible	Susceptible	Susceptible	Non-susceptible	Susceptible
55	E151	ERP132884	ERS8227022	ERR7216960	GCA_940586825.1					2008	Bangladesh		This_Study	ParatyphiA		AcrB-717-WT	IncX1	gyrA-S83Y	1.2.2	1	Susceptible	Susceptible	Susceptible	Susceptible	Non-susceptible	Susceptible
56	E152	ERP132884	ERS8227023	ERR7216961	GCA_940587015.1					2008	Bangladesh		This_Study	ParatyphiA		AcrB-717-WT	-	gyrA-S83F	2.4.4	1	Susceptible	Susceptible	Susceptible	Susceptible	Non-susceptible	Susceptible
57	E153	ERP132884	ERS8227024	ERR7216962	GCA_940587345.1	ERP132884	ERS8227024	ERR10170400	GCA_940587345.2	2008	Bangladesh		This_Study	ParatyphiA		AcrB-717-WT	Col(pHAD28)	gyrA-S83F	2.3.2	1	Susceptible	Susceptible	Susceptible	Susceptible	Non-susceptible	Susceptible
58	E154	ERP132884	ERS8227025	ERR7216970	GCA_940587495.1	ERP132884	ERS8227025	ERR9837018	GCA_940587495.2	2008	Bangladesh		This_Study	ParatyphiA		AcrB-717-WT	Col(pHAD28)	gyrA-S83F	2.3.2	1	Susceptible	Susceptible	Susceptible	Susceptible	Non-susceptible	Susceptible
59	E155	ERP132884	ERS8227026	ERR7216971	GCA_940586815.1					2005	Bangladesh		This_Study	ParatyphiA		AcrB-717-WT	-	gyrA-S83F	2.4.4	1	Susceptible	Susceptible	Susceptible	Susceptible	Non-susceptible	Susceptible
60	E156	ERP132884	ERS8227027	ERR7217867	GCA_940587475.1					2005	Bangladesh		This_Study	ParatyphiA		AcrB-717-WT	-	gyrA-S83F	2.4.4	1	Susceptible	Susceptible	Susceptible	Susceptible	Non-susceptible	Susceptible
61	E157	ERP132884	ERS8227028	ERR7217868	GCA_940586635.1					2005	Bangladesh		This_Study	ParatyphiA		AcrB-717-WT	-	gyrA-S83F	2.4.4	1	Susceptible	Susceptible	Susceptible	Susceptible	Non-susceptible	Susceptible
62	E158	ERP132884	ERS8227029	ERR7217869	GCA_940587275.1					2008	Bangladesh		This_Study	ParatyphiA		AcrB-717-WT	IncX1	gyrA-S83Y	1.2.2	1	Susceptible	Susceptible	Susceptible	Susceptible	Non-susceptible	Susceptible
63	E159	ERP132884	ERS8227030	ERR7217870	GCA_940586935.1					2008	Bangladesh		This_Study	ParatyphiA		AcrB-717-WT	-	gyrA-S83F	2.4.4	1	Susceptible	Susceptible	Susceptible	Susceptible	Non-susceptible	Susceptible
64	E16	ERP132884	ERS8226898	ERR7218766	GCA_940586925.1					2005	Bangladesh		This_Study	ParatyphiA		AcrB-717-WT	-	gyrA-S83F	2.4.4	1	Susceptible	Susceptible	Susceptible	Susceptible	Non-susceptible	Susceptible
65	E160	ERP132884	ERS8227031	ERR7218767	GCA_940587195.1					2008	Bangladesh		This_Study	ParatyphiA		AcrB-717-WT	IncX1	gyrA-S83Y	1.2.2	1	Susceptible	Susceptible	Susceptible	Susceptible	Non-susceptible	Susceptible
66	E161	ERP132884	ERS8227032	ERR7218768	GCA_940587315.1					2008	Bangladesh		This_Study	ParatyphiA		AcrB-717-WT	-	gyrA-S83F	2.4.4	1	Susceptible	Susceptible	Susceptible	Susceptible	Non-susceptible	Susceptible
67	E162	ERP132884	ERS8227033	ERR7219665	GCA_940586915.1					2008	Bangladesh		This_Study	ParatyphiA		AcrB-717-WT	Col(pHAD28)	gyrA-S83F	2.3.2	0.98	Susceptible	Susceptible	Susceptible	Susceptible	Non-susceptible	Susceptible
68	E163	ERP132884	ERS8227034	ERR7222485	GCA_940587075.1					2008	Bangladesh		This_Study	ParatyphiA		AcrB-717-WT	-	gyrA-S83F	2.4.4	1	Susceptible	Susceptible	Susceptible	Susceptible	Non-susceptible	Susceptible
69	E164	ERP132884	ERS8227035	ERR7219666	GCA_940586945.1					2008	Bangladesh		This_Study	ParatyphiA		AcrB-717-WT	-	gyrA-S83F	2.4.4	1	Susceptible	Susceptible	Susceptible	Susceptible	Non-susceptible	Susceptible
70	E165	ERP132884	ERS8227036	ERR7219667	GCA_940587155.1					2008	Bangladesh		This_Study	ParatyphiA		AcrB-717-WT	IncX1	gyrA-S83Y	1.2.2	1	Susceptible	Susceptible	Susceptible	Susceptible	Non-susceptible	Susceptible
71	E166	ERP132884	ERS8227037	ERR7222486	GCA_940587255.1	ERP132884	ERS8227037	ERR10170425	GCA_940587255.2	2008	Bangladesh		This_Study	ParatyphiA		AcrB-717-WT	Col(pHAD28)	gyrA-S83F	2.3.2	1	Susceptible	Susceptible	Susceptible	Susceptible	Non-susceptible	Susceptible
72	E167	ERP132884	ERS8227038	ERR7219707	GCA_940586695.1					2008	Bangladesh		This_Study	ParatyphiA		AcrB-717-WT	IncX1	gyrA-S83Y	1.2.2	1	Susceptible	Susceptible	Susceptible	Susceptible	Non-susceptible	Susceptible
73	E168	ERP132884	ERS8227039	ERR7219709	GCA_940587145.1					2008	Bangladesh		This_Study	ParatyphiA		AcrB-717-WT	-	gyrA-S83F	2.4.4	1	Susceptible	Susceptible	Susceptible	Susceptible	Non-susceptible	Susceptible
74	E169	ERP132884	ERS8227040	ERR7219710	GCA_940587435.1					2008	Bangladesh		This_Study	ParatyphiA		AcrB-717-WT	IncX1	gyrA-S83Y	1.2.2	1	Susceptible	Susceptible	Susceptible	Susceptible	Non-susceptible	Susceptible
75	E170	ERP132884	ERS8227041	ERR7219713	GCA_940587025.1					2008	Bangladesh		This_Study	ParatyphiA		AcrB-717-WT	IncX1	gyrA-S83Y	1.2.2	1	Susceptible	Susceptible	Susceptible	Susceptible	Non-susceptible	Susceptible
76	E171	ERP132884	ERS8227042	ERR7219715	GCA_940587285.1					2008	Bangladesh		This_Study	ParatyphiA		AcrB-717-WT	IncX1	gyrA-D87Y	1.2.2	1	Susceptible	Susceptible	Susceptible	Susceptible	Non-susceptible	Susceptible
77	E172	ERP132884	ERS8227043	ERR7219809	GCA_940586835.1					2009	Bangladesh		This_Study	ParatyphiA		AcrB-717-WT	IncX1	gyrA-S83Y	1.2.2	1	Susceptible	Susceptible	Susceptible	Susceptible	Non-susceptible	Susceptible
78	E173	ERP132884	ERS8227044	ERR7219812	GCA_940587835.1					2009	Bangladesh		This_Study	ParatyphiA		AcrB-717-WT	Col(pHAD28)	gyrA-S83F	2.3.2	1	Susceptible	Susceptible	Susceptible	Susceptible	Non-susceptible	Susceptible
79	E174	ERP132884	ERS8227045	ERR7219813	GCA_940587185.1					2009	Bangladesh		This_Study	ParatyphiA		AcrB-717-WT	IncX1	No_mutation	2.4.4	0.94	Susceptible	Susceptible	Susceptible	Susceptible	Non-susceptible	Susceptible
80	E175	ERP132884	ERS8227046	ERR7219816	GCA_940587375.1					2009	Bangladesh		This_Study	ParatyphiA		AcrB-717-WT	IncX1	gyrA-S83Y	1.2.2	0.99	Susceptible	Susceptible	Susceptible	Susceptible	Non-susceptible	Susceptible
81	E176	ERP132884	ERS8227047	ERR7219817	GCA_940587295.1					2009	Bangladesh		This_Study	ParatyphiA		AcrB-717-WT	-	gyrA-S83Y	2.4.4	1	Susceptible	Susceptible	Susceptible	Susceptible	Non-susceptible	Susceptible
82	E177	ERP132884	ERS8227048	ERR7219818	GCA_940587425.1					2009	Bangladesh		This_Study	ParatyphiA		AcrB-717-WT	IncX1	gyrA-D87N	1.2.2	1	Susceptible	Susceptible	Susceptible	Susceptible	Non-susceptible	Susceptible
83	E178	ERP132884	ERS8227049	ERR7219819	GCA_940587455.1					2009	Bangladesh		This_Study	ParatyphiA		AcrB-717-WT	IncX1	gyrA-S83Y	1.2.2	1	Susceptible	Susceptible	Susceptible	Susceptible	Non-susceptible	Susceptible
84	E179	ERP132884	ERS8227050	ERR7223123	GCA_940586665.1					2009	Bangladesh		This_Study	ParatyphiA		AcrB-717-WT	Col(pHAD28)	gyrA-S83F	2.3.2	1	Susceptible	Susceptible	Susceptible	Susceptible	Non-susceptible	Susceptible
85	E180	ERP132884	ERS8227051	ERR7219980	GCA_940587105.1					2005	Bangladesh		This_Study	ParatyphiA		AcrB-717-WT	-	gyrA-S83F	2.4.1	1	Susceptible	Susceptible	Susceptible	Susceptible	Non-susceptible	Susceptible
86	E181	ERP132884	ERS8227052	ERR7219981	GCA_940586885.1					2005	Bangladesh		This_Study	ParatyphiA		AcrB-717-WT	-	gyrA-S83F	2.4.4	1	Susceptible	Susceptible	Susceptible	Susceptible	Non-susceptible	Susceptible
87	E182	ERP132884	ERS8227053	ERR7219982	GCA_940587045.1					2005	Bangladesh		This_Study	ParatyphiA		AcrB-717-WT	-	gyrA-S83F	2.4.4	1	Susceptible	Susceptible	Susceptible	Susceptible	Non-susceptible	Susceptible
88	E183	ERP132884	ERS8227054	ERR7219983	GCA_940586895.1					2005	Bangladesh		This_Study	ParatyphiA		AcrB-717-WT	-	gyrA-S83F	2.4.4	1	Susceptible	Susceptible	Susceptible	Susceptible	Non-susceptible	Susceptible
89	E184	ERP132884	ERS8227055	ERR7219984	GCA_940587325.1					2005	Bangladesh		This_Study	ParatyphiA		AcrB-717-WT	-	gyrA-S83F	2.4.4	1	Susceptible	Susceptible	Susceptible	Susceptible	Non-susceptible	Susceptible
90	E185	ERP132884	ERS8227056	ERR7219985	GCA_940587745.1					2005	Bangladesh		This_Study	ParatyphiA		AcrB-717-WT	IncX1	gyrA-S83Y	1.2.2	1	Susceptible	Susceptible	Susceptible	Susceptible	Non-susceptible	Susceptible
91	E186	ERP132884	ERS8227057	ERR7219986	GCA_940588475.1					2006	Bangladesh		This_Study	ParatyphiA		AcrB-717-WT	IncX1	gyrA-S83Y	1.2.2	1	Susceptible	Susceptible	Susceptible	Susceptible	Non-susceptible	Susceptible
92	E187	ERP132884	ERS8227058	ERR7219987	GCA_940587825.1					2006	Bangladesh		This_Study	ParatyphiA		AcrB-717-WT	-	gyrA-S83F	2.4.1	1	Susceptible	Susceptible	Susceptible	Susceptible	Non-susceptible	Susceptible
93	E188	ERP132884	ERS8227059	ERR7219988	GCA_940588545.1					2006	Bangladesh		This_Study	ParatyphiA		AcrB-717-WT	Col(pHAD28)	gyrA-S83F	2.3.3	1	Susceptible	Susceptible	Susceptible	Susceptible	Non-susceptible	Susceptible
94	E189	ERP132884	ERS8227060	ERR7219989	GCA_940588025.1					2006	Bangladesh		This_Study	ParatyphiA		AcrB-717-WT	-	gyrA-S83F	2.4.4	1	Susceptible	Susceptible	Susceptible	Susceptible	Non-susceptible	Susceptible
95	E19	ERP132884	ERS8226899	ERR7219990	GCA_940588535.1					2005	Bangladesh		This_Study	ParatyphiA		AcrB-717-WT	Col(pHAD28)	gyrA-S83F	2.3.3	1	Susceptible	Susceptible	Susceptible	Susceptible	Non-susceptible	Susceptible
96	E190	ERP132884	ERS8227061	ERR7219991	GCA_940588415.1					2006	Bangladesh		This_Study	ParatyphiA		AcrB-717-WT	Col(pHAD28)	gyrA-S83F	2.3.3	0.99	Susceptible	Susceptible	Susceptible	Susceptible	Non-susceptible	Susceptible
97	E191	ERP132884	ERS8227062	ERR7219992	GCA_940587915.1					2006	Bangladesh		This_Study	ParatyphiA		AcrB-717-WT	-	gyrA-S83F	2.4.4	1	Susceptible	Susceptible	Susceptible	Susceptible	Non-susceptible	Susceptible
98	E192	ERP132884	ERS8227063	ERR7219993	GCA_940588425.1					2006	Bangladesh		This_Study	ParatyphiA		AcrB-717-WT	IncX1	gyrA-S83Y	1.2.2	0.99	Susceptible	Susceptible	Susceptible	Susceptible	Non-susceptible	Susceptible
99	E193	ERP132884	ERS8227064	ERR7219994	GCA_940588395.1					2006	Bangladesh		This_Study	ParatyphiA		AcrB-717-WT	-	gyrA-S83F	2.4.4	1	Susceptible	Susceptible	Susceptible	Susceptible	Non-susceptible	Susceptible
100	E194	ERP132884	ERS8227065	ERR7219995	GCA_940587555.1					2006	Bangladesh		This_Study	ParatyphiA		AcrB-717-WT	IncX1	gyrA-S83Y	1.2.2	1	Susceptible	Susceptible	Susceptible	Susceptible	Non-susceptible	Susceptible
101	E195	ERP132884	ERS8227066	ERR7219996	GCA_940587985.1					2006	Bangladesh		This_Study	ParatyphiA		AcrB-717-WT	-	gyrA-S83F	2.4.4	1	Susceptible	Susceptible	Susceptible	Susceptible	Non-susceptible	Susceptible
102	E196	ERP132884	ERS8227067	ERR7219997	GCA_940588035.1					2006	Bangladesh		This_Study	ParatyphiA		AcrB-717-WT	IncX1	gyrA-S83Y	1.2.2	1	Susceptible	Susceptible	Susceptible	Susceptible	Non-susceptible	Susceptible
103	E197	ERP132884	ERS8227068	ERR7219998	GCA_940587795.1					2006	Bangladesh		This_Study	ParatyphiA		AcrB-717-WT	-	gyrA-S83F	2.4.1	1	Susceptible	Susceptible	Susceptible	Susceptible	Non-susceptible	Susceptible
104	E198	ERP132884	ERS8227069	ERR7219999	GCA_940588085.1					2005	Bangladesh		This_Study	ParatyphiA		AcrB-717-WT	-	gyrA-S83F	2.4.4	1	Susceptible	Susceptible	Susceptible	Susceptible	Non-susceptible	Susceptible
105	E199	ERP132884	ERS8227070	ERR7220000	GCA_940587545.1					2005	Bangladesh		This_Study	ParatyphiA		AcrB-717-WT	IncX1	gyrA-S83Y	1.2.2	1	Susceptible	Susceptible	Susceptible	Susceptible	Non-susceptible	Susceptible
106	E2	ERP132884	ERS8226888	ERR7220001	GCA_940588385.1					2000	Bangladesh		This_Study	ParatyphiA		AcrB-717-WT	IncX1	gyrA-D87G	1.2.1	1	Susceptible	Susceptible	Susceptible	Susceptible	Non-susceptible	Susceptible
107	E20	ERP132884	ERS8226900	ERR7220002	GCA_940588405.1					2005	Bangladesh		This_Study	ParatyphiA		AcrB-717-WT	-	gyrA-S83F	2.4.4	1	Susceptible	Susceptible	Susceptible	Susceptible	Non-susceptible	Susceptible
108	E200	ERP132884	ERS8227071	ERR7220003	GCA_940588505.1					2005	Bangladesh		This_Study	ParatyphiA		AcrB-717-WT	-	gyrA-S83F	2.4.4	1	Susceptible	Susceptible	Susceptible	Susceptible	Non-susceptible	Susceptible
109	E201	ERP132884	ERS8227072	ERR7220005	GCA_940588055.1					2005	Bangladesh		This_Study	ParatyphiA		AcrB-717-WT	-	gyrA-S83F	2.3.3	1	Susceptible	Susceptible	Susceptible	Susceptible	Non-susceptible	Susceptible
110	E202	ERP132884	ERS8227073	ERR7220006	GCA_940587535.1					2005	Bangladesh		This_Study	ParatyphiA		AcrB-717-WT	-	gyrA-S83F	2.4.4	1	Susceptible	Susceptible	Susceptible	Susceptible	Non-susceptible	Susceptible
111	E203	ERP132884	ERS8227074	ERR7220007	GCA_940588375.1					2008	Bangladesh		This_Study	ParatyphiA		AcrB-717-WT	-	gyrA-S83F	2.4.4	1	Susceptible	Susceptible	Susceptible	Susceptible	Non-susceptible	Susceptible
112	E204	ERP132884	ERS8227075	ERR7220008	GCA_940588185.1					2006	Bangladesh		This_Study	ParatyphiA		AcrB-717-WT	IncX1	gyrA-D87G	1.2.1	1	Susceptible	Susceptible	Susceptible	Susceptible	Non-susceptible	Susceptible
113	E205	ERP132884	ERS8227076	ERR7220009	GCA_940587575.1	ERP132884	ERS8227076	ERR9837020	GCA_940587575.2	2010	Bangladesh		This_Study	ParatyphiA		AcrB-717-WT	IncFIB(pHCM2)	gyrA-S83F	2.4.4	1	Susceptible	Susceptible	Susceptible	Susceptible	Non-susceptible	Susceptible
114	E206	ERP132884	ERS8227077	ERR7222487	GCA_940587595.1					2014	Bangladesh		This_Study	ParatyphiA		AcrB-717-WT	Col(pHAD28)	gyrA-S83F	2.3.2	1	Susceptible	Susceptible	Susceptible	Susceptible	Non-susceptible	Susceptible
115	E207	ERP132884	ERS8227078	ERR7220010	GCA_940587585.1					2015	Bangladesh		This_Study	ParatyphiA		AcrB-717-WT	Col(pHAD28)	gyrA-S83F	2.3.3	1	Susceptible	Susceptible	Susceptible	Susceptible	Non-susceptible	Susceptible
116	E208	ERP132884	ERS8227079	ERR7220011	GCA_940588115.1					2006	Bangladesh		This_Study	ParatyphiA		AcrB-717-WT	IncX1	gyrA-S83Y	1.2.2	1	Susceptible	Susceptible	Susceptible	Susceptible	Non-susceptible	Susceptible
117	E209	ERP132884	ERS8227080	ERR7220012	GCA_940587635.1					2009	Bangladesh		This_Study	ParatyphiA		AcrB-717-WT	IncFIB(pHCM2)	gyrA-S83F	2.4.4	1	Susceptible	Susceptible	Susceptible	Susceptible	Non-susceptible	Susceptible
118	E21	ERP132884	ERS8226901	ERR7220013	GCA_940588695.1					2005	Bangladesh		This_Study	ParatyphiA		AcrB-717-WT	-	gyrA-S83F	2.4.4	1	Susceptible	Susceptible	Susceptible	Susceptible	Non-susceptible	Susceptible
119	E210	ERP132884	ERS8227081	ERR7222488	GCA_940587715.1					2013	Bangladesh		This_Study	ParatyphiA		AcrB-717-WT	IncFIB(pHCM2)	gyrA-S83F	2.4.4	1	Susceptible	Susceptible	Susceptible	Susceptible	Non-susceptible	Susceptible
120	E211	ERP132884	ERS8227082	ERR7220014	GCA_940587515.1					2013	Bangladesh		This_Study	ParatyphiA		AcrB-717-WT	IncFIB(pHCM2)	gyrA-S83F	2.4.4	1	Susceptible	Susceptible	Susceptible	Susceptible	Non-susceptible	Susceptible
121	E212	ERP132884	ERS8227083	ERR7220015	GCA_940589255.1					2015	Bangladesh		This_Study	ParatyphiA		AcrB-717-WT	-	gyrA-S83F	2.4.4	1	Susceptible	Susceptible	Susceptible	Susceptible	Non-susceptible	Susceptible
122	E213	ERP132884	ERS8227084	ERR7220016	GCA_940588305.1					2006	Bangladesh		This_Study	ParatyphiA		AcrB-717-WT	-	gyrA-S83F	2.4.4	1	Susceptible	Susceptible	Susceptible	Susceptible	Non-susceptible	Susceptible
123	E214	ERP132884	ERS8227085	ERR7220017	GCA_940588255.1					2013	Bangladesh		This_Study	ParatyphiA		AcrB-717-WT	Col(pHAD28)	gyrA-S83F	2.3.2	1	Susceptible	Susceptible	Susceptible	Susceptible	Non-susceptible	Susceptible
124	E215	ERP132884	ERS8227086	ERR7220018	GCA_940588275.1					2013	Bangladesh		This_Study	ParatyphiA		AcrB-717-WT	-	gyrA-S83F	2.4.4	1	Susceptible	Susceptible	Susceptible	Susceptible	Non-susceptible	Susceptible
125	E216	ERP132884	ERS8227087	ERR7222489	GCA_940588845.1					2013	Bangladesh		This_Study	ParatyphiA		AcrB-717-WT	IncFIB(pHCM2)	gyrA-S83F	2.4.4	1	Susceptible	Susceptible	Susceptible	Susceptible	Non-susceptible	Susceptible
126	E217	ERP132884	ERS8227088	ERR7220019	GCA_940587955.1					2014	Bangladesh		This_Study	ParatyphiA		AcrB-717-WT	-	gyrA-S83F	2.4.4	1	Susceptible	Susceptible	Susceptible	Susceptible	Non-susceptible	Susceptible
127	E218	ERP132884	ERS8227089	ERR7220020	GCA_940587725.1					2015	Bangladesh		This_Study	ParatyphiA		AcrB-717-WT	IncX1	gyrA-S83Y	1.2.2	1	Susceptible	Susceptible	Susceptible	Susceptible	Non-susceptible	Susceptible
128	E219	ERP132884	ERS8227090	ERR7220021	GCA_940588235.1					2011	Bangladesh		This_Study	ParatyphiA		AcrB-717-WT	IncX1	gyrA-S83Y	1.2.2	1	Susceptible	Susceptible	Susceptible	Susceptible	Non-susceptible	Susceptible
129	E22	ERP132884	ERS8226902	ERR7220022	GCA_940588225.1					2005	Bangladesh		This_Study	ParatyphiA		AcrB-717-WT	-	gyrA-S83F	2.4.4	1	Susceptible	Susceptible	Susceptible	Susceptible	Non-susceptible	Susceptible
130	E220	ERP132884	ERS8227091	ERR7220023	GCA_940587695.1					2012	Bangladesh		This_Study	ParatyphiA		AcrB-717-WT	-	gyrA-S83F	1.1	1	Susceptible	Susceptible	Susceptible	Susceptible	Non-susceptible	Susceptible
131	E221	ERP132884	ERS8227092	ERR7222490	GCA_940588245.1					2012	Bangladesh		This_Study	ParatyphiA		AcrB-717-WT	-	gyrA-S83F	2.4.4	1	Susceptible	Susceptible	Susceptible	Susceptible	Non-susceptible	Susceptible
132	E222	ERP132884	ERS8227093	ERR7220024	GCA_940588645.1					2013	Bangladesh		This_Study	ParatyphiA		AcrB-717-WT	IncX1	gyrA-S83F	2.4.4	1	Susceptible	Susceptible	Susceptible	Susceptible	Non-susceptible	Susceptible
133	E223	ERP132884	ERS8227094	ERR7220025	GCA_940587525.1					2014	Bangladesh		This_Study	ParatyphiA		AcrB-717-WT	Col(pHAD28)	gyrA-S83F	2.3.2	1	Susceptible	Susceptible	Susceptible	Susceptible	Non-susceptible	Susceptible
134	E224	ERP132884	ERS8227095	ERR7220026	GCA_940588095.1					2014	Bangladesh		This_Study	ParatyphiA		AcrB-717-WT	IncFIB(pHCM2)	gyrA-S83F	2.4.4	1	Susceptible	Susceptible	Susceptible	Susceptible	Non-susceptible	Susceptible
135	E225	ERP132884	ERS8227096	ERR7220027	GCA_940588635.1					2014	Bangladesh		This_Study	ParatyphiA		AcrB-717-WT	-	gyrA-S83F	2.4.4	1	Susceptible	Susceptible	Susceptible	Susceptible	Non-susceptible	Susceptible
136	E226	ERP132884	ERS8227097	ERR7220028	GCA_940588155.1					2014	Bangladesh		This_Study	ParatyphiA		AcrB-717-WT	-	gyrA-S83F	2.4.4	1	Susceptible	Susceptible	Susceptible	Susceptible	Non-susceptible	Susceptible
137	E227	ERP132884	ERS8227098	ERR7220029	GCA_940588435.1					2015	Bangladesh		This_Study	ParatyphiA		AcrB-717-WT	Col(pHAD28)	gyrA-S83F	2.3.3	1	Susceptible	Susceptible	Susceptible	Susceptible	Non-susceptible	Susceptible
138	E228	ERP132884	ERS8227099	ERR7220030	GCA_940588215.1					2006	Bangladesh		This_Study	ParatyphiA		AcrB-717-WT	-	gyrA-S83F	2.4.4	1	Susceptible	Susceptible	Susceptible	Susceptible	Non-susceptible	Susceptible
139	E229	ERP132884	ERS8227100	ERR7220031	GCA_940588355.1					2015	Bangladesh		This_Study	ParatyphiA		AcrB-717-WT	-	gyrA-S83F	2.4.4	1	Susceptible	Susceptible	Susceptible	Susceptible	Non-susceptible	Susceptible
140	E23	ERP132884	ERS8226903	ERR7220032	GCA_940587565.1					2006	Bangladesh		This_Study	ParatyphiA		AcrB-717-WT	-	gyrA-S83F	2.4.4	1	Susceptible	Susceptible	Susceptible	Susceptible	Non-susceptible	Susceptible
141	E230	ERP132884	ERS8227101	ERR7222491	GCA_940588195.1					2015	Bangladesh		This_Study	ParatyphiA		AcrB-717-WT	IncX1	gyrA-S83Y	1.2.2	1	Susceptible	Susceptible	Susceptible	Susceptible	Non-susceptible	Susceptible
142	E231	ERP132884	ERS8227102	ERR7220033	GCA_940588345.1					2010	Bangladesh		This_Study	ParatyphiA		AcrB-717-WT	IncFIB(pHCM2)	gyrA-S83F	2.4.4	1	Susceptible	Susceptible	Susceptible	Susceptible	Non-susceptible	Susceptible
143	E232	ERP132884	ERS8227103	ERR7220034	GCA_940588065.1					2011	Bangladesh		This_Study	ParatyphiA		AcrB-717-WT	IncX1	gyrA-D87Y	1.2.2	0.98	Susceptible	Susceptible	Susceptible	Susceptible	Non-susceptible	Susceptible
144	E233	ERP132884	ERS8227104	ERR7220035	GCA_940587675.1					2011	Bangladesh		This_Study	ParatyphiA		AcrB-717-WT	IncFIB(pHCM2)	gyrA-S83F	2.4.4	1	Susceptible	Susceptible	Susceptible	Susceptible	Non-susceptible	Susceptible
145	E234	ERP132884	ERS8227105	ERR7220068	GCA_940588325.1					2011	Bangladesh		This_Study	ParatyphiA		AcrB-717-WT	IncFIB(pHCM2)	gyrA-S83F	2.4.4	1	Susceptible	Susceptible	Susceptible	Susceptible	Non-susceptible	Susceptible
146	E235	ERP132884	ERS8227106	ERR7220069	GCA_940587705.1					2011	Bangladesh		This_Study	ParatyphiA		AcrB-717-WT	-	gyrA-S83F	2.4.4	1	Susceptible	Susceptible	Susceptible	Susceptible	Non-susceptible	Susceptible
147	E236	ERP132884	ERS8227107	ERR7220070	GCA_940588655.1					2012	Bangladesh		This_Study	ParatyphiA		AcrB-717-WT	IncFIB(pHCM2)	gyrA-S83F	2.4.4	1	Susceptible	Susceptible	Susceptible	Susceptible	Non-susceptible	Susceptible
148	E237	ERP132884	ERS8227108	ERR7220071	GCA_940588365.1					2013	Bangladesh		This_Study	ParatyphiA		AcrB-717-WT	IncFIB(pHCM2)	gyrA-S83F	2.4.4	1	Susceptible	Susceptible	Susceptible	Susceptible	Non-susceptible	Susceptible
149	E238	ERP132884	ERS8227109	ERR7220072	GCA_940588315.1					2014	Bangladesh		This_Study	ParatyphiA		AcrB-717-WT	-	gyrA-S83F	2.4.4	1	Susceptible	Susceptible	Susceptible	Susceptible	Non-susceptible	Susceptible
150	E239	ERP132884	ERS8227110	ERR7220073	GCA_940587945.1	ERP132884	ERS8227110	ERR10170427	GCA_940587945.2	2013	Bangladesh		This_Study	ParatyphiA		AcrB-717-WT	IncFIB(pHCM2)	gyrA-S83F	2.4.4	1	Susceptible	Susceptible	Susceptible	Susceptible	Non-susceptible	Susceptible
151	E24	ERP132884	ERS8226904	ERR7222492	GCA_940588445.1					2006	Bangladesh		This_Study	ParatyphiA		AcrB-717-WT	IncX1	gyrA-D87G	1.2.1	1	Susceptible	Susceptible	Susceptible	Susceptible	Non-susceptible	Susceptible
152	E240	ERP132884	ERS8227111	ERR7220074	GCA_940588485.1					2014	Bangladesh		This_Study	ParatyphiA		AcrB-717-WT	-	gyrA-S83F	2.4.4	1	Susceptible	Susceptible	Susceptible	Susceptible	Non-susceptible	Susceptible
153	E241	ERP132884	ERS8227112	ERR7220075	GCA_940588265.1					2010	Bangladesh		This_Study	ParatyphiA		AcrB-717-WT	IncFIB(pHCM2)	gyrA-S83F	2.4.4	1	Susceptible	Susceptible	Susceptible	Susceptible	Non-susceptible	Susceptible
154	E242	ERP132884	ERS8227113	ERR7220076	GCA_940588045.1					2010	Bangladesh		This_Study	ParatyphiA		AcrB-717-WT	-	gyrA-S83F	2.4.4	1	Susceptible	Susceptible	Susceptible	Susceptible	Non-susceptible	Susceptible
155	E243	ERP132884	ERS8227114	ERR7220077	GCA_940587995.1					2010	Bangladesh		This_Study	ParatyphiA		AcrB-717-WT	IncFIB(pHCM2)	gyrA-S83F	2.4.4	1	Susceptible	Susceptible	Susceptible	Susceptible	Non-susceptible	Susceptible
156	E244	ERP132884	ERS8227115	ERR7220078	GCA_940588565.1					2011	Bangladesh		This_Study	ParatyphiA		AcrB-717-WT	IncFIB(pHCM2)	gyrA-S83F	2.4.4	1	Susceptible	Susceptible	Susceptible	Susceptible	Non-susceptible	Susceptible
157	E245	ERP132884	ERS8227116	ERR7220079	GCA_940588515.1					2011	Bangladesh		This_Study	ParatyphiA		AcrB-717-WT	-	gyrA-S83F	2.4.4	1	Susceptible	Susceptible	Susceptible	Susceptible	Non-susceptible	Susceptible
158	E246	ERP132884	ERS8227117	ERR7220080	GCA_940587505.1					2012	Bangladesh		This_Study	ParatyphiA		AcrB-717-WT	IncFIB(pHCM2)	gyrA-S83F	2.4.4	1	Susceptible	Susceptible	Susceptible	Susceptible	Non-susceptible	Susceptible
159	E247	ERP132884	ERS8227118	ERR7220081	GCA_940587965.1					2013	Bangladesh		This_Study	ParatyphiA		AcrB-717-WT	-	gyrA-S83F	2.4.4	1	Susceptible	Susceptible	Susceptible	Susceptible	Non-susceptible	Susceptible
160	E248	ERP132884	ERS8227119	ERR7220082	GCA_940588175.1					2010	Bangladesh		This_Study	ParatyphiA		AcrB-717-WT	Col(pHAD28)	gyrA-S83F	2.3.2	1	Susceptible	Susceptible	Susceptible	Susceptible	Non-susceptible	Susceptible
161	E249	ERP132884	ERS8227120	ERR7220083	GCA_940588335.1					2012	Bangladesh		This_Study	ParatyphiA		AcrB-717-WT	IncFIB(pHCM2),Col(pHAD28)	gyrA-S83F	2.4.4	1	Susceptible	Susceptible	Susceptible	Susceptible	Non-susceptible	Susceptible
162	E25	ERP132884	ERS8226905	ERR7220084	GCA_940588105.1					2006	Bangladesh		This_Study	ParatyphiA		AcrB-717-WT	IncX1	No_mutation	1.2.2	1	Susceptible	Susceptible	Susceptible	Susceptible	Susceptible	Susceptible
163	E250	ERP132884	ERS8227121	ERR7220085	GCA_940588205.1					2012	Bangladesh		This_Study	ParatyphiA		AcrB-717-WT	IncFIB(pHCM2)	gyrA-S83F	2.4.4	1	Susceptible	Susceptible	Susceptible	Susceptible	Non-susceptible	Susceptible
164	E251	ERP132884	ERS8227122	ERR7220086	GCA_940587805.1					2012	Bangladesh		This_Study	ParatyphiA		AcrB-717-WT	IncFIB(pHCM2),Col(pHAD28)	gyrA-S83F	2.4.4	1	Susceptible	Susceptible	Susceptible	Susceptible	Non-susceptible	Susceptible
165	E252	ERP132884	ERS8227123	ERR7220087	GCA_940587855.1					2012	Bangladesh		This_Study	ParatyphiA		AcrB-717-WT	IncFIB(pHCM2),Col(pHAD28)	gyrA-S83F	2.4.4	1	Susceptible	Susceptible	Susceptible	Susceptible	Non-susceptible	Susceptible
166	E253	ERP132884	ERS8227124	ERR7220088	GCA_940587685.1					2012	Bangladesh		This_Study	ParatyphiA		AcrB-717-WT	IncFIB(pHCM2)	gyrA-S83F	2.4.4	1	Susceptible	Susceptible	Susceptible	Susceptible	Non-susceptible	Susceptible
167	E254	ERP132884	ERS8227125	ERR7220089	GCA_940588015.1					2013	Bangladesh		This_Study	ParatyphiA		AcrB-717-WT	IncFIB(pHCM2)	gyrA-S83F	2.4.4	1	Susceptible	Susceptible	Susceptible	Susceptible	Non-susceptible	Susceptible
168	E255	ERP132884	ERS8227126	ERR7220090	GCA_940588605.1					2013	Bangladesh		This_Study	ParatyphiA		AcrB-717-WT	IncFIB(pHCM2)	gyrA-S83F	2.4.4	1	Susceptible	Susceptible	Susceptible	Susceptible	Non-susceptible	Susceptible
169	E256	ERP132884	ERS8227127	ERR7223923	GCA_940589215.1					2013	Bangladesh		This_Study	ParatyphiA		AcrB-717-WT	IncFIB(pHCM2)	gyrA-S83F	2.4.4	1	Susceptible	Susceptible	Susceptible	Susceptible	Non-susceptible	Susceptible
170	E257	ERP132884	ERS8227128	ERR7220091	GCA_940588075.1					2013	Bangladesh		This_Study	ParatyphiA		AcrB-717-WT	-	gyrA-S83Y	2.4.4	1	Susceptible	Susceptible	Susceptible	Susceptible	Non-susceptible	Susceptible
171	E258	ERP132884	ERS8227129	ERR7220092	GCA_940587885.1					2010	Bangladesh		This_Study	ParatyphiA		AcrB-717-WT	IncX1	gyrA-D87G	1.2.1	1	Susceptible	Susceptible	Susceptible	Susceptible	Non-susceptible	Susceptible
172	E259	ERP132884	ERS8227130	ERR7220093	GCA_940588135.1					2010	Bangladesh		This_Study	ParatyphiA		AcrB-717-WT	IncFIB(pHCM2)	gyrA-S83F	2.4.4	1	Susceptible	Susceptible	Susceptible	Susceptible	Non-susceptible	Susceptible
173	E26	ERP132884	ERS8226906	ERR7220094	GCA_940588165.1					2006	Bangladesh		This_Study	ParatyphiA		AcrB-717-WT	-	gyrA-S83F	2.4.4	1	Susceptible	Susceptible	Susceptible	Susceptible	Non-susceptible	Susceptible
174	E260	ERP132884	ERS8227131	ERR7220095	GCA_940588595.1					2013	Bangladesh		This_Study	ParatyphiA		AcrB-717-WT	IncFIB(pHCM2)	gyrA-S83F	2.4.4	1	Susceptible	Susceptible	Susceptible	Susceptible	Non-susceptible	Susceptible
175	E261	ERP132884	ERS8227132	ERR7220096	GCA_940587775.1					2015	Bangladesh		This_Study	ParatyphiA		AcrB-717-WT	IncFIB(pHCM2)	gyrA-S83F	2.4.4	1	Susceptible	Susceptible	Susceptible	Susceptible	Non-susceptible	Susceptible
176	E262	ERP132884	ERS8227133	ERR7220097	GCA_940588145.1					2009	Bangladesh		This_Study	ParatyphiA		AcrB-717-WT	IncX1	gyrA-D87Y	1.2.2	0.99	Susceptible	Susceptible	Susceptible	Susceptible	Non-susceptible	Susceptible
177	E263	ERP132884	ERS8227134	ERR7220098	GCA_940588615.1	ERP132884	ERS8227134	ERR9851265	GCA_940588615.2	2009	Bangladesh		This_Study	ParatyphiA		AcrB-717-WT	-	gyrA-S83F	2.4.4	1	Susceptible	Susceptible	Susceptible	Susceptible	Non-susceptible	Susceptible
178	E264	ERP132884	ERS8227135	ERR7223954	GCA_940589205.1					2009	Bangladesh		This_Study	ParatyphiA		AcrB-717-WT	-	gyrA-S83F	2.4.4	1	Susceptible	Susceptible	Susceptible	Susceptible	Non-susceptible	Susceptible
179	E265	ERP132884	ERS8227136	ERR7220099	GCA_940588125.1					2011	Bangladesh		This_Study	ParatyphiA		AcrB-717-WT	IncFIB(pHCM2)	gyrA-S83F	2.4.4	1	Susceptible	Susceptible	Susceptible	Susceptible	Non-susceptible	Susceptible
180	E266	ERP132884	ERS8227137	ERR7220100	GCA_940587655.1					2011	Bangladesh		This_Study	ParatyphiA		AcrB-717-WT	-	gyrA-S83F	2.4.4	1	Susceptible	Susceptible	Susceptible	Susceptible	Non-susceptible	Susceptible
181	E267	ERP132884	ERS8227138	ERR7222493	GCA_940588675.1					2011	Bangladesh		This_Study	ParatyphiA		AcrB-717-WT	IncFIB(pHCM2)	gyrA-S83F	2.4.4	1	Susceptible	Susceptible	Susceptible	Susceptible	Non-susceptible	Susceptible
182	E268	ERP132884	ERS8227139	ERR7220101	GCA_940587895.1	ERP132884	ERS8227139	ERR10170428	GCA_940587895.2	2012	Bangladesh		This_Study	ParatyphiA		AcrB-717-WT	IncX1	gyrA-S83Y	1.2.2	1	Susceptible	Susceptible	Susceptible	Susceptible	Non-susceptible	Susceptible
183	E269	ERP132884	ERS8227140	ERR7220102	GCA_940587925.1					2014	Bangladesh		This_Study	ParatyphiA		AcrB-717-WT	-	gyrA-S83F	2.4.4	1	Susceptible	Susceptible	Susceptible	Susceptible	Non-susceptible	Susceptible
184	E27	ERP132884	ERS8226907	ERR7220103	GCA_940588005.1					2006	Bangladesh		This_Study	ParatyphiA		AcrB-717-WT	-	gyrA-S83F	2.4.4	1	Susceptible	Susceptible	Susceptible	Susceptible	Non-susceptible	Susceptible
185	E270	ERP132884	ERS8227141	ERR7220104	GCA_940587815.1					2014	Bangladesh		This_Study	ParatyphiA		AcrB-717-WT	Col(pHAD28)	gyrA-S83F	2.3.3	1	Susceptible	Susceptible	Susceptible	Susceptible	Non-susceptible	Susceptible
186	E271	ERP132884	ERS8227142	ERR7220105	GCA_940587645.1					2015	Bangladesh		This_Study	ParatyphiA		AcrB-717-WT	IncFIB(pHCM2)	gyrA-S83F	2.4.4	1	Susceptible	Susceptible	Susceptible	Susceptible	Non-susceptible	Susceptible
187	E272	ERP132884	ERS8227143	ERR7220106	GCA_940588495.1					2015	Bangladesh		This_Study	ParatyphiA		AcrB-717-WT	-	gyrA-S83F	2.4.4	1	Susceptible	Susceptible	Susceptible	Susceptible	Non-susceptible	Susceptible
188	E273	ERP132884	ERS8227144	ERR7220107	GCA_940587735.1					2010	Bangladesh		This_Study	ParatyphiA		AcrB-717-WT	IncFIB(pHCM2)	gyrA-S83F	2.4.4	1	Susceptible	Susceptible	Susceptible	Susceptible	Non-susceptible	Susceptible
189	E274	ERP132884	ERS8227145	ERR7220108	GCA_940587875.1					2010	Bangladesh		This_Study	ParatyphiA		AcrB-717-WT	IncFIB(pHCM2)	gyrA-S83F	2.4.4	1	Susceptible	Susceptible	Susceptible	Susceptible	Non-susceptible	Susceptible
190	E275	ERP132884	ERS8227146	ERR7220109	GCA_940587905.1					2011	Bangladesh		This_Study	ParatyphiA		AcrB-717-WT	IncFIB(pHCM2)	gyrA-S83F	2.4.4	1	Susceptible	Susceptible	Susceptible	Susceptible	Non-susceptible	Susceptible
191	E276	ERP132884	ERS8227147	ERR7220110	GCA_940587935.1					2011	Bangladesh		This_Study	ParatyphiA		AcrB-717-WT	IncX1	gyrA-S83Y	1.2.2	1	Susceptible	Susceptible	Susceptible	Susceptible	Non-susceptible	Susceptible
192	E277	ERP132884	ERS8227148	ERR7222494	GCA_940588865.1					2011	Bangladesh		This_Study	ParatyphiA		AcrB-717-WT	IncFIB(pHCM2)	gyrA-S83F	2.4.4	1	Susceptible	Susceptible	Susceptible	Susceptible	Non-susceptible	Susceptible
193	E278	ERP132884	ERS8227149	ERR7220111	GCA_940587665.1					2013	Bangladesh		This_Study	ParatyphiA		AcrB-717-WT	-	gyrA-S83F	2.4.4	1	Susceptible	Susceptible	Susceptible	Susceptible	Non-susceptible	Susceptible
194	E279	ERP132884	ERS8227150	ERR7220112	GCA_940587845.1					2012	Bangladesh		This_Study	ParatyphiA		AcrB-717-WT	IncFIB(pHCM2)	gyrA-S83F	2.4.4	1	Susceptible	Susceptible	Susceptible	Susceptible	Non-susceptible	Susceptible
195	E28	ERP132884	ERS8226908	ERR7220113	GCA_940587975.1					2006	Bangladesh		This_Study	ParatyphiA		AcrB-717-WT	-	gyrA-S83F	2.4.4	1	Susceptible	Susceptible	Susceptible	Susceptible	Non-susceptible	Susceptible
196	E280	ERP132884	ERS8227151	ERR7220114	GCA_940587615.1					2013	Bangladesh		This_Study	ParatyphiA		AcrB-717-WT	IncFIB(pHCM2)	gyrA-S83F	2.4.4	1	Susceptible	Susceptible	Susceptible	Susceptible	Non-susceptible	Susceptible
197	E281	ERP132884	ERS8227152	ERR7220115	GCA_940587765.1					2014	Bangladesh		This_Study	ParatyphiA		AcrB-717-WT	IncFIB(pHCM2)	gyrA-S83F	2.4.4	0.99	Susceptible	Susceptible	Susceptible	Susceptible	Non-susceptible	Susceptible
198	E282	ERP132884	ERS8227153	ERR7220116	GCA_940587625.1					2014	Bangladesh		This_Study	ParatyphiA		AcrB-717-WT	-	gyrA-S83F	2.4.4	1	Susceptible	Susceptible	Susceptible	Susceptible	Non-susceptible	Susceptible
199	E283	ERP132884	ERS8227154	ERR7220117	GCA_940588295.1					2015	Bangladesh		This_Study	ParatyphiA		AcrB-717-WT	-	gyrA-S83F	2.4.4	1	Susceptible	Susceptible	Susceptible	Susceptible	Non-susceptible	Susceptible
200	E284	ERP132884	ERS8227155	ERR7220124	GCA_940587605.1	ERP132884	ERS8227155	ERR9837045	GCA_940587605.2	2015	Bangladesh		This_Study	ParatyphiA		AcrB-717-WT	IncX1	gyrA-S83Y	1.2.2	0.96	Susceptible	Susceptible	Susceptible	Susceptible	Non-susceptible	Susceptible
201	E285	ERP132884	ERS8227156	ERR7222495	GCA_940587755.1	ERP132884	ERS8227156	ERR9855449	GCA_940587755.2	2010	Bangladesh		This_Study	ParatyphiA		AcrB-717-WT	-	gyrA-S83F	2.4.1	1	Susceptible	Susceptible	Susceptible	Susceptible	Non-susceptible	Susceptible
202	E286	ERP132884	ERS8227157	ERR7220125	GCA_940588285.1					2010	Bangladesh		This_Study	ParatyphiA		AcrB-717-WT	-	gyrA-S83F	2.4.1	1	Susceptible	Susceptible	Susceptible	Susceptible	Non-susceptible	Susceptible
203	E287	ERP132884	ERS8227158	ERR7220126	GCA_940588525.1					2011	Bangladesh		This_Study	ParatyphiA		AcrB-717-WT	IncX1	gyrA-D87G	1.2.1	1	Susceptible	Susceptible	Susceptible	Susceptible	Non-susceptible	Susceptible
204	E288	ERP132884	ERS8227159	ERR7220127	GCA_940587865.1					2011	Bangladesh		This_Study	ParatyphiA		AcrB-717-WT	IncFIB(pHCM2),IncX1,Col(pHAD28)	gyrA-S83F	2.4.4	0.83	Susceptible	Susceptible	Susceptible	Susceptible	Non-susceptible	Susceptible
205	E289	ERP132884	ERS8227160	ERR7220128	GCA_940588855.1					2011	Bangladesh		This_Study	ParatyphiA		AcrB-717-WT	IncFIB(pHCM2)	gyrA-S83F	2.4.4	1	Susceptible	Susceptible	Susceptible	Susceptible	Non-susceptible	Susceptible
206	E29	ERP132884	ERS8226909	ERR7220129	GCA_940590025.1					2006	Bangladesh		This_Study	ParatyphiA		AcrB-717-WT	-	gyrA-S83F	2.4.4	1	Susceptible	Susceptible	Susceptible	Susceptible	Non-susceptible	Susceptible
207	E290	ERP132884	ERS8227161	ERR7222496	GCA_940589335.1	ERP132884	ERS8227161	ERR10170431	GCA_940589335.2	2012	Bangladesh		This_Study	ParatyphiA		AcrB-717-WT	-	gyrA-S83F	1.1	1	Susceptible	Susceptible	Susceptible	Susceptible	Non-susceptible	Susceptible
208	E291	ERP132884	ERS8227162	ERR7220130	GCA_940589295.1					2010	Bangladesh		This_Study	ParatyphiA		AcrB-717-WT	-	gyrA-S83F	2.4.4	1	Susceptible	Susceptible	Susceptible	Susceptible	Non-susceptible	Susceptible
209	E292	ERP132884	ERS8227163	ERR7220131	GCA_940589405.1					2011	Bangladesh		This_Study	ParatyphiA		AcrB-717-WT	-	gyrA-S83F	2.4.4	1	Susceptible	Susceptible	Susceptible	Susceptible	Non-susceptible	Susceptible
210	E293	ERP132884	ERS8227164	ERR7220132	GCA_940589345.1					2011	Bangladesh		This_Study	ParatyphiA		AcrB-717-WT	-	gyrA-S83F	2.4.4	1	Susceptible	Susceptible	Susceptible	Susceptible	Non-susceptible	Susceptible
211	E294	ERP132884	ERS8227165	ERR7220133	GCA_940589005.1					2011	Bangladesh		This_Study	ParatyphiA		AcrB-717-WT	IncFIB(pHCM2)	gyrA-S83F	2.4.4	1	Susceptible	Susceptible	Susceptible	Susceptible	Non-susceptible	Susceptible
212	E295	ERP132884	ERS8227166	ERR7220134	GCA_940589355.1					2011	Bangladesh		This_Study	ParatyphiA		AcrB-717-WT	IncFIB(pHCM2)	gyrA-S83F	2.4.4	1	Susceptible	Susceptible	Susceptible	Susceptible	Non-susceptible	Susceptible
213	E296	ERP132884	ERS8227167	ERR7220140	GCA_940589365.1					2012	Bangladesh		This_Study	ParatyphiA		AcrB-717-WT	-	gyrA-S83F	2.4.4	1	Susceptible	Susceptible	Susceptible	Susceptible	Non-susceptible	Susceptible
214	E297	ERP132884	ERS8227168	ERR7220151	GCA_940589245.1					2013	Bangladesh		This_Study	ParatyphiA		AcrB-717-WT	-	gyrA-S83F	2.4.4	1	Susceptible	Susceptible	Susceptible	Susceptible	Non-susceptible	Susceptible
215	E298	ERP132884	ERS8227169	ERR7220161	GCA_940590195.1					2013	Bangladesh		This_Study	ParatyphiA		AcrB-717-WT	IncFIB(pHCM2)	gyrA-S83F	2.4.4	1	Susceptible	Susceptible	Susceptible	Susceptible	Non-susceptible	Susceptible
216	E299	ERP132884	ERS8227170	ERR7220171	GCA_940589835.1					2015	Bangladesh		This_Study	ParatyphiA		AcrB-717-WT	IncX1	gyrA-S83Y	1.2.2	0.97	Susceptible	Susceptible	Susceptible	Susceptible	Non-susceptible	Susceptible
217	E3	ERP132884	ERS8226889	ERR7220172	GCA_940590205.1					2001	Bangladesh		This_Study	ParatyphiA		AcrB-717-WT	IncX1	gyrA-D87G	1.2.1	1	Susceptible	Susceptible	Susceptible	Susceptible	Non-susceptible	Susceptible
218	E30	ERP132884	ERS8226910	ERR7220183	GCA_940588665.1					2006	Bangladesh		This_Study	ParatyphiA		AcrB-717-WT	-	gyrA-S83F	2.4.4	1	Susceptible	Susceptible	Susceptible	Susceptible	Non-susceptible	Susceptible
219	E300	ERP132884	ERS8227171	ERR7220184	GCA_940589445.1					2010	Bangladesh		This_Study	ParatyphiA		AcrB-717-WT	IncFIB(pHCM2)	gyrA-S83F	2.4.4	1	Susceptible	Susceptible	Susceptible	Susceptible	Non-susceptible	Susceptible
220	E301	ERP132884	ERS8227172	ERR7220185	GCA_940589485.1					2010	Bangladesh		This_Study	ParatyphiA		AcrB-717-WT	IncFIB(pHCM2)	gyrA-S83F	2.4.4	1	Susceptible	Susceptible	Susceptible	Susceptible	Non-susceptible	Susceptible
221	E302	ERP132884	ERS8227173	ERR7220186	GCA_940589925.1					2015	Bangladesh		This_Study	ParatyphiA		AcrB-717-WT	IncFIB(pHCM2),Col(pHAD28)	gyrA-S83F	2.4.4	1	Susceptible	Susceptible	Susceptible	Susceptible	Non-susceptible	Susceptible
222	E303	ERP132884	ERS8227174	ERR7220187	GCA_940589905.1					2011	Bangladesh		This_Study	ParatyphiA		AcrB-717-WT	IncFIB(pHCM2),Col(pHAD28)	gyrA-S83F	2.3.2	0.99	Susceptible	Susceptible	Susceptible	Susceptible	Non-susceptible	Susceptible
223	E304	ERP132884	ERS8227175	ERR7220188	GCA_940588685.1					2014	Bangladesh		This_Study	ParatyphiA		AcrB-717-WT	-	gyrA-S83F	2.4.4	1	Susceptible	Susceptible	Susceptible	Susceptible	Non-susceptible	Susceptible
224	E305	ERP132884	ERS8227176	ERR7220317	GCA_940588875.1					2015	Bangladesh		This_Study	ParatyphiA		AcrB-717-WT	Col(pHAD28)	gyrA-S83F	2.3.3	1	Susceptible	Susceptible	Susceptible	Susceptible	Non-susceptible	Susceptible
225	E306	ERP132884	ERS8227177	ERR7222497	GCA_940589995.1					2010	Bangladesh		This_Study	ParatyphiA		AcrB-717-WT	IncX1	gyrA-S83Y	1.2.2	1	Susceptible	Susceptible	Susceptible	Susceptible	Non-susceptible	Susceptible
226	E307	ERP132884	ERS8227178	ERR7222498	GCA_940590095.1					2008	Bangladesh		This_Study	ParatyphiA		AcrB-717-WT	IncX1	gyrA-S83Y	1.2.2	1	Susceptible	Susceptible	Susceptible	Susceptible	Non-susceptible	Susceptible
227	E308	ERP132884	ERS8227179	ERR7220318	GCA_940589775.1					2008	Bangladesh		This_Study	ParatyphiA		AcrB-717-WT	IncX1	gyrA-S83Y	1.2.2	0.96	Susceptible	Susceptible	Susceptible	Susceptible	Non-susceptible	Susceptible
228	E309	ERP132884	ERS8227180	ERR7220319	GCA_940589715.1					2008	Bangladesh		This_Study	ParatyphiA		AcrB-717-WT	-	gyrA-S83F	2.4.4	1	Susceptible	Susceptible	Susceptible	Susceptible	Non-susceptible	Susceptible
229	E310	ERP132884	ERS8227181	ERR7220320	GCA_940589885.1					2008	Bangladesh		This_Study	ParatyphiA		AcrB-717-WT	-	gyrA-S83F	2.4.4	1	Susceptible	Susceptible	Susceptible	Susceptible	Non-susceptible	Susceptible
230	E311	ERP132884	ERS8227182	ERR7222499	GCA_940589235.1	ERP132884	ERS8227182	ERR10170434	GCA_940589235.2	2008	Bangladesh		This_Study	ParatyphiA		AcrB-717-WT	-	gyrA-S83F	2.4.1	1	Susceptible	Susceptible	Susceptible	Susceptible	Non-susceptible	Susceptible
231	E312	ERP132884	ERS8227183	ERR7220321	GCA_940589725.1					2008	Bangladesh		This_Study	ParatyphiA		AcrB-717-WT	Col(pHAD28)	gyrA-S83F	2.4.4	0.98	Susceptible	Susceptible	Susceptible	Susceptible	Non-susceptible	Susceptible
232	E313	ERP132884	ERS8227184	ERR7222500	GCA_940588775.1					2007	Bangladesh		This_Study	ParatyphiA		AcrB-717-WT	-	gyrA-S83F	2.4.4	1	Susceptible	Susceptible	Susceptible	Susceptible	Non-susceptible	Susceptible
233	E314	ERP132884	ERS8227185	ERR7220372	GCA_940589505.1					2007	Bangladesh		This_Study	ParatyphiA		AcrB-717-WT	-	gyrA-S83F	2.4.4	1	Susceptible	Susceptible	Susceptible	Susceptible	Non-susceptible	Susceptible
234	E315	ERP132884	ERS8227186	ERR7220373	GCA_940589055.1					2011	Bangladesh		This_Study	ParatyphiA		AcrB-717-WT	-	gyrA-S83F	2.4.4	1	Susceptible	Susceptible	Susceptible	Susceptible	Non-susceptible	Susceptible
235	E316	ERP132884	ERS8227187	ERR7220374	GCA_940590005.1					2004	Bangladesh		This_Study	ParatyphiA		AcrB-717-WT	-	gyrA-S83Y	2.4.4	1	Susceptible	Susceptible	Susceptible	Susceptible	Non-susceptible	Susceptible
236	E317	ERP132884	ERS8227188	ERR7220375	GCA_940589045.1					2006	Bangladesh		This_Study	ParatyphiA		AcrB-717-WT	-	gyrA-S83F	2.4.4	1	Susceptible	Susceptible	Susceptible	Susceptible	Non-susceptible	Susceptible
237	E318	ERP132884	ERS8227189	ERR7220376	GCA_940589565.1					2015	Bangladesh		This_Study	ParatyphiA		AcrB-717-WT	IncX1	gyrA-S83Y	1.2.2	1	Susceptible	Susceptible	Susceptible	Susceptible	Non-susceptible	Susceptible
238	E319	ERP132884	ERS8227190	ERR7220377	GCA_940589595.1					2016	Bangladesh		This_Study	ParatyphiA		AcrB-717-WT	-	gyrA-S83F	2.4.4	1	Susceptible	Susceptible	Susceptible	Susceptible	Non-susceptible	Susceptible
239	E320	ERP132884	ERS8227191	ERR7223989	GCA_940589615.1					2013	Bangladesh		This_Study	ParatyphiA		AcrB-717-WT	IncFIB(pHCM2)	gyrA-S83F	2.4.4	1	Susceptible	Susceptible	Susceptible	Susceptible	Non-susceptible	Susceptible
240	E321	ERP132884	ERS8227192	ERR7220378	GCA_940589685.1					2016	Bangladesh		This_Study	ParatyphiA		AcrB-717-WT	Col(pHAD28)	gyrA-S83F	2.3.3	1	Susceptible	Susceptible	Susceptible	Susceptible	Non-susceptible	Susceptible
241	E322	ERP132884	ERS8227193	ERR7222518	GCA_940588825.1					2016	Bangladesh		This_Study	ParatyphiA		AcrB-717-WT	-	gyrA-S83F	2.3.3	1	Susceptible	Susceptible	Susceptible	Susceptible	Non-susceptible	Susceptible
242	E323	ERP132884	ERS8227194	ERR7220379	GCA_940588705.1					2016	Bangladesh		This_Study	ParatyphiA		AcrB-717-WT	-	gyrA-S83F	2.3.3	1	Susceptible	Susceptible	Susceptible	Susceptible	Non-susceptible	Susceptible
243	E324	ERP132884	ERS8227195	ERR7220380	GCA_940588715.1					2016	Bangladesh		This_Study	ParatyphiA		AcrB-717-WT	IncFIB(pHCM2)	gyrA-S83F	2.4.4	1	Susceptible	Susceptible	Susceptible	Susceptible	Non-susceptible	Susceptible
244	E325	ERP132884	ERS8227196	ERR7222519	GCA_940589015.1					2016	Bangladesh		This_Study	ParatyphiA		AcrB-717-WT	Col(pHAD28)	gyrA-S83F	2.3.3	1	Susceptible	Susceptible	Susceptible	Susceptible	Non-susceptible	Susceptible
245	E326	ERP132884	ERS8227197	ERR7220381	GCA_940589535.1					2016	Bangladesh		This_Study	ParatyphiA		AcrB-717-WT	IncFIB(pHCM2)	gyrA-S83F	2.4.4	1	Susceptible	Susceptible	Susceptible	Susceptible	Non-susceptible	Susceptible
246	E327	ERP132884	ERS8227198	ERR7220382	GCA_940588745.1					2016	Bangladesh		This_Study	ParatyphiA		AcrB-717-WT	-	gyrA-S83F	2.4.4	1	Susceptible	Susceptible	Susceptible	Susceptible	Non-susceptible	Susceptible
247	E328	ERP132884	ERS8227199	ERR7220383	GCA_940589515.1					2016	Bangladesh		This_Study	ParatyphiA		AcrB-717-WT	Col(pHAD28)	gyrA-S83F	2.3.3	1	Susceptible	Susceptible	Susceptible	Susceptible	Non-susceptible	Susceptible
248	E329	ERP132884	ERS8227200	ERR7220384	GCA_940589085.1					2016	Bangladesh		This_Study	ParatyphiA		AcrB-717-WT	IncX1	gyrA-S83Y	1.2.2	1	Susceptible	Susceptible	Susceptible	Susceptible	Non-susceptible	Susceptible
249	E330	ERP132884	ERS8227201	ERR7222520	GCA_940589665.1					2016	Bangladesh		This_Study	ParatyphiA		AcrB-717-WT	-	gyrA-S83F	2.4.4	1	Susceptible	Susceptible	Susceptible	Susceptible	Non-susceptible	Susceptible
250	E331	ERP132884	ERS8227202	ERR7220385	GCA_940589675.1					2016	Bangladesh		This_Study	ParatyphiA		AcrB-717-WT	-	gyrA-S83F	2.4.4	1	Susceptible	Susceptible	Susceptible	Susceptible	Non-susceptible	Susceptible
251	E332	ERP132884	ERS8227203	ERR7220386	GCA_940589945.1					2016	Bangladesh		This_Study	ParatyphiA		AcrB-717-WT	Col(pHAD28)	gyrA-S83F	2.3.2	1	Susceptible	Susceptible	Susceptible	Susceptible	Non-susceptible	Susceptible
252	E333	ERP132884	ERS8227204	ERR7220387	GCA_940589025.1					2016	Bangladesh		This_Study	ParatyphiA		AcrB-717-WT	-	gyrA-S83F	2.4.4	1	Susceptible	Susceptible	Susceptible	Susceptible	Non-susceptible	Susceptible
253	E334	ERP132884	ERS8227205	ERR7224355	GCA_940590015.1					2016	Bangladesh		This_Study	ParatyphiA		AcrB-717-WT	-	gyrA-S83F	2.4.4	1	Susceptible	Susceptible	Susceptible	Susceptible	Non-susceptible	Susceptible
254	E335	ERP132884	ERS8227206	ERR7220388	GCA_940588885.1					2016	Bangladesh		This_Study	ParatyphiA		AcrB-717-WT	-	gyrA-S83F	2.4.4	1	Susceptible	Susceptible	Susceptible	Susceptible	Non-susceptible	Susceptible
255	E336	ERP132884	ERS8227207	ERR7220391	GCA_940588925.1					2016	Bangladesh		This_Study	ParatyphiA		AcrB-717-WT	IncFIB(pHCM2)	gyrA-S83F	2.4.4	1	Susceptible	Susceptible	Susceptible	Susceptible	Non-susceptible	Susceptible
256	E337	ERP132884	ERS8227208	ERR7220394	GCA_940589155.1					2016	Bangladesh		This_Study	ParatyphiA		AcrB-717-WT	IncFIB(pHCM2)	gyrA-S83F	2.4.4	1	Susceptible	Susceptible	Susceptible	Susceptible	Non-susceptible	Susceptible
257	E338	ERP132884	ERS8227209	ERR7220395	GCA_940589755.1					2016	Bangladesh		This_Study	ParatyphiA		AcrB-717-WT	-	gyrA-S83F	2.3.3	1	Susceptible	Susceptible	Susceptible	Susceptible	Non-susceptible	Susceptible
258	E339	ERP132884	ERS8227210	ERR7220399	GCA_940589695.1					2016	Bangladesh		This_Study	ParatyphiA		AcrB-717-WT	-	gyrA-S83F	2.3.3	1	Susceptible	Susceptible	Susceptible	Susceptible	Non-susceptible	Susceptible
259	E340	ERP132884	ERS8227211	ERR7220402	GCA_940589765.1					2016	Bangladesh		This_Study	ParatyphiA		AcrB-717-WT	-	gyrA-S83F	2.4.4	1	Susceptible	Susceptible	Susceptible	Susceptible	Non-susceptible	Susceptible
260	E341	ERP132884	ERS8227212	ERR7220407	GCA_940589135.1					2009	Bangladesh		This_Study	ParatyphiA		AcrB-717-WT	Col(pHAD28)	gyrA-S83F	2.3.2	1	Susceptible	Susceptible	Susceptible	Susceptible	Non-susceptible	Susceptible
261	E342	ERP132884	ERS8227213	ERR7220408	GCA_940588785.1	ERP132884	ERS8227213	ERR10170481	GCA_940588785.2	2010	Bangladesh		This_Study	ParatyphiA		AcrB-717-WT	IncFIB(pHCM2)	gyrA-S83F	2.4.4	1	Susceptible	Susceptible	Susceptible	Susceptible	Non-susceptible	Susceptible
262	E343	ERP132884	ERS8227214	ERR7220409	GCA_940588895.1					2005	Bangladesh		This_Study	ParatyphiA		AcrB-717-WT	-	gyrA-S83F	2.4.4	1	Susceptible	Susceptible	Susceptible	Susceptible	Non-susceptible	Susceptible
263	E344	ERP132884	ERS8227215	ERR7220410	GCA_940589145.1	ERP132884	ERS8227215	ERR9837047	GCA_940589145.2	2006	Bangladesh		This_Study	ParatyphiA		AcrB-717-WT	IncX1	gyrA-D87G	1.2.1	1	Susceptible	Susceptible	Susceptible	Susceptible	Non-susceptible	Susceptible
264	E345	ERP132884	ERS8227216	ERR7220413	GCA_940589645.1					2008	Bangladesh		This_Study	ParatyphiA		AcrB-717-WT	IncX1	gyrA-S83Y	1.2.2	1	Susceptible	Susceptible	Susceptible	Susceptible	Non-susceptible	Susceptible
265	E346	ERP132884	ERS8227217	ERR7220424	GCA_940589745.1					2015	Bangladesh		This_Study	ParatyphiA		AcrB-717-WT	-	gyrA-S83F	2.4.4	1	Susceptible	Susceptible	Susceptible	Susceptible	Non-susceptible	Susceptible
266	E347	ERP132884	ERS8227218	ERR7220435	GCA_940589705.1					2015	Bangladesh		This_Study	ParatyphiA		AcrB-717-WT	IncFIB(pHCM2)	gyrA-S83F	2.4.4	1	Susceptible	Susceptible	Susceptible	Susceptible	Non-susceptible	Susceptible
267	E348	ERP132884	ERS8227219	ERR7220507	GCA_940588755.1					2007	Bangladesh		This_Study	ParatyphiA		AcrB-717-WT	Col(pHAD28)	gyrA-S83F	2.3.3	1	Susceptible	Susceptible	Susceptible	Susceptible	Non-susceptible	Susceptible
268	E349	ERP132884	ERS8227220	ERR7221621	GCA_940589165.1					2007	Bangladesh		This_Study	ParatyphiA		AcrB-717-WT	-	gyrA-S83Y	2.4.4	1	Susceptible	Susceptible	Susceptible	Susceptible	Non-susceptible	Susceptible
269	E350	ERP132884	ERS8227221	ERR7221640	GCA_940590235.1					2007	Bangladesh		This_Study	ParatyphiA		AcrB-717-WT	-	gyrA-S83F	2.4.4	1	Susceptible	Susceptible	Susceptible	Susceptible	Non-susceptible	Susceptible
270	E351	ERP132884	ERS8227222	ERR7222521	GCA_940589115.1					2006	Bangladesh		This_Study	ParatyphiA		AcrB-717-WT	IncX1	gyrA-D87G	1.2.1	1	Susceptible	Susceptible	Susceptible	Susceptible	Non-susceptible	Susceptible
271	E352	ERP132884	ERS8227223	ERR7221659	GCA_940589185.1					2007	Bangladesh		This_Study	ParatyphiA		AcrB-717-WT	IncX1	gyrA-S83Y	1.2.2	1	Susceptible	Susceptible	Susceptible	Susceptible	Non-susceptible	Susceptible
272	E353	ERP132884	ERS8227224	ERR7221662	GCA_940589175.1					2007	Bangladesh		This_Study	ParatyphiA		AcrB-717-WT	IncX1	gyrA-D87Y	1.2.2	1	Susceptible	Susceptible	Susceptible	Susceptible	Non-susceptible	Susceptible
273	E354	ERP132884	ERS8227225	ERR7222523	GCA_940589195.1					2007	Bangladesh		This_Study	ParatyphiA		AcrB-717-WT	-	gyrA-S83F	2.4.4	1	Susceptible	Susceptible	Susceptible	Susceptible	Non-susceptible	Susceptible
274	E355	ERP132884	ERS8227226	ERR7221696	GCA_940589825.1					2007	Bangladesh		This_Study	ParatyphiA		AcrB-717-WT	-	gyrA-S83F	2.4.4	1	Susceptible	Susceptible	Susceptible	Susceptible	Non-susceptible	Susceptible
275	E356	ERP132884	ERS8227227	ERR7221697	GCA_940588955.1					2008	Bangladesh		This_Study	ParatyphiA		AcrB-717-WT	-	gyrA-S83F	2.4.4	1	Susceptible	Susceptible	Susceptible	Susceptible	Non-susceptible	Susceptible
276	E357	ERP132884	ERS8227228	ERR7222147	GCA_940589955.1					2007	Bangladesh		This_Study	ParatyphiA		AcrB-717-WT	-	gyrA-S83F	2.4.4	1	Susceptible	Susceptible	Susceptible	Susceptible	Non-susceptible	Susceptible
277	E358	ERP132884	ERS8227229	ERR7222148	GCA_940589125.1					2008	Bangladesh		This_Study	ParatyphiA		AcrB-717-WT	IncX1	gyrA-S83Y	1.2.2	1	Susceptible	Susceptible	Susceptible	Susceptible	Non-susceptible	Susceptible
278	E359	ERP132884	ERS8227230	ERR7222156	GCA_940588945.1					2007	Bangladesh		This_Study	ParatyphiA		AcrB-717-WT	-	gyrA-S83F	2.4.4	1	Susceptible	Susceptible	Susceptible	Susceptible	Non-susceptible	Susceptible
279	E360	ERP132884	ERS8227231	ERR7222157	GCA_940590045.1					2005	Bangladesh		This_Study	ParatyphiA		AcrB-717-WT	Col(pHAD28)	gyrA-S83F	2.3.3	1	Susceptible	Susceptible	Susceptible	Susceptible	Non-susceptible	Susceptible
280	E361	ERP132884	ERS8227232	ERR7222158	GCA_940589305.1	ERP132884	ERS8227232	ERR9837049	GCA_940589305.2	2005	Bangladesh		This_Study	ParatyphiA		AcrB-717-WT	Col(pHAD28)	No_mutation	1.1	0.99	Susceptible	Susceptible	Susceptible	Susceptible	Susceptible	Susceptible
281	E362	ERP132884	ERS8227233	ERR7222524	GCA_940589315.1					2007	Bangladesh		This_Study	ParatyphiA		AcrB-717-WT	Col(pHAD28)	gyrA-S83F	2.3.2	1	Susceptible	Susceptible	Susceptible	Susceptible	Non-susceptible	Susceptible
282	E37	ERP132884	ERS8226911	ERR7222164	GCA_940590055.1					2005	Bangladesh		This_Study	ParatyphiA		AcrB-717-WT	IncX1	No_mutation	1.2.1	1	Susceptible	Susceptible	Susceptible	Susceptible	Susceptible	Susceptible
283	E38	ERP132884	ERS8226912	ERR7222165	GCA_940589395.1					2005	Bangladesh		This_Study	ParatyphiA		AcrB-717-WT	IncX1	gyrA-S83Y	1.2.2	1	Susceptible	Susceptible	Susceptible	Susceptible	Non-susceptible	Susceptible
284	E39	ERP132884	ERS8226913	ERR7222166	GCA_940589375.1					2005	Bangladesh		This_Study	ParatyphiA		AcrB-717-WT	-	gyrA-S83F	2.4.4	1	Susceptible	Susceptible	Susceptible	Susceptible	Non-susceptible	Susceptible
285	E4	ERP132884	ERS8226890	ERR7222167	GCA_940589325.1					2004	Bangladesh		This_Study	ParatyphiA		AcrB-717-WT	-	gyrA-S83F	1.1	1	Susceptible	Susceptible	Susceptible	Susceptible	Non-susceptible	Susceptible
286	E40	ERP132884	ERS8226914	ERR7222168	GCA_940589655.1					2005	Bangladesh		This_Study	ParatyphiA		AcrB-717-WT	IncX1	gyrA-S83Y	1.2.2	1	Susceptible	Susceptible	Susceptible	Susceptible	Non-susceptible	Susceptible
287	E41	ERP132884	ERS8226915	ERR7222169	GCA_940589985.1					2005	Bangladesh		This_Study	ParatyphiA		AcrB-717-WT	IncX1	gyrA-S83Y	1.2.2	1	Susceptible	Susceptible	Susceptible	Susceptible	Non-susceptible	Susceptible
288	E42	ERP132884	ERS8226916	ERR7222170	GCA_940589625.1					2006	Bangladesh		This_Study	ParatyphiA		AcrB-717-WT	-	gyrA-S83F	2.4.1	1	Susceptible	Susceptible	Susceptible	Susceptible	Non-susceptible	Susceptible
289	E43	ERP132884	ERS8226917	ERR7222171	GCA_940588815.1	ERP132884	ERS8226917	ERR9839979	GCA_940588815.2	2006	Bangladesh		This_Study	ParatyphiA		AcrB-717-WT	Col(pHAD28)	gyrA-S83F	2.3.2	1	Susceptible	Susceptible	Susceptible	Susceptible	Non-susceptible	Susceptible
290	E44	ERP132884	ERS8226918	ERR7222172	GCA_940589385.1					2006	Bangladesh		This_Study	ParatyphiA		AcrB-717-WT	-	gyrA-S83Y	2.4.4	1	Susceptible	Susceptible	Susceptible	Susceptible	Non-susceptible	Susceptible
291	E45	ERP132884	ERS8226919	ERR7222173	GCA_940589275.1					2006	Bangladesh		This_Study	ParatyphiA		AcrB-717-WT	Col(pHAD28)	gyrA-S83F	2.3.3	1	Susceptible	Susceptible	Susceptible	Susceptible	Non-susceptible	Susceptible
292	E46	ERP132884	ERS8226920	ERR7222174	GCA_940590215.1					2006	Bangladesh		This_Study	ParatyphiA		AcrB-717-WT	IncX1	gyrA-S83Y	1.2.2	1	Susceptible	Susceptible	Susceptible	Susceptible	Non-susceptible	Susceptible
293	E47	ERP132884	ERS8226921	ERR7222175	GCA_940589075.1					2006	Bangladesh		This_Study	ParatyphiA		AcrB-717-WT	IncX1	gyrA-D87G	1.2.1	1	Susceptible	Susceptible	Susceptible	Susceptible	Non-susceptible	Susceptible
294	E48	ERP132884	ERS8226922	ERR7222176	GCA_940588835.1					2006	Bangladesh		This_Study	ParatyphiA		AcrB-717-WT	Col(pHAD28)	gyrA-S83F	2.3.3	1	Susceptible	Susceptible	Susceptible	Susceptible	Non-susceptible	Susceptible
295	E49	ERP132884	ERS8226923	ERR7222177	GCA_940588795.1					2006	Bangladesh		This_Study	ParatyphiA		AcrB-717-WT	-	gyrA-S83Y	2.4.4	1	Susceptible	Susceptible	Susceptible	Susceptible	Non-susceptible	Susceptible
296	E5	ERP132884	ERS8226891	ERR7222178	GCA_940588805.1					2005	Bangladesh		This_Study	ParatyphiA		AcrB-717-WT	-	gyrA-S83F	2.4.4	1	Susceptible	Susceptible	Susceptible	Susceptible	Non-susceptible	Susceptible
297	E50	ERP132884	ERS8226924	ERR7222179	GCA_940589475.1	ERP132884	ERS8226924	ERR9837052	GCA_940589475.2	2006	Bangladesh		This_Study	ParatyphiA		AcrB-717-WT	-	gyrA-S83F	2.4.1	1	Susceptible	Susceptible	Susceptible	Susceptible	Non-susceptible	Susceptible
298	E51	ERP132884	ERS8226925	ERR7222180	GCA_940590225.1					2006	Bangladesh		This_Study	ParatyphiA		AcrB-717-WT	-	gyrA-S83F	2.3.3	1	Susceptible	Susceptible	Susceptible	Susceptible	Non-susceptible	Susceptible
299	E52	ERP132884	ERS8226926	ERR7222182	GCA_940589545.1					2006	Bangladesh		This_Study	ParatyphiA		AcrB-717-WT	Col(pHAD28)	gyrA-S83F	2.3.3	1	Susceptible	Susceptible	Susceptible	Susceptible	Non-susceptible	Susceptible
300	E53	ERP132884	ERS8226927	ERR7222525	GCA_940589555.1					2006	Bangladesh		This_Study	ParatyphiA		AcrB-717-WT	-	gyrA-S83F	2.4.4	1	Susceptible	Susceptible	Susceptible	Susceptible	Non-susceptible	Susceptible
301	E54	ERP132884	ERS8226928	ERR7222184	GCA_940588975.1					2006	Bangladesh		This_Study	ParatyphiA		AcrB-717-WT	-	gyrA-S83F	2.4.4	1	Susceptible	Susceptible	Susceptible	Susceptible	Non-susceptible	Susceptible
302	E55	ERP132884	ERS8226929	ERR7222185	GCA_940589065.1					2006	Bangladesh		This_Study	ParatyphiA		AcrB-717-WT	Col(pHAD28)	gyrA-S83F	2.3.3	1	Susceptible	Susceptible	Susceptible	Susceptible	Non-susceptible	Susceptible
303	E56	ERP132884	ERS8226930	ERR7222186	GCA_940590035.1					2006	Bangladesh		This_Study	ParatyphiA		AcrB-717-WT	-	gyrA-S83F	2.4.4	1	Susceptible	Susceptible	Susceptible	Susceptible	Non-susceptible	Susceptible
304	E57	ERP132884	ERS8226931	ERR7222187	GCA_940589465.1					2007	Bangladesh		This_Study	ParatyphiA		AcrB-717-WT	-	gyrA-S83F	2.4.4	1	Susceptible	Susceptible	Susceptible	Susceptible	Non-susceptible	Susceptible
305	E58	ERP132884	ERS8226932	ERR7222188	GCA_940590125.1					2007	Bangladesh		This_Study	ParatyphiA		AcrB-717-WT	Col(pHAD28)	gyrA-S83F	2.3.3	1	Susceptible	Susceptible	Susceptible	Susceptible	Non-susceptible	Susceptible
306	E59	ERP132884	ERS8226933	ERR7222198	GCA_940589575.1					2007	Bangladesh		This_Study	ParatyphiA		AcrB-717-WT	-	gyrA-S83F	2.4.4	0.98	Susceptible	Susceptible	Susceptible	Susceptible	Non-susceptible	Susceptible
307	E60	ERP132884	ERS8226934	ERR7222199	GCA_940589425.1					2007	Bangladesh		This_Study	ParatyphiA		AcrB-717-WT	-	gyrA-S83F	2.4.4	0.99	Susceptible	Susceptible	Susceptible	Susceptible	Non-susceptible	Susceptible
308	E61	ERP132884	ERS8226935	ERR7222200	GCA_940588995.1					2007	Bangladesh		This_Study	ParatyphiA		AcrB-717-WT	Col(pHAD28)	gyrA-S83F	2.3.3	0.99	Susceptible	Susceptible	Susceptible	Susceptible	Non-susceptible	Susceptible
309	E62	ERP132884	ERS8226936	ERR7222202	GCA_940589105.1					2007	Bangladesh		This_Study	ParatyphiA		AcrB-717-WT	-	gyrA-S83F	2.4.4	1	Susceptible	Susceptible	Susceptible	Susceptible	Non-susceptible	Susceptible
310	E63	ERP132884	ERS8226937	ERR7222203	GCA_940589605.1					2007	Bangladesh		This_Study	ParatyphiA		AcrB-717-WT	-	gyrA-S83F	2.4.4	1	Susceptible	Susceptible	Susceptible	Susceptible	Non-susceptible	Susceptible
311	E64	ERP132884	ERS8226938	ERR7222204	GCA_940589035.1					2007	Bangladesh		This_Study	ParatyphiA		AcrB-717-WT	Col(pHAD28)	gyrA-S83F	2.3.3	1	Susceptible	Susceptible	Susceptible	Susceptible	Non-susceptible	Susceptible
312	E65	ERP132884	ERS8226939	ERR7222205	GCA_940589635.1					2007	Bangladesh		This_Study	ParatyphiA		AcrB-717-WT	Col(pHAD28)	gyrA-S83F	2.3.3	1	Susceptible	Susceptible	Susceptible	Susceptible	Non-susceptible	Susceptible
313	E66	ERP132884	ERS8226940	ERR7222206	GCA_940589435.1					2007	Bangladesh		This_Study	ParatyphiA		AcrB-717-WT	IncX1	gyrA-S83Y	1.2.2	1	Susceptible	Susceptible	Susceptible	Susceptible	Non-susceptible	Susceptible
314	E67	ERP132884	ERS8226941	ERR7222207	GCA_940588905.1					2007	Bangladesh		This_Study	ParatyphiA		AcrB-717-WT	IncX1	gyrA-S83Y	1.2.2	1	Susceptible	Susceptible	Susceptible	Susceptible	Non-susceptible	Susceptible
315	E68	ERP132884	ERS8226942	ERR7222208	GCA_940589225.1					2007	Bangladesh		This_Study	ParatyphiA		AcrB-717-WT	Col(pHAD28)	gyrA-S83F	2.3.3	1	Susceptible	Susceptible	Susceptible	Susceptible	Non-susceptible	Susceptible
316	E69	ERP132884	ERS8226943	ERR7222209	GCA_940589735.1					2007	Bangladesh		This_Study	ParatyphiA		AcrB-717-WT	-	gyrA-S83F	2.4.4	1	Susceptible	Susceptible	Susceptible	Susceptible	Non-susceptible	Susceptible
317	E7	ERP132884	ERS8226892	ERR7222210	GCA_940589095.1					2005	Bangladesh		This_Study	ParatyphiA		AcrB-717-WT	-	gyrA-S83F	2.4.4	1	Susceptible	Susceptible	Susceptible	Susceptible	Non-susceptible	Susceptible
318	E70	ERP132884	ERS8226944	ERR7222211	GCA_940588985.1					2007	Bangladesh		This_Study	ParatyphiA		AcrB-717-WT	Col(pHAD28)	gyrA-S83F	2.3.3	1	Susceptible	Susceptible	Susceptible	Susceptible	Non-susceptible	Susceptible
319	E71	ERP132884	ERS8226945	ERR7224287	GCA_940589975.1					2007	Bangladesh		This_Study	ParatyphiA		AcrB-717-WT	Col(pHAD28)	gyrA-S83F	2.3.3	1	Susceptible	Susceptible	Susceptible	Susceptible	Non-susceptible	Susceptible
320	E72	ERP132884	ERS8226946	ERR7224288	GCA_940588725.1					2007	Bangladesh		This_Study	ParatyphiA		AcrB-717-WT	IncX1	gyrA-D87Y	1.2.2	1	Susceptible	Susceptible	Susceptible	Susceptible	Non-susceptible	Susceptible
321	E73	ERP132884	ERS8226947	ERR7222640	GCA_940588765.1					2007	Bangladesh		This_Study	ParatyphiA		AcrB-717-WT	Col(pHAD28)	gyrA-S83F	2.3.3	1	Susceptible	Susceptible	Susceptible	Susceptible	Non-susceptible	Susceptible
322	E74	ERP132884	ERS8226948	ERR7222384	GCA_940589785.1					2005	Bangladesh		This_Study	ParatyphiA		AcrB-717-WT	-	gyrA-S83F	2.4.4	1	Susceptible	Susceptible	Susceptible	Susceptible	Non-susceptible	Susceptible
323	E75	ERP132884	ERS8226949	ERR7222385	GCA_940588735.1					2005	Bangladesh		This_Study	ParatyphiA		AcrB-717-WT	-	gyrA-S83F	2.4.4	1	Susceptible	Susceptible	Susceptible	Susceptible	Non-susceptible	Susceptible
324	E76	ERP132884	ERS8226950	ERR7222386	GCA_940590105.1					2005	Bangladesh		This_Study	ParatyphiA		AcrB-717-WT	-	gyrA-S83F	2.4.4	1	Susceptible	Susceptible	Susceptible	Susceptible	Non-susceptible	Susceptible
325	E78	ERP132884	ERS8226951	ERR7222387	GCA_940589415.1					2005	Bangladesh		This_Study	ParatyphiA		AcrB-717-WT	Col(pHAD28)	gyrA-S83F	2.3.2	1	Susceptible	Susceptible	Susceptible	Susceptible	Non-susceptible	Susceptible
326	E79	ERP132884	ERS8226952	ERR7222388	GCA_940589915.1					2005	Bangladesh		This_Study	ParatyphiA		AcrB-717-WT	-	gyrA-S83F	2.4.4	1	Susceptible	Susceptible	Susceptible	Susceptible	Non-susceptible	Susceptible
327	E8	ERP132884	ERS8226893	ERR7222389	GCA_940589855.1					2005	Bangladesh		This_Study	ParatyphiA		AcrB-717-WT	-	gyrA-S83F	2.4.4	1	Susceptible	Susceptible	Susceptible	Susceptible	Non-susceptible	Susceptible
328	E80	ERP132884	ERS8226953	ERR7222641	GCA_940588965.1					2005	Bangladesh		This_Study	ParatyphiA		AcrB-717-WT	-	gyrA-S83F	2.4.4	1	Susceptible	Susceptible	Susceptible	Susceptible	Non-susceptible	Susceptible
329	E81	ERP132884	ERS8226954	ERR7222394	GCA_940590135.1	ERP132884	ERS8226954	ERR9837053	GCA_940590135.2	2005	Bangladesh		This_Study	ParatyphiA		AcrB-717-WT	IncX1	gyrA-S83F	1.2.1	1	Susceptible	Susceptible	Susceptible	Susceptible	Non-susceptible	Susceptible
330	E82	ERP132884	ERS8226955	ERR7222396	GCA_940589865.1					2005	Bangladesh		This_Study	ParatyphiA		AcrB-717-WT	Col(pHAD28)	gyrA-S83F	2.3.3	1	Susceptible	Susceptible	Susceptible	Susceptible	Non-susceptible	Susceptible
331	E83	ERP132884	ERS8226956	ERR7222399	GCA_940590065.1					2005	Bangladesh		This_Study	ParatyphiA		AcrB-717-WT	-	gyrA-S83F	2.4.4	1	Susceptible	Susceptible	Susceptible	Susceptible	Non-susceptible	Susceptible
332	E84	ERP132884	ERS8226957	ERR7222400	GCA_940589815.1					2005	Bangladesh		This_Study	ParatyphiA		AcrB-717-WT	Col(pHAD28)	gyrA-S83F	2.3.3	1	Susceptible	Susceptible	Susceptible	Susceptible	Non-susceptible	Susceptible
333	E85	ERP132884	ERS8226958	ERR7222401	GCA_940588935.1					2007	Bangladesh		This_Study	ParatyphiA		AcrB-717-WT	IncX1	gyrA-S83Y	1.2.2	1	Susceptible	Susceptible	Susceptible	Susceptible	Non-susceptible	Susceptible
334	E86	ERP132884	ERS8226959	ERR7222402	GCA_940589805.1					2007	Bangladesh		This_Study	ParatyphiA		AcrB-717-WT	IncX1	gyrA-S83Y	1.2.2	1	Susceptible	Susceptible	Susceptible	Susceptible	Non-susceptible	Susceptible
335	E87	ERP132884	ERS8226960	ERR7222403	GCA_940589875.1					2007	Bangladesh		This_Study	ParatyphiA		AcrB-717-WT	IncX1	gyrA-S83Y	1.2.2	1	Susceptible	Susceptible	Susceptible	Susceptible	Non-susceptible	Susceptible
336	E88	ERP132884	ERS8226961	ERR7222404	GCA_940589285.1					2007	Bangladesh		This_Study	ParatyphiA		AcrB-717-WT	-	gyrA-S83F	2.4.4	1	Susceptible	Susceptible	Susceptible	Susceptible	Non-susceptible	Susceptible
337	E89	ERP132884	ERS8226962	ERR7222405	GCA_940589795.1					2007	Bangladesh		This_Study	ParatyphiA		AcrB-717-WT	-	gyrA-S83F	2.4.4	1	Susceptible	Susceptible	Susceptible	Susceptible	Non-susceptible	Susceptible
338	E9	ERP132884	ERS8226894	ERR7222406	GCA_940588915.1					2005	Bangladesh		This_Study	ParatyphiA		AcrB-717-WT	-	gyrA-S83F	2.4.4	1	Susceptible	Susceptible	Susceptible	Susceptible	Non-susceptible	Susceptible
339	E90	ERP132884	ERS8226963	ERR7222407	GCA_940589965.1					2007	Bangladesh		This_Study	ParatyphiA		AcrB-717-WT	-	gyrA-S83F	2.4.4	1	Susceptible	Susceptible	Susceptible	Susceptible	Non-susceptible	Susceptible
340	E91	ERP132884	ERS8226964	ERR7222408	GCA_940590115.1					2007	Bangladesh		This_Study	ParatyphiA		AcrB-717-WT	IncX1	gyrA-S83Y	1.2.2	0.99	Susceptible	Susceptible	Susceptible	Susceptible	Non-susceptible	Susceptible
341	E92	ERP132884	ERS8226965	ERR7222409	GCA_940589585.1					2007	Bangladesh		This_Study	ParatyphiA		AcrB-717-WT	-	gyrA-S83F	2.4.4	1	Susceptible	Susceptible	Susceptible	Susceptible	Non-susceptible	Susceptible
342	E93	ERP132884	ERS8226966	ERR7222410	GCA_940589935.1					2007	Bangladesh		This_Study	ParatyphiA		AcrB-717-WT	-	gyrA-S83F	1.1	0.99	Susceptible	Susceptible	Susceptible	Susceptible	Non-susceptible	Susceptible
343	E94	ERP132884	ERS8226967	ERR7222411	GCA_940589895.1					2007	Bangladesh		This_Study	ParatyphiA		AcrB-717-WT	-	gyrA-S83F	2.4.4	1	Susceptible	Susceptible	Susceptible	Susceptible	Non-susceptible	Susceptible
344	E95	ERP132884	ERS8226968	ERR7222412	GCA_940589495.1					2007	Bangladesh		This_Study	ParatyphiA		AcrB-717-WT	-	gyrA-S83F	2.4.4	1	Susceptible	Susceptible	Susceptible	Susceptible	Non-susceptible	Susceptible
345	E96	ERP132884	ERS8226538	ERR7209496	GCA_940589455.1					2007	Bangladesh		This_Study	ParatyphiA		AcrB-717-WT	Col(pHAD28)	gyrA-S83F	2.3.2	1	Susceptible	Susceptible	Susceptible	Susceptible	Non-susceptible	Susceptible
346	E97	ERP132884	ERS8226969	ERR7222413	GCA_940589845.1					2007	Bangladesh		This_Study	ParatyphiA		AcrB-717-WT	-	gyrA-S83F	2.4.4	1	Susceptible	Susceptible	Susceptible	Susceptible	Non-susceptible	Susceptible
347	E98	ERP132884	ERS8226970	ERR7222414	GCA_940590145.1					2007	Bangladesh		This_Study	ParatyphiA		AcrB-717-WT	IncX1	gyrA-S83Y	1.2.2	0.99	Susceptible	Susceptible	Susceptible	Susceptible	Non-susceptible	Susceptible
348	E99	ERP132884	ERS8226971	ERR7222415	GCA_940589525.1					2007	Bangladesh		This_Study	ParatyphiA		AcrB-717-WT	-	gyrA-S83F	2.4.4	0.99	Susceptible	Susceptible	Susceptible	Susceptible	Non-susceptible	Susceptible
349	NC_006511			NC_006511									Reference	ParatyphiA		AcrB-717-WT	-	No_mutation	2.2	1
350	NC_011147			NC_011147						2002	Pakistan		Reference	ParatyphiA		AcrB-717-WT	-	No_mutation	2.3	1
351				DRR090580							Nepal		Sherchan et al ASTMH 2017	ParatyphiA		AcrB-717-WT	-	gyrA-S83F	2.4.3	1
352				DRR090589							Nepal		Sherchan et al ASTMH 2017	ParatyphiA		AcrB-717-WT	-	gyrA-S83F	2.4.3	1
353				ERR1197643						2013	Myanmar		Kuijpers et al Microb Genom 2016	ParatyphiA		AcrB-717-WT	-	gyrA-S83F	2.3.2	1
354				ERR1197644						2013	Cambodia		Kuijpers et al Microb Genom 2016	ParatyphiA		AcrB-717-WT	-	No_mutation	2.3.1	1
355				ERR1197645						2013	Cambodia		Kuijpers et al Microb Genom 2016	ParatyphiA		AcrB-717-WT	-	No_mutation	2.3.1	1
356				ERR1197647						2013	Cambodia		Kuijpers et al Microb Genom 2016	ParatyphiA		AcrB-717-WT	-	No_mutation	2.3.1	1
357				ERR1197648						2013	Cambodia		Kuijpers et al Microb Genom 2016	ParatyphiA		AcrB-717-WT	-	No_mutation	2.3.1	1
358				ERR1197650						2013	Cambodia		Kuijpers et al Microb Genom 2016	ParatyphiA	blaTEM-116	AcrB-717-WT	-	No_mutation	2.3.1	1
359				ERR1197651						2013	Cambodia		Kuijpers et al Microb Genom 2016	ParatyphiA	blaTEM-116	AcrB-717-WT	-	No_mutation	2.3.1	1
360				ERR1197652						2013	Cambodia		Kuijpers et al Microb Genom 2016	ParatyphiA	blaTEM-116	AcrB-717-WT	-	No_mutation	2.3.1	1
361				ERR1197653						2013	Cambodia		Kuijpers et al Microb Genom 2016	ParatyphiA	blaTEM-116	AcrB-717-WT	-	No_mutation	2.3.1	1
362				ERR1197656						2014	Cambodia		Kuijpers et al Microb Genom 2016	ParatyphiA		AcrB-717-WT	-	gyrA-S83Y	2.4	1
363				DRR090590							Nepal		Sherchan et al ASTMH 2017	ParatyphiA		AcrB-717-WT	-	gyrA-S83F	2.4.3	1
364				ERR1197657						2014	Cambodia		Kuijpers et al Microb Genom 2016	ParatyphiA		AcrB-717-WT	-	No_mutation	2.3.1	1
365				ERR1197658						2014	Nepal		Kuijpers et al Microb Genom 2016	ParatyphiA		AcrB-717-WT	Col(pHAD28)	No_mutation	2.3.3	1
366				ERR1197660						2014	France		Kuijpers et al Microb Genom 2016	ParatyphiA		AcrB-717-WT	-	No_mutation	2.3.1	1
367				SRR1957891						2014	UK		DayMR et al JAC 2018 & AshtonPM et al PeerJ 2016	ParatyphiA		AcrB-717-WT	Col(pHAD28)	gyrA-S83F	2.3.3	1
368				SRR1957925						2014	Bangladesh	Bangladesh	DayMR et al JAC 2018 & AshtonPM et al PeerJ 2016	ParatyphiA		AcrB-717-WT	Col(pHAD28)	gyrA-S83F	2.3.3	1
369				SRR1958013						2014	No data	N	DayMR et al JAC 2018 & AshtonPM et al PeerJ 2016	ParatyphiA		AcrB-717-WT	-	gyrA-S83F	2.4.1	1
370				SRR1958066						2014	Pakistan	Pakistan	DayMR et al JAC 2018 & AshtonPM et al PeerJ 2016	ParatyphiA		AcrB-717-WT	-	gyrA-S83F	2.4	1
371				SRR1958082						2014	No data	N	DayMR et al JAC 2018 & AshtonPM et al PeerJ 2016	ParatyphiA		AcrB-717-WT	Col(pHAD28)	gyrA-S83F	2.3.3	1
372				ERR1197663						2014	Senegal		Kuijpers et al Microb Genom 2016	ParatyphiA		AcrB-717-WT	Col(pHAD28)	gyrA-S83F	2.3.3	1
373				SRR1958122						2014	UK		DayMR et al JAC 2018 & AshtonPM et al PeerJ 2016	ParatyphiA		AcrB-717-WT	-	gyrA-S83Y	2.3	1
374				SRR1958296						2014	UK		DayMR et al JAC 2018 & AshtonPM et al PeerJ 2016	ParatyphiA		AcrB-717-WT	-	gyrA-S83F	2.4.1	1
375				SRR1958366						2014	UK		DayMR et al JAC 2018 & AshtonPM et al PeerJ 2016	ParatyphiA		AcrB-717-WT	-	gyrA-S83Y	2.3	1
376				SRR1958400						2014	No data	Yes	DayMR et al JAC 2018 & AshtonPM et al PeerJ 2016	ParatyphiA		AcrB-717-WT	-	gyrA-S83F	2.3.2	1
377				SRR1958480						2014	Pakistan	Pakistan	DayMR et al JAC 2018 & AshtonPM et al PeerJ 2016	ParatyphiA		AcrB-717-WT	-	gyrA-S83F	2.4	1
378				SRR1958562						2014	India	India	DayMR et al JAC 2018 & AshtonPM et al PeerJ 2016	ParatyphiA		AcrB-717-WT	-	gyrA-S83F	2.4	1
379				SRR1958621						2014	UK		DayMR et al JAC 2018 & AshtonPM et al PeerJ 2016	ParatyphiA		AcrB-717-WT	-	No_mutation	2.3.1	1
380				SRR1958624						2014	Pakistan	Pakistan	DayMR et al JAC 2018 & AshtonPM et al PeerJ 2016	ParatyphiA		AcrB-717-WT	-	gyrA-S83F	2.4	1
381				SRR1958672						2014	UK		DayMR et al JAC 2018 & AshtonPM et al PeerJ 2016	ParatyphiA		AcrB-717-WT	-	gyrA-S83F	2.4.2	1
382				SRR1959262						2014	India	India	DayMR et al JAC 2018 & AshtonPM et al PeerJ 2016	ParatyphiA		AcrB-717-WT	-	gyrA-S83F	2.4.2	1
383				ERR1197664						1999	Cambodia		Kuijpers et al Microb Genom 2016	ParatyphiA	blaTEM-116	AcrB-717-WT	-	No_mutation	2.3	1
384				SRR1959368						2015	India	India	DayMR et al JAC 2018 & AshtonPM et al PeerJ 2016	ParatyphiA		AcrB-717-WT	-	gyrA-S83F	2.3.2	1
385				SRR1959388						2014	Pakistan	Pakistan	DayMR et al JAC 2018 & AshtonPM et al PeerJ 2016	ParatyphiA		AcrB-717-WT	-	No_mutation	2.3	1
386				SRR1959407						2014	UK		DayMR et al JAC 2018 & AshtonPM et al PeerJ 2016	ParatyphiA		AcrB-717-WT	-	No_mutation	2.3.1	1
387				SRR1960046						2014	No data	N	DayMR et al JAC 2018 & AshtonPM et al PeerJ 2016	ParatyphiA		AcrB-717-WT	-	gyrA-S83F	2.4	1
388				SRR1960306						2015	No data	N	DayMR et al JAC 2018 & AshtonPM et al PeerJ 2016	ParatyphiA		AcrB-717-WT	-	gyrA-S83Y	2.3	1
389				SRR1960984						2014	No data	N	DayMR et al JAC 2018 & AshtonPM et al PeerJ 2016	ParatyphiA		AcrB-717-WT	-	gyrA-S83F	2.4.2	1
390				SRR1961774						2014	India	India	DayMR et al JAC 2018 & AshtonPM et al PeerJ 2016	ParatyphiA		AcrB-717-WT	-	gyrA-S83F	2.4	1
391				SRR1962295						2014	India	India	DayMR et al JAC 2018 & AshtonPM et al PeerJ 2016	ParatyphiA		AcrB-717-WT	-	gyrA-S83F	2.4	1
392				SRR1963106						2014	India	India	DayMR et al JAC 2018 & AshtonPM et al PeerJ 2016	ParatyphiA		AcrB-717-WT	-	gyrA-S83Y	2.3	1
393				SRR1963116						2014	Pakistan	Pakistan	DayMR et al JAC 2018 & AshtonPM et al PeerJ 2016	ParatyphiA		AcrB-717-WT	ColRNAI	gyrA-S83F	2.0.1	1
394				ERR1197665						2008	Cambodia		Kuijpers et al Microb Genom 2016	ParatyphiA	blaTEM-116	AcrB-717-WT	-	No_mutation	2.4.1	1
395				SRR1963316						2014	India	India	DayMR et al JAC 2018 & AshtonPM et al PeerJ 2016	ParatyphiA		AcrB-717-WT	-	gyrA-S83F	2.4	1
396				SRR1963436						2014	India	India	DayMR et al JAC 2018 & AshtonPM et al PeerJ 2016	ParatyphiA		AcrB-717-WT	-	gyrA-S83F	2.4.2	1
397				SRR1963489						2014	UK		DayMR et al JAC 2018 & AshtonPM et al PeerJ 2016	ParatyphiA		AcrB-717-WT	Col(pHAD28)	gyrA-S83F	2.3.2	1
398				SRR1965063						2014	Pakistan	Pakistan	DayMR et al JAC 2018 & AshtonPM et al PeerJ 2016	ParatyphiA		AcrB-717-WT	-	gyrA-S83F	2.3.3	1
399				SRR1965112						2014	India	India	DayMR et al JAC 2018 & AshtonPM et al PeerJ 2016	ParatyphiA		AcrB-717-WT	-	gyrA-S83F	2.4.2	1
400				SRR1965164						2015	India	India	DayMR et al JAC 2018 & AshtonPM et al PeerJ 2016	ParatyphiA		AcrB-717-WT	-	gyrA-S83F	2.3.2	1
401				SRR1965169						2014	India	India	DayMR et al JAC 2018 & AshtonPM et al PeerJ 2016	ParatyphiA		AcrB-717-WT	-	gyrA-S83F	2.4.3	1
402				SRR1965295						2015	India	India	DayMR et al JAC 2018 & AshtonPM et al PeerJ 2016	ParatyphiA		AcrB-717-WT	Col(pHAD28)	gyrA-S83F	2.3.3	1
403				SRR1965296						2014	India	India	DayMR et al JAC 2018 & AshtonPM et al PeerJ 2016	ParatyphiA		AcrB-717-WT	Col(pHAD28)	gyrA-S83F	2.3.3	1
404				SRR1965396						2014	India	India	DayMR et al JAC 2018 & AshtonPM et al PeerJ 2016	ParatyphiA		AcrB-717-WT	-	gyrA-S83F	2.4.2	1
405				ERR1197666						2010	Cambodia		Kuijpers et al Microb Genom 2016	ParatyphiA	blaTEM-116	AcrB-717-WT	-	No_mutation	2.4.1	1
406				SRR1965452						2015	Bangladesh	Bangladesh	DayMR et al JAC 2018 & AshtonPM et al PeerJ 2016	ParatyphiA		AcrB-717-WT	IncFIB(pHCM2)	gyrA-S83F	2.4.4	1
407				SRR1965539						2014	UK		DayMR et al JAC 2018 & AshtonPM et al PeerJ 2016	ParatyphiA		AcrB-717-WT	-	gyrA-S83F	2.4.3	1
408				SRR1965674						2014	UK		DayMR et al JAC 2018 & AshtonPM et al PeerJ 2016	ParatyphiA		AcrB-717-WT	-	gyrA-S83F	2.4	1
409				SRR1965748						2014	India	India	DayMR et al JAC 2018 & AshtonPM et al PeerJ 2016	ParatyphiA		AcrB-717-WT	-	gyrA-S83F	2.4.2	1
410				SRR1965766						2014	No data	N	DayMR et al JAC 2018 & AshtonPM et al PeerJ 2016	ParatyphiA		AcrB-717-WT	-	No_mutation	2.3	1
411				SRR1965939						2014	Bangladesh	Bangladesh	DayMR et al JAC 2018 & AshtonPM et al PeerJ 2016	ParatyphiA		AcrB-717-WT	Col(pHAD28)	gyrA-S83F	2.3.2	1
412				SRR1966247						2014	UK		DayMR et al JAC 2018 & AshtonPM et al PeerJ 2016	ParatyphiA		AcrB-717-WT	-	No_mutation	2.3.1	1
413				SRR1966251						2015	Pakistan	Pakistan	DayMR et al JAC 2018 & AshtonPM et al PeerJ 2016	ParatyphiA		AcrB-717-WT	-	gyrA-S83Y	2.3	1
414				SRR1966286						2015	India	India	DayMR et al JAC 2018 & AshtonPM et al PeerJ 2016	ParatyphiA		AcrB-717-WT	-	gyrA-S83F	2.4	1
415				SRR1966484						2014	UK		DayMR et al JAC 2018 & AshtonPM et al PeerJ 2016	ParatyphiA		AcrB-717-WT	-	gyrA-S83F	2.4.2	1
416				ERR1197667						2011	Cambodia		Kuijpers et al Microb Genom 2016	ParatyphiA	blaTEM-116	AcrB-717-WT	-	No_mutation	2.3.1	1
417				SRR1966679						2014	UK		DayMR et al JAC 2018 & AshtonPM et al PeerJ 2016	ParatyphiA		AcrB-717-WT	-	gyrA-S83Y	2.3	1
418				SRR1966698						2014	UK		DayMR et al JAC 2018 & AshtonPM et al PeerJ 2016	ParatyphiA		AcrB-717-WT	IncX1	gyrA-S83Y	1.2.2	1
419				SRR1966714						2014	No data	N	DayMR et al JAC 2018 & AshtonPM et al PeerJ 2016	ParatyphiA		AcrB-717-WT	-	gyrA-S83F	2.4	1
420				SRR1966751						2015	Pakistan	Pakistan	DayMR et al JAC 2018 & AshtonPM et al PeerJ 2016	ParatyphiA		AcrB-717-WT	Col(pHAD28)	gyrA-S83F	2.3.3	1
421				SRR1966792						2014	Thailand	Thailand	DayMR et al JAC 2018 & AshtonPM et al PeerJ 2016	ParatyphiA		AcrB-717-WT	-	gyrA-S83F	2.4.2	1
422				SRR1966999						2015	UK		DayMR et al JAC 2018 & AshtonPM et al PeerJ 2016	ParatyphiA		AcrB-717-WT	-	gyrA-S83Y	2.3.2	1
423				SRR1967021						2014	Pakistan	Pakistan	DayMR et al JAC 2018 & AshtonPM et al PeerJ 2016	ParatyphiA		AcrB-717-WT	-	gyrA-S83F	2.4	1
424				SRR1967116						2014	UK		DayMR et al JAC 2018 & AshtonPM et al PeerJ 2016	ParatyphiA		AcrB-717-WT	Col(pHAD28)	gyrA-S83F	2.3.3	1
425				SRR1967182						2014	UK		DayMR et al JAC 2018 & AshtonPM et al PeerJ 2016	ParatyphiA		AcrB-717-WT	-	gyrA-S83F	2.4.2	1
426				SRR1967350						2014	Bangladesh	Bangladesh	DayMR et al JAC 2018 & AshtonPM et al PeerJ 2016	ParatyphiA		AcrB-717-WT	-	gyrA-S83F	2.4.4	1
427				ERR1197668						2012	Cambodia		Kuijpers et al Microb Genom 2016	ParatyphiA	blaTEM-116	AcrB-717-WT	-	No_mutation	2.3.1	1
428				SRR1967359						2015	India	India	DayMR et al JAC 2018 & AshtonPM et al PeerJ 2016	ParatyphiA		AcrB-717-WT	Col(pHAD28)	gyrA-S83F	2.3.3	1
429				SRR1967427						2014	UK		DayMR et al JAC 2018 & AshtonPM et al PeerJ 2016	ParatyphiA		AcrB-717-WT	-	gyrA-S83F	2.4.4	1
430				SRR1967509						2015	UK		DayMR et al JAC 2018 & AshtonPM et al PeerJ 2016	ParatyphiA		AcrB-717-WT	-	gyrA-S83Y	2.4.4	1
431				SRR1967567						2014	Pakistan	Pakistan	DayMR et al JAC 2018 & AshtonPM et al PeerJ 2016	ParatyphiA		AcrB-717-WT	Col(pHAD28)	gyrA-S83F	2.3.3	1
432				SRR1967623						2015	UK		DayMR et al JAC 2018 & AshtonPM et al PeerJ 2016	ParatyphiA		AcrB-717-WT	-	gyrA-S83Y	2.3.2	1
433				SRR1967653						2014	UK		DayMR et al JAC 2018 & AshtonPM et al PeerJ 2016	ParatyphiA		AcrB-717-WT	-	gyrA-S83F	2.4	1
434				SRR1967684						2014	Morocco	Morocco	DayMR et al JAC 2018 & AshtonPM et al PeerJ 2016	ParatyphiA		AcrB-717-WT	Col(pHAD28)	gyrA-S83F	2.3.3	1
435				SRR1967770						2014	India	India	DayMR et al JAC 2018 & AshtonPM et al PeerJ 2016	ParatyphiA		AcrB-717-WT	-	gyrA-S83F	2.4.1	1
436				SRR1967799						2014	UK		DayMR et al JAC 2018 & AshtonPM et al PeerJ 2016	ParatyphiA		AcrB-717-WT	Col(pHAD28)	gyrA-S83F	2.3.3	1
437				SRR1967815						2014	UK		DayMR et al JAC 2018 & AshtonPM et al PeerJ 2016	ParatyphiA		AcrB-717-WT	-	gyrA-S83F	2.4	1
438				ERR1197669						2012	Cambodia		Kuijpers et al Microb Genom 2016	ParatyphiA	blaTEM-116	AcrB-717-WT	-	No_mutation	2.3.1	1
439				SRR1967908						2014	UK		DayMR et al JAC 2018 & AshtonPM et al PeerJ 2016	ParatyphiA		AcrB-717-WT	-	gyrA-S83F	2.4.2	1
440				SRR1967944						2014	No data	Yes	DayMR et al JAC 2018 & AshtonPM et al PeerJ 2016	ParatyphiA		AcrB-717-WT	-	No_mutation	2.3.1	1
441				SRR1967964						2015	UK		DayMR et al JAC 2018 & AshtonPM et al PeerJ 2016	ParatyphiA		AcrB-717-WT	-	gyrA-S83F	2.4.4	1
442				SRR1968016						2014	India	India	DayMR et al JAC 2018 & AshtonPM et al PeerJ 2016	ParatyphiA		AcrB-717-WT	Col(pHAD28)	gyrA-S83F	2.3.3	1
443				SRR1968025						2014	UK		DayMR et al JAC 2018 & AshtonPM et al PeerJ 2016	ParatyphiA		AcrB-717-WT	-	gyrA-S83F	2.4	1
444				SRR1968029						2015	UK		DayMR et al JAC 2018 & AshtonPM et al PeerJ 2016	ParatyphiA		AcrB-717-WT	Col(pHAD28)	gyrA-S83F	2.3.3	1
445				SRR1968104						2014	Pakistan	Pakistan	DayMR et al JAC 2018 & AshtonPM et al PeerJ 2016	ParatyphiA		AcrB-717-WT	Col(pHAD28)	gyrA-S83F	2.3.3	1
446				SRR1968155						2014	Pakistan	Pakistan	DayMR et al JAC 2018 & AshtonPM et al PeerJ 2016	ParatyphiA		AcrB-717-WT	Col(pHAD28)	gyrA-S83F	2.3.3	1
447				SRR1968229						2014	UK		DayMR et al JAC 2018 & AshtonPM et al PeerJ 2016	ParatyphiA		AcrB-717-WT	-	gyrA-S83F	2.4	1
448				SRR1968271						2015	UK		DayMR et al JAC 2018 & AshtonPM et al PeerJ 2016	ParatyphiA		AcrB-717-WT	-	gyrA-S83F	2.4	1
449				DRR090591							Nepal		Sherchan et al ASTMH 2017	ParatyphiA		AcrB-717-WT	-	gyrA-S83F	2.4.3	1
450				ERR1197670						2012	Cambodia		Kuijpers et al Microb Genom 2016	ParatyphiA	blaTEM-116	AcrB-717-WT	-	No_mutation	2.3.1	1
451				SRR1968371						2015	India	India	DayMR et al JAC 2018 & AshtonPM et al PeerJ 2016	ParatyphiA		AcrB-717-WT	-	gyrA-S83F	2.4.1	1
452				SRR1968448						2015	UK		DayMR et al JAC 2018 & AshtonPM et al PeerJ 2016	ParatyphiA		AcrB-717-WT	-	gyrA-S83Y	2.3	1
453				SRR1968451						2014	UK		DayMR et al JAC 2018 & AshtonPM et al PeerJ 2016	ParatyphiA		AcrB-717-WT	-	gyrA-S83F	2.4.4	1
454				SRR1968537						2015	India	India	DayMR et al JAC 2018 & AshtonPM et al PeerJ 2016	ParatyphiA		AcrB-717-WT	-	gyrA-S83F	2.4.1	1
455				SRR1968581						2014	India	India	DayMR et al JAC 2018 & AshtonPM et al PeerJ 2016	ParatyphiA		AcrB-717-WT	Col(pHAD28)	gyrA-S83F	2.3.2	1
456				SRR1968591						2015	India	India	DayMR et al JAC 2018 & AshtonPM et al PeerJ 2016	ParatyphiA		AcrB-717-WT	-	gyrA-S83F	2.4.3	1
457				SRR1968601						2015	No data	N	DayMR et al JAC 2018 & AshtonPM et al PeerJ 2016	ParatyphiA		AcrB-717-WT	IncX1	gyrA-S83F	1.2.2	1
458				SRR1968769						2015	India	India	DayMR et al JAC 2018 & AshtonPM et al PeerJ 2016	ParatyphiA		AcrB-717-WT	-	gyrA-S83Y	2.3	1
459				SRR1968862						2014	No data	N	DayMR et al JAC 2018 & AshtonPM et al PeerJ 2016	ParatyphiA		AcrB-717-WT	Col(pHAD28)	gyrA-S83F	2.3.3	1
460				SRR1968902						2014	UK		DayMR et al JAC 2018 & AshtonPM et al PeerJ 2016	ParatyphiA		AcrB-717-WT	Col(pHAD28)	gyrA-S83F	2.3.2	1
461				ERR1197671						2012	Cambodia		Kuijpers et al Microb Genom 2016	ParatyphiA		AcrB-717-WT	-	No_mutation	2.3.1	1
462				SRR1968925						2015	India	India	DayMR et al JAC 2018 & AshtonPM et al PeerJ 2016	ParatyphiA		AcrB-717-WT	-	gyrA-S83Y	2.3	1
463				SRR1968953						2014	UK		DayMR et al JAC 2018 & AshtonPM et al PeerJ 2016	ParatyphiA		AcrB-717-WT	-	No_mutation	2.3.1	1
464				SRR1968996						2014	Pakistan	Pakistan	DayMR et al JAC 2018 & AshtonPM et al PeerJ 2016	ParatyphiA		AcrB-717-WT	Col(pHAD28)	gyrA-S83F	2.3.3	1
465				SRR1969073						2014	India	India	DayMR et al JAC 2018 & AshtonPM et al PeerJ 2016	ParatyphiA		AcrB-717-WT	Col(pHAD28)	gyrA-S83F	2.3.3	1
466				SRR1969102						2014	Pakistan	Pakistan	DayMR et al JAC 2018 & AshtonPM et al PeerJ 2016	ParatyphiA		AcrB-717-WT	-	gyrA-S83F	2.4.4	1
467				SRR1969186						2015	India	India	DayMR et al JAC 2018 & AshtonPM et al PeerJ 2016	ParatyphiA		AcrB-717-WT	Col(pHAD28)	gyrA-S83F	2.3.2	1
468				SRR1969243						2014	No data	N	DayMR et al JAC 2018 & AshtonPM et al PeerJ 2016	ParatyphiA		AcrB-717-WT	-	No_mutation	2.3	1
469				SRR1969312						2014	UK		DayMR et al JAC 2018 & AshtonPM et al PeerJ 2016	ParatyphiA		AcrB-717-WT	-	gyrA-S83F	2.4	1
470				SRR1969442						2014	Nepal	Nepal	DayMR et al JAC 2018 & AshtonPM et al PeerJ 2016	ParatyphiA		AcrB-717-WT	-	gyrA-S83F	2.4.3	1
471				SRR1969501						2014	Pakistan	Pakistan	DayMR et al JAC 2018 & AshtonPM et al PeerJ 2016	ParatyphiA		AcrB-717-WT	Col(pHAD28)	gyrA-S83F	2.3.3	1
472				ERR1197672						2012	Cambodia		Kuijpers et al Microb Genom 2016	ParatyphiA		AcrB-717-WT	-	No_mutation	2.3.1	1
473				SRR1969529						2014	Pakistan	Pakistan	DayMR et al JAC 2018 & AshtonPM et al PeerJ 2016	ParatyphiA		AcrB-717-WT	Col(pHAD28)	gyrA-S83F	2.3.3	0.99
474				SRR1969645						2015	India	India	DayMR et al JAC 2018 & AshtonPM et al PeerJ 2016	ParatyphiA		AcrB-717-WT	-	gyrA-S83F	2.4.1	1
475				SRR1969902						2014	Pakistan	Pakistan	DayMR et al JAC 2018 & AshtonPM et al PeerJ 2016	ParatyphiA		AcrB-717-WT	-	gyrA-S83F	2.4	1
476				SRR1969939						2014	UK		DayMR et al JAC 2018 & AshtonPM et al PeerJ 2016	ParatyphiA		AcrB-717-WT	-	gyrA-S83F	2.3.3	1
477				SRR1970002						2014	India	India	DayMR et al JAC 2018 & AshtonPM et al PeerJ 2016	ParatyphiA		AcrB-717-WT	-	gyrA-S83Y	2.3	1
478				SRR1970040						2015	India	India	DayMR et al JAC 2018 & AshtonPM et al PeerJ 2016	ParatyphiA		AcrB-717-WT	-	gyrA-S83F	2.4.1	1
479				SRR1970061						2015	UK		DayMR et al JAC 2018 & AshtonPM et al PeerJ 2016	ParatyphiA		AcrB-717-WT	IncFII	gyrA-S83Y	2.3	1
480				SRR1970166						2014	UK		DayMR et al JAC 2018 & AshtonPM et al PeerJ 2016	ParatyphiA		AcrB-717-WT	-	gyrA-S83Y	2.4.4	1
481				SRR1970238						2014	India	India	DayMR et al JAC 2018 & AshtonPM et al PeerJ 2016	ParatyphiA		AcrB-717-WT	-	gyrA-S83F	2.4.2	1
482				SRR1970304						2014	Pakistan	Pakistan	DayMR et al JAC 2018 & AshtonPM et al PeerJ 2016	ParatyphiA		AcrB-717-WT	Col(pHAD28)	gyrA-S83F	2.3.3	1
483				ERR1197673						2012	Cambodia		Kuijpers et al Microb Genom 2016	ParatyphiA		AcrB-717-WT	-	No_mutation	2.3.1	1
484				SRR3048563							Pakistan	Pakistan	DayMR et al JAC 2018 & AshtonPM et al PeerJ 2016	ParatyphiA		AcrB-717-WT	-	gyrA-S83Y	2.3	1
485				SRR3048755							India	India	DayMR et al JAC 2018 & AshtonPM et al PeerJ 2016	ParatyphiA		AcrB-717-WT	-	gyrA-S83Y	2.3.2	1
486				SRR3048781							Bangladesh	Bangladesh	DayMR et al JAC 2018 & AshtonPM et al PeerJ 2016	ParatyphiA		AcrB-717-WT	IncFIB(pHCM2)	gyrA-S83F	2.4.4	1
487				SRR3048871							UK		DayMR et al JAC 2018 & AshtonPM et al PeerJ 2016	ParatyphiA		AcrB-717-WT	Col(pHAD28)	No_mutation	2.3.3	1
488				SRR3048952							UK		DayMR et al JAC 2018 & AshtonPM et al PeerJ 2016	ParatyphiA		AcrB-717-WT	-	gyrA-S83F	2.4.2	1
489				SRR3048984							India	India	DayMR et al JAC 2018 & AshtonPM et al PeerJ 2016	ParatyphiA		AcrB-717-WT	-	gyrA-S83F	2.4.2	1
490				SRR3049006							UK		DayMR et al JAC 2018 & AshtonPM et al PeerJ 2016	ParatyphiA		AcrB-717-WT	IncFIB(pHCM2)	gyrA-S83F	2.4.4	1
491				SRR3049007							UK		DayMR et al JAC 2018 & AshtonPM et al PeerJ 2016	ParatyphiA		AcrB-717-WT	Col(pHAD28)	gyrA-S83F	2.3.3	1
492				SRR3049025							India	India	DayMR et al JAC 2018 & AshtonPM et al PeerJ 2016	ParatyphiA		AcrB-717-WT	-	gyrA-S83F	2.4.1	1
493				SRR3049096							UK		DayMR et al JAC 2018 & AshtonPM et al PeerJ 2016	ParatyphiA		AcrB-717-WT	-	No_mutation	2.3	1
494				ERR1197674						2012	Cambodia		Kuijpers et al Microb Genom 2016	ParatyphiA		AcrB-717-WT	-	No_mutation	2.3.1	1
495				SRR3049131							India	India	DayMR et al JAC 2018 & AshtonPM et al PeerJ 2016	ParatyphiA		AcrB-717-WT	-	gyrA-S83F	2.3.2	1
496				SRR3049165							UK		DayMR et al JAC 2018 & AshtonPM et al PeerJ 2016	ParatyphiA		AcrB-717-WT	-	No_mutation	2.3	1
497				SRR3049326							India	India	DayMR et al JAC 2018 & AshtonPM et al PeerJ 2016	ParatyphiA		AcrB-717-WT	IncX1	gyrA-S83F	1.2.2	1
498				SRR3049328							India	India	DayMR et al JAC 2018 & AshtonPM et al PeerJ 2016	ParatyphiA		AcrB-717-WT	-	gyrA-S83F	2.4.1	1
499				SRR3049334							UK		DayMR et al JAC 2018 & AshtonPM et al PeerJ 2016	ParatyphiA		AcrB-717-WT	-	gyrA-S83F	2.4.2	1
500				SRR3049468							UK		DayMR et al JAC 2018 & AshtonPM et al PeerJ 2016	ParatyphiA		AcrB-717-WT	IncFIB(pHCM2)	gyrA-S83F	2.4.4	1
501				SRR3049469							Bangladesh	Bangladesh	DayMR et al JAC 2018 & AshtonPM et al PeerJ 2016	ParatyphiA		AcrB-717-WT	-	gyrA-S83F	2.4.4	1
502				SRR3049470							UK		DayMR et al JAC 2018 & AshtonPM et al PeerJ 2016	ParatyphiA		AcrB-717-WT	-	gyrA-S83F	2.4.3	1
503				SRR3049538							UK		DayMR et al JAC 2018 & AshtonPM et al PeerJ 2016	ParatyphiA		AcrB-717-WT	-	No_mutation	2.3.1	1
504				SRR3049558							Myanmar	Myanmar	DayMR et al JAC 2018 & AshtonPM et al PeerJ 2016	ParatyphiA		AcrB-717-WT	-	gyrA-S83F	2.3.2	1
505				ERR1197675						2012	Cambodia		Kuijpers et al Microb Genom 2016	ParatyphiA		AcrB-717-WT	-	No_mutation	2.3.1	1
506				SRR3049570							UK		DayMR et al JAC 2018 & AshtonPM et al PeerJ 2016	ParatyphiA		AcrB-717-WT	IncFIB(pHCM2)	gyrA-S83F	2.4.4	1
507				SRR3049651							UK		DayMR et al JAC 2018 & AshtonPM et al PeerJ 2016	ParatyphiA		AcrB-717-WT	Col(pHAD28)	gyrA-S83F	2.3.3	1
508				SRR3049681							India	India	DayMR et al JAC 2018 & AshtonPM et al PeerJ 2016	ParatyphiA		AcrB-717-WT	-	gyrA-S83Y	2.3	1
509				SRR3049748							No data	Yes	DayMR et al JAC 2018 & AshtonPM et al PeerJ 2016	ParatyphiA		AcrB-717-WT	-	gyrA-S83F	2.4.1	0.96
510				SRR3049768							UK		DayMR et al JAC 2018 & AshtonPM et al PeerJ 2016	ParatyphiA		AcrB-717-WT	-	gyrA-S83F	2.4.4	1
511				SRR3049794							Myanmar	Myanmar	DayMR et al JAC 2018 & AshtonPM et al PeerJ 2016	ParatyphiA		AcrB-717-WT	-	gyrA-S83F	2.3.2	1
512				SRR3049812							UK		DayMR et al JAC 2018 & AshtonPM et al PeerJ 2016	ParatyphiA		AcrB-717-WT	-	gyrA-S83F	2.4.1	1
513				SRR3049819							Myanmar	Myanmar	DayMR et al JAC 2018 & AshtonPM et al PeerJ 2016	ParatyphiA		AcrB-717-WT	-	gyrA-S83F	2.3.2	1
514				SRR3049858							UK		DayMR et al JAC 2018 & AshtonPM et al PeerJ 2016	ParatyphiA		AcrB-717-WT	-	gyrA-S83F	2.4	1
515				SRR3049899							UK		DayMR et al JAC 2018 & AshtonPM et al PeerJ 2016	ParatyphiA		AcrB-717-WT	-	gyrA-S83Y	2.3	1
516				ERR1197676						2012	Cambodia		Kuijpers et al Microb Genom 2016	ParatyphiA		AcrB-717-WT	-	No_mutation	2.3.1	1
517				SRR3049962							UK		DayMR et al JAC 2018 & AshtonPM et al PeerJ 2016	ParatyphiA		AcrB-717-WT	ColRNAI	gyrA-S83F	2.4	1
518				SRR3286712						2015	UK		DayMR et al JAC 2018 & AshtonPM et al PeerJ 2016	ParatyphiA		AcrB-717-WT	-	gyrA-S83Y	2.3	1
519				SRR3322209						2015	UK		DayMR et al JAC 2018 & AshtonPM et al PeerJ 2016	ParatyphiA		AcrB-717-WT	-	gyrA-S83F	2.4.2	1
520				SRR3322330						2015	Pakistan	Pakistan	DayMR et al JAC 2018 & AshtonPM et al PeerJ 2016	ParatyphiA		AcrB-717-WT	-	gyrA-S83Y	2.4	1
521				SRR3322740						2015	India	India	DayMR et al JAC 2018 & AshtonPM et al PeerJ 2016	ParatyphiA		AcrB-717-WT	-	gyrA-S83F	2.4.2	1
522				SRR3322999						2015	No data	Asia	DayMR et al JAC 2018 & AshtonPM et al PeerJ 2016	ParatyphiA		AcrB-717-WT	-	gyrA-S83F	2.3.2	1
523				SRR5193490						2015	India	India	DayMR et al JAC 2018 & AshtonPM et al PeerJ 2016	ParatyphiA		AcrB-717-WT	-	gyrA-S83F	2.4	1
524				SRR5193655						2016	India	India	DayMR et al JAC 2018 & AshtonPM et al PeerJ 2016	ParatyphiA		AcrB-717-WT	-	gyrA-S83F	2.3.2	1
525				SRR5193808						2015	India	India	DayMR et al JAC 2018 & AshtonPM et al PeerJ 2016	ParatyphiA		AcrB-717-WT	Col(pHAD28)	gyrA-S83F	2.3.2	1
526				SRR5215719						2016	India	India	DayMR et al JAC 2018 & AshtonPM et al PeerJ 2016	ParatyphiA	sul2	AcrB-717-WT	Col(pHAD28)	gyrA-S83Y	2.3	1
527				ERR1197678						2013	Cambodia		Kuijpers et al Microb Genom 2016	ParatyphiA		AcrB-717-WT	-	gyrA-D87N	2.3	1
528				SRR5216211						2015	UK		DayMR et al JAC 2018 & AshtonPM et al PeerJ 2016	ParatyphiA		AcrB-717-WT	Col(pHAD28)	gyrA-S83F	2.3.3	1
529				SRR5874468						2016	India	India	DayMR et al JAC 2018 & AshtonPM et al PeerJ 2016	ParatyphiA		AcrB-717-WT	-	gyrA-S83Y	2.3	1
530				SRR5887650						2016	India	India	DayMR et al JAC 2018 & AshtonPM et al PeerJ 2016	ParatyphiA		AcrB-717-WT	-	gyrA-S83F	2.4.2	1
531				SRR5957748						2016	No data	N	DayMR et al JAC 2018 & AshtonPM et al PeerJ 2016	ParatyphiA		AcrB-717-WT	-	gyrA-S83F	2.3.2	0.99
532				SRR5974889						2016	India	India	DayMR et al JAC 2018 & AshtonPM et al PeerJ 2016	ParatyphiA		AcrB-717-WT	-	gyrA-S83F	2.4.2	1
533				SRR5974896						2016	India	India	DayMR et al JAC 2018 & AshtonPM et al PeerJ 2016	ParatyphiA		AcrB-717-WT	IncX1	gyrA-S83F	1.2.2	1
534				SRR5974899						2016	Nepal	Nepal	DayMR et al JAC 2018 & AshtonPM et al PeerJ 2016	ParatyphiA		AcrB-717-WT	Col(pHAD28)	No_mutation	2.3.3	1
535				SRR5982991						2016	India	India	DayMR et al JAC 2018 & AshtonPM et al PeerJ 2016	ParatyphiA		AcrB-717-WT	-	gyrA-S83F	2.3.2	1
536				SRR5983003						2016	Pakistan	Pakistan	DayMR et al JAC 2018 & AshtonPM et al PeerJ 2016	ParatyphiA		AcrB-717-WT	Col(pHAD28)	gyrA-S83F	2.3.3	1
537				SRR5983011						2016	India	India	DayMR et al JAC 2018 & AshtonPM et al PeerJ 2016	ParatyphiA		AcrB-717-WT	-	gyrA-S83Y	2.3	1
538				ERR1197679						2013	Cambodia		Kuijpers et al Microb Genom 2016	ParatyphiA		AcrB-717-WT	-	No_mutation	2.3.1	1
539				SRR5985806						2015	No data	Asia	DayMR et al JAC 2018 & AshtonPM et al PeerJ 2016	ParatyphiA		AcrB-717-WT	Col(pHAD28)	gyrA-S83F	2.3.3	1
540				SRR5985807						2016	Bangladesh	Bangladesh	DayMR et al JAC 2018 & AshtonPM et al PeerJ 2016	ParatyphiA		AcrB-717-WT	IncX1	gyrA-S83Y	1.2.2	1
541				SRR5985808						2016	India	India	DayMR et al JAC 2018 & AshtonPM et al PeerJ 2016	ParatyphiA		AcrB-717-WT	-	gyrA-S83F	2.3.2	1
542				SRR5985809						2015	India	India	DayMR et al JAC 2018 & AshtonPM et al PeerJ 2016	ParatyphiA		AcrB-717-WT	-	gyrA-S83Y	2.3	1
543				SRR5985810						2015	Pakistan	Pakistan	DayMR et al JAC 2018 & AshtonPM et al PeerJ 2016	ParatyphiA	qnrB19	AcrB-717-WT	Col(pHAD28)	gyrA-S83F	2.3.3	1
544				SRR5985811						2016	Indonesia	Indonesia	DayMR et al JAC 2018 & AshtonPM et al PeerJ 2016	ParatyphiA		AcrB-717-WT	-	No_mutation	2.4	1
545				SRR5985813						2016	UK		DayMR et al JAC 2018 & AshtonPM et al PeerJ 2016	ParatyphiA		AcrB-717-WT	Col(pHAD28)	gyrA-S83F	2.3.3	1
546				SRR5985814						2016	UK		DayMR et al JAC 2018 & AshtonPM et al PeerJ 2016	ParatyphiA		AcrB-717-WT	ColRNAI	gyrA-S83F	2.4.2	1
547				SRR5985815						2016	India	India	DayMR et al JAC 2018 & AshtonPM et al PeerJ 2016	ParatyphiA		AcrB-717-WT	-	gyrA-S83F	2.4	1
548				SRR5985816						2015	India	India	DayMR et al JAC 2018 & AshtonPM et al PeerJ 2016	ParatyphiA		AcrB-717-WT	Col(pHAD28)	gyrA-S83F	2.3.2	1
549				ERR1197680						2013	Cambodia		Kuijpers et al Microb Genom 2016	ParatyphiA		AcrB-717-WT	-	No_mutation	2.3.1	1
550				SRR5985817						2016	India	India	DayMR et al JAC 2018 & AshtonPM et al PeerJ 2016	ParatyphiA		AcrB-717-WT	-	gyrA-S83F	2.3.2	1
551				SRR5985819						2015	UK		DayMR et al JAC 2018 & AshtonPM et al PeerJ 2016	ParatyphiA		AcrB-717-WT	ColpVC	gyrA-S83Y	2.3	1
552				SRR5985820						2015	India	India	DayMR et al JAC 2018 & AshtonPM et al PeerJ 2016	ParatyphiA		AcrB-717-WT	-	gyrA-S83F	2.4.2	1
553				SRR5985822						2016	Pakistan	Pakistan	DayMR et al JAC 2018 & AshtonPM et al PeerJ 2016	ParatyphiA		AcrB-717-WT	-	gyrA-S83F	2.4	1
554				SRR5985832						2015	No data	N	DayMR et al JAC 2018 & AshtonPM et al PeerJ 2016	ParatyphiA		AcrB-717-WT	-	gyrA-S83Y	2.4.4	1
555				SRR5985833						2016	India	India	DayMR et al JAC 2018 & AshtonPM et al PeerJ 2016	ParatyphiA		AcrB-717-WT	Col(pHAD28)	gyrA-S83F	2.3.3	1
556				SRR5985834						2015	UK		DayMR et al JAC 2018 & AshtonPM et al PeerJ 2016	ParatyphiA		AcrB-717-WT	-	gyrA-S83Y	2.3	1
557				SRR5985835						2015	No data	Asia	DayMR et al JAC 2018 & AshtonPM et al PeerJ 2016	ParatyphiA		AcrB-717-WT	-	No_mutation	2.3.1	1
558				SRR5985836						2015	Pakistan	Pakistan	DayMR et al JAC 2018 & AshtonPM et al PeerJ 2016	ParatyphiA		AcrB-717-WT	-	gyrA-S83F	2.4	1
559				SRR5985837						2016	India	India	DayMR et al JAC 2018 & AshtonPM et al PeerJ 2016	ParatyphiA		AcrB-717-WT	-	gyrA-S83F	2.4	1
560				DRR090592							Nepal		Sherchan et al ASTMH 2017	ParatyphiA		AcrB-717-WT	-	gyrA-S83F	2.4.3	1
561				ERR1197681						2013	Cambodia		Kuijpers et al Microb Genom 2016	ParatyphiA		AcrB-717-WT	-	No_mutation	2.3.1	1
562				SRR5985838						2016	India	India	DayMR et al JAC 2018 & AshtonPM et al PeerJ 2016	ParatyphiA		AcrB-717-WT	-	gyrA-S83F	2.4	1
563				SRR5985839						2016	UK		DayMR et al JAC 2018 & AshtonPM et al PeerJ 2016	ParatyphiA		AcrB-717-WT	-	gyrA-S83F	2.4	1
564				SRR5985840						2015	Pakistan	Pakistan	DayMR et al JAC 2018 & AshtonPM et al PeerJ 2016	ParatyphiA		AcrB-717-WT	-	gyrA-S83Y	2.4	1
565				SRR5985841						2016	UK		DayMR et al JAC 2018 & AshtonPM et al PeerJ 2016	ParatyphiA		AcrB-717-WT	-	No_mutation	2.3	1
566				SRR5985842						2015	Japan	Japan	DayMR et al JAC 2018 & AshtonPM et al PeerJ 2016	ParatyphiA		AcrB-717-WT	-	gyrA-S83F	2.3.2	1
567				SRR5985843						2016	UK		DayMR et al JAC 2018 & AshtonPM et al PeerJ 2016	ParatyphiA		AcrB-717-WT	-	gyrA-S83F	2.4.3	1
568				SRR5985844						2015	India	India	DayMR et al JAC 2018 & AshtonPM et al PeerJ 2016	ParatyphiA		AcrB-717-WT	Col(pHAD28)	gyrA-S83F	2.3.3	1
569				SRR5985845						2015	UK		DayMR et al JAC 2018 & AshtonPM et al PeerJ 2016	ParatyphiA		AcrB-717-WT	Col(pHAD28)	gyrA-S83F	2.3.3	1
570				SRR5985846						2015	No data	N	DayMR et al JAC 2018 & AshtonPM et al PeerJ 2016	ParatyphiA		AcrB-717-WT	Col(pHAD28)	gyrA-S83F	2.3.2	1
571				SRR5985847						2015	India	India	DayMR et al JAC 2018 & AshtonPM et al PeerJ 2016	ParatyphiA		AcrB-717-WT	Col(pHAD28)	gyrA-S83F	2.3.3	1
572				ERR1197682						2013	Cambodia		Kuijpers et al Microb Genom 2016	ParatyphiA		AcrB-717-WT	-	No_mutation	2.3.1	1
573				SRR5985848						2015	Pakistan	Pakistan	DayMR et al JAC 2018 & AshtonPM et al PeerJ 2016	ParatyphiA		AcrB-717-WT	-	gyrA-S83F	2.4	1
574				SRR5985849						2015	India	India	DayMR et al JAC 2018 & AshtonPM et al PeerJ 2016	ParatyphiA		AcrB-717-WT	-	gyrA-S83F	2.4.2	1
575				SRR5985850						2015	UK		DayMR et al JAC 2018 & AshtonPM et al PeerJ 2016	ParatyphiA		AcrB-717-WT	-	gyrA-S83F	2.3.3	1
576				SRR5985852						2015	No data	N	DayMR et al JAC 2018 & AshtonPM et al PeerJ 2016	ParatyphiA		AcrB-717-WT	-	No_mutation	2.3	1
577				SRR5985853						2015	UK		DayMR et al JAC 2018 & AshtonPM et al PeerJ 2016	ParatyphiA		AcrB-717-WT	-	gyrA-S83Y	2.3	1
578				SRR5985854						2016	Pakistan	Pakistan	DayMR et al JAC 2018 & AshtonPM et al PeerJ 2016	ParatyphiA		AcrB-717-WT	-	gyrA-S83F	2.4	1
579				SRR5985855						2016	Pakistan	Pakistan	DayMR et al JAC 2018 & AshtonPM et al PeerJ 2016	ParatyphiA		AcrB-717-WT	Col(pHAD28)	gyrA-S83F	2.3.3	1
580				SRR5985856						2015	UK		DayMR et al JAC 2018 & AshtonPM et al PeerJ 2016	ParatyphiA		AcrB-717-WT	-	gyrA-S83F	2.4.1	1
581				SRR5985857						2015	No data	N	DayMR et al JAC 2018 & AshtonPM et al PeerJ 2016	ParatyphiA		AcrB-717-WT	Col(pHAD28)	No_mutation	2.3.3	1
582				SRR5985858						2015	Pakistan	Pakistan	DayMR et al JAC 2018 & AshtonPM et al PeerJ 2016	ParatyphiA		AcrB-717-WT	-	gyrA-S83Y	2.4	1
583				ERR1197683						2013	Cambodia		Kuijpers et al Microb Genom 2016	ParatyphiA		AcrB-717-WT	-	No_mutation	2.3.1	1
584				SRR5985859						2015	Bangladesh	Bangladesh	DayMR et al JAC 2018 & AshtonPM et al PeerJ 2016	ParatyphiA		AcrB-717-WT	IncX1	gyrA-S83Y	1.2.2	1
585				SRR5989244						2016	Myanmar	Myanmar	DayMR et al JAC 2018 & AshtonPM et al PeerJ 2016	ParatyphiA		AcrB-717-WT	-	gyrA-S83F	2.3.2	1
586				SRR5989245						2016	UK		DayMR et al JAC 2018 & AshtonPM et al PeerJ 2016	ParatyphiA		AcrB-717-WT	-	No_mutation	2.3	1
587				SRR5989246						2016	Ghana	Ghana	DayMR et al JAC 2018 & AshtonPM et al PeerJ 2016	ParatyphiA		AcrB-717-WT	-	No_mutation	2.3	1
588				SRR5989247						2016	Pakistan	Pakistan	DayMR et al JAC 2018 & AshtonPM et al PeerJ 2016	ParatyphiA		AcrB-717-WT	Col(pHAD28)	gyrA-S83F	2.3.3	1
589				SRR5989248						2015	No data	Yes	DayMR et al JAC 2018 & AshtonPM et al PeerJ 2016	ParatyphiA		AcrB-717-WT	-	gyrA-S83F	2.4	1
590				SRR5989251						2015	UK		DayMR et al JAC 2018 & AshtonPM et al PeerJ 2016	ParatyphiA		AcrB-717-WT	-	gyrA-S83Y	2.4	1
591				SRR5989252						2015	India	India	DayMR et al JAC 2018 & AshtonPM et al PeerJ 2016	ParatyphiA		AcrB-717-WT	-	gyrA-S83F	2.4.2	1
592				SRR5989287						2015	Pakistan	Pakistan	DayMR et al JAC 2018 & AshtonPM et al PeerJ 2016	ParatyphiA		AcrB-717-WT	Col(pHAD28)	gyrA-S83F	2.3.3	1
593				SRR5989288						2015	UK		DayMR et al JAC 2018 & AshtonPM et al PeerJ 2016	ParatyphiA		AcrB-717-WT	Col(pHAD28)	gyrA-S83F	2.3.3	0.98
594				ERR1197685						2013	Cambodia		Kuijpers et al Microb Genom 2016	ParatyphiA		AcrB-717-WT	-	No_mutation	2.3.1	1
595				SRR5989291						2016	India	India	DayMR et al JAC 2018 & AshtonPM et al PeerJ 2016	ParatyphiA		AcrB-717-WT	-	gyrA-S83F	2.4.2	1
596				SRR5989295						2015	UK		DayMR et al JAC 2018 & AshtonPM et al PeerJ 2016	ParatyphiA		AcrB-717-WT	IncFIB(pHCM2)	gyrA-S83F	2.4.4	1
597				SRR5989296						2015	India	India	DayMR et al JAC 2018 & AshtonPM et al PeerJ 2016	ParatyphiA		AcrB-717-WT	-	gyrA-S83F	2.4.1	1
598				SRR5989299						2015	India	India	DayMR et al JAC 2018 & AshtonPM et al PeerJ 2016	ParatyphiA		AcrB-717-WT	-	gyrA-S83F	2.4.2	1
599				SRR5989301						2016	UK		DayMR et al JAC 2018 & AshtonPM et al PeerJ 2016	ParatyphiA		AcrB-717-WT	Col(pHAD28)	gyrA-S83F	2.3.3	1
600				SRR5989304						2016	Pakistan	Pakistan	DayMR et al JAC 2018 & AshtonPM et al PeerJ 2016	ParatyphiA		AcrB-717-WT	-	gyrA-S83F	2.4	1
601				SRR5989308						2015	No data	N	DayMR et al JAC 2018 & AshtonPM et al PeerJ 2016	ParatyphiA		AcrB-717-WT	-	No_mutation	2.3	1
602				SRR5989309						2016	India	India	DayMR et al JAC 2018 & AshtonPM et al PeerJ 2016	ParatyphiA		AcrB-717-WT	-	gyrA-S83F	2.4.3	1
603				SRR5989312						2015	UK		DayMR et al JAC 2018 & AshtonPM et al PeerJ 2016	ParatyphiA		AcrB-717-WT	IncFIB(pHCM2)	gyrA-S83F	2.4.4	1
604				SRR5989315						2015	India	India	DayMR et al JAC 2018 & AshtonPM et al PeerJ 2016	ParatyphiA		AcrB-717-WT	Col(pHAD28)	gyrA-S83F	2.3.3	1
605				ERR1197686						2013	Cambodia		Kuijpers et al Microb Genom 2016	ParatyphiA		AcrB-717-WT	-	No_mutation	2.3.1	1
606				SRR5989317						2015	India	India	DayMR et al JAC 2018 & AshtonPM et al PeerJ 2016	ParatyphiA		AcrB-717-WT	Col(pHAD28)	gyrA-S83F	2.3.3	1
607				SRR5989318						2015	Pakistan	Pakistan	DayMR et al JAC 2018 & AshtonPM et al PeerJ 2016	ParatyphiA		AcrB-717-WT	-	gyrA-S83Y	2.4	1
608				SRR5989998						2016	Myanmar	Myanmar	DayMR et al JAC 2018 & AshtonPM et al PeerJ 2016	ParatyphiA		AcrB-717-WT	-	gyrA-S83F	2.3.2	1
609				SRR5989999						2015	Philippines	Philippines	DayMR et al JAC 2018 & AshtonPM et al PeerJ 2016	ParatyphiA		AcrB-717-WT	-	gyrA-S83F	2.4.3	1
610				SRR5990000						2015	UK		DayMR et al JAC 2018 & AshtonPM et al PeerJ 2016	ParatyphiA		AcrB-717-WT	IncX1	gyrA-S83Y	1.2.2	1
611				SRR5990002						2015	Philippines	Philippines	DayMR et al JAC 2018 & AshtonPM et al PeerJ 2016	ParatyphiA		AcrB-717-WT	-	No_mutation	2.4	1
612				SRR5990008						2015	UK		DayMR et al JAC 2018 & AshtonPM et al PeerJ 2016	ParatyphiA		AcrB-717-WT	-	gyrA-S83Y	2.4	1
613				SRR5990009						2015	UK		DayMR et al JAC 2018 & AshtonPM et al PeerJ 2016	ParatyphiA		AcrB-717-WT	Col(pHAD28)	gyrA-S83F	2.3.3	1
614				SRR5990013						2015	UK		DayMR et al JAC 2018 & AshtonPM et al PeerJ 2016	ParatyphiA		AcrB-717-WT	-	gyrA-S83F	2.4	1
615				SRR5990019						2016	UK		DayMR et al JAC 2018 & AshtonPM et al PeerJ 2016	ParatyphiA		AcrB-717-WT	Col(pHAD28)	No_mutation	2.3.3	1
616				ERR1197687						2013	Cambodia		Kuijpers et al Microb Genom 2016	ParatyphiA		AcrB-717-WT	-	No_mutation	2.3.1	1
617				SRR5990021						2016	UK		DayMR et al JAC 2018 & AshtonPM et al PeerJ 2016	ParatyphiA		AcrB-717-WT	Col(pHAD28)	gyrA-S83F,gyrA-D87G	2.3.3	1
618				SRR5990022						2015	India	India	DayMR et al JAC 2018 & AshtonPM et al PeerJ 2016	ParatyphiA		AcrB-717-WT	-	gyrA-S83F	2.4.2	1
619				SRR5990023						2016	Pakistan	Pakistan	DayMR et al JAC 2018 & AshtonPM et al PeerJ 2016	ParatyphiA		AcrB-717-WT	Col(pHAD28)	gyrA-S83F	2.3.3	1
620				SRR5990024						2015	UK		DayMR et al JAC 2018 & AshtonPM et al PeerJ 2016	ParatyphiA		AcrB-717-WT	Col(pHAD28)	gyrA-S83F	2.3.3	1
621				SRR5990025						2015	Pakistan	Pakistan	DayMR et al JAC 2018 & AshtonPM et al PeerJ 2016	ParatyphiA		AcrB-717-WT	Col(pHAD28)	gyrA-S83F	2.3.3	1
622				SRR5990027						2016	UK		DayMR et al JAC 2018 & AshtonPM et al PeerJ 2016	ParatyphiA		AcrB-717-WT	Col(pHAD28)	gyrA-S83F	2.3.3	1
623				SRR5990028						2015	Pakistan	Pakistan	DayMR et al JAC 2018 & AshtonPM et al PeerJ 2016	ParatyphiA		AcrB-717-WT	Col(pHAD28)	gyrA-S83F	2.3.3	1
624				SRR5990030						2015	India	India	DayMR et al JAC 2018 & AshtonPM et al PeerJ 2016	ParatyphiA		AcrB-717-WT	-	gyrA-S83F	2.4.1	1
625				SRR5990032						2015	Pakistan	Pakistan	DayMR et al JAC 2018 & AshtonPM et al PeerJ 2016	ParatyphiA		AcrB-717-WT	-	gyrA-S83Y	2.3	1
626				SRR5990034						2016	India	India	DayMR et al JAC 2018 & AshtonPM et al PeerJ 2016	ParatyphiA		AcrB-717-WT	Col(pHAD28)	gyrA-S83F	2.3.3	0.99
627				ERR1197688						2013	Cambodia		Kuijpers et al Microb Genom 2016	ParatyphiA		AcrB-717-WT	-	No_mutation	2.3.1	1
628				SRR5990035						2015	Pakistan	Pakistan	DayMR et al JAC 2018 & AshtonPM et al PeerJ 2016	ParatyphiA		AcrB-717-WT	Col(pHAD28)	gyrA-S83F	2.3.3	1
629				SRR5990037						2015	UK		DayMR et al JAC 2018 & AshtonPM et al PeerJ 2016	ParatyphiA		AcrB-717-WT	-	gyrA-S83F	2.3	1
630				SRR5990040						2015	Cambodia	Cambodia	DayMR et al JAC 2018 & AshtonPM et al PeerJ 2016	ParatyphiA		AcrB-717-WT	-	No_mutation	2.3.1	1
631				SRR5990041						2016	UK		DayMR et al JAC 2018 & AshtonPM et al PeerJ 2016	ParatyphiA		AcrB-717-WT	Col(pHAD28)	gyrA-S83Y	2.3.2	1
632				SRR5990042						2015	UK		DayMR et al JAC 2018 & AshtonPM et al PeerJ 2016	ParatyphiA		AcrB-717-WT	-	gyrA-S83F	2.4.1	0.99
633				SRR5990043						2016	India	India	DayMR et al JAC 2018 & AshtonPM et al PeerJ 2016	ParatyphiA		AcrB-717-WT	-	gyrA-S83F	2.4.2	1
634				SRR5990045						2015	UK		DayMR et al JAC 2018 & AshtonPM et al PeerJ 2016	ParatyphiA		AcrB-717-WT	-	gyrA-S83Y	2.3	1
635				SRR5990046						2016	Panama	Panama	DayMR et al JAC 2018 & AshtonPM et al PeerJ 2016	ParatyphiA		AcrB-717-WT	Col(pHAD28)	gyrA-S83F	2.3.3	1
636				SRR5990047						2015	UK		DayMR et al JAC 2018 & AshtonPM et al PeerJ 2016	ParatyphiA		AcrB-717-WT	-	gyrA-S83Y	2.4	1
637				SRR5990048						2015	Pakistan	Pakistan	DayMR et al JAC 2018 & AshtonPM et al PeerJ 2016	ParatyphiA		AcrB-717-WT	Col(pHAD28)	gyrA-S83F	2.3.3	1
638				ERR1197689						2013	Cambodia		Kuijpers et al Microb Genom 2016	ParatyphiA		AcrB-717-WT	-	No_mutation	2.3.1	1
639				SRR5990049						2015	India	India	DayMR et al JAC 2018 & AshtonPM et al PeerJ 2016	ParatyphiA		AcrB-717-WT	-	gyrA-S83Y	2.3	1
640				SRR5990050						2015	UK		DayMR et al JAC 2018 & AshtonPM et al PeerJ 2016	ParatyphiA		AcrB-717-WT	-	gyrA-S83Y	2.4	1
641				SRR5990051						2015	UK		DayMR et al JAC 2018 & AshtonPM et al PeerJ 2016	ParatyphiA		AcrB-717-WT	Col(pHAD28)	gyrA-S83F	2.3.3	1
642				SRR5990057						2016	India	India	DayMR et al JAC 2018 & AshtonPM et al PeerJ 2016	ParatyphiA		AcrB-717-WT	Col(pHAD28)	gyrA-S83F	2.3.3	1
643				SRR5990293						2015	UK		DayMR et al JAC 2018 & AshtonPM et al PeerJ 2016	ParatyphiA		AcrB-717-WT	Col(pHAD28)	gyrA-S83F	2.3.3	1
644				SRR5990295						2016	UK		DayMR et al JAC 2018 & AshtonPM et al PeerJ 2016	ParatyphiA		AcrB-717-WT	-	gyrA-S83Y	2.3.2	1
645				SRR5990296						2015	Pakistan	Pakistan	DayMR et al JAC 2018 & AshtonPM et al PeerJ 2016	ParatyphiA		AcrB-717-WT	-	gyrA-S83F	2.4	1
646				SRR5990334						2015	Pakistan	Pakistan	DayMR et al JAC 2018 & AshtonPM et al PeerJ 2016	ParatyphiA		AcrB-717-WT	-	gyrA-S83Y	2.3	1
647				SRR5990419						2015	No data	UnkDest	DayMR et al JAC 2018 & AshtonPM et al PeerJ 2016	ParatyphiA		AcrB-717-WT	-	gyrA-S83Y	2.4	1
648				SRR7209524						2017	Bangladesh	Bangladesh	Nair S et al PLoS One 2020	ParatyphiA	blaCTX-M-15,blaTEM-1B	AcrB-717-WT	IncI1-I	gyrA-S83F	2.4.4	1
649				ERR1197690						2013	Cambodia		Kuijpers et al Microb Genom 2016	ParatyphiA		AcrB-717-WT	-	No_mutation	2.3.1	1
650				ERR1197691						2013	Cambodia		Kuijpers et al Microb Genom 2016	ParatyphiA		AcrB-717-WT	-	No_mutation	2.3.1	1
651				DRR090593							Nepal		Sherchan et al ASTMH 2017	ParatyphiA		AcrB-717-WT	-	gyrA-S83F	2.4.3	1
652				ERR1197692						2013	Cambodia		Kuijpers et al Microb Genom 2016	ParatyphiA		AcrB-717-WT	-	No_mutation	2.3.1	1
653				ERR1197693						2013	Cambodia		Kuijpers et al Microb Genom 2016	ParatyphiA		AcrB-717-WT	-	No_mutation	2.3.1	1
654				ERR1197694						2013	Cambodia		Kuijpers et al Microb Genom 2016	ParatyphiA		AcrB-717-WT	-	No_mutation	2.3.1	1
655				ERR134160						2002	Mali		Zhou et al PNAS 2014	ParatyphiA		AcrB-717-WT	-	No_mutation	2.3	1
656				ERR134162						1997	India		Zhou et al PNAS 2014	ParatyphiA		AcrB-717-WT	-	gyrA-S83F	2.4	1
657				ERR134163						1999	Indonesia		Zhou et al PNAS 2014	ParatyphiA		AcrB-717-WT	-	No_mutation	2.4	1
658				ERR134164						2006	India		Zhou et al PNAS 2014	ParatyphiA		AcrB-717-WT	-	gyrA-S83F	2.4.1	1
659				ERR134165						2005	Nepal		Zhou et al PNAS 2014	ParatyphiA		AcrB-717-WT	-	gyrA-S83Y	2.3	1
660				ERR134166						2004	India		Zhou et al PNAS 2014	ParatyphiA		AcrB-717-WT	-	gyrA-S83F	2.4	0.99
661				ERR134168						1999	Thailand		Zhou et al PNAS 2014	ParatyphiA	blaTEM-1B,catA1,sul1,sul2,tet(B),dfrA7	AcrB-717-WT	IncHI1	No_mutation	2.3	1
662				DRR090594							Nepal		Sherchan et al ASTMH 2017	ParatyphiA		AcrB-717-WT	-	gyrA-S83F	2.4.3	1
663				ERR134170						2000	Cambodia		Zhou et al PNAS 2014	ParatyphiA		AcrB-717-WT	Col(pHAD28)	No_mutation	2.3.1	1
664				ERR134171						1949	Iran		Zhou et al PNAS 2014	ParatyphiA		AcrB-717-WT	-	No_mutation	2.4	1
665				ERR134173						2004	Senegal		Zhou et al PNAS 2014	ParatyphiA		AcrB-717-WT	-	No_mutation	2.3	1
666				ERR134179						2001	Pakistan		Zhou et al PNAS 2014	ParatyphiA	blaTEM-1B,catA1,sul1,sul2,tet(B),dfrA7	AcrB-717-WT	IncHI1	No_mutation	2.3	1
667				ERR134180						2004	Indonesia		Zhou et al PNAS 2014	ParatyphiA		AcrB-717-WT	-	gyrA-S83Y	2.3	1
668				ERR134181						1999	Sri Lanka		Zhou et al PNAS 2014	ParatyphiA		AcrB-717-WT	-	gyrA-S83F	2.3	1
669				ERR134182						1998	Morocco		Zhou et al PNAS 2014	ParatyphiA		AcrB-717-WT	-	No_mutation	2.2	1
670				ERR134183						2005	India		Zhou et al PNAS 2014	ParatyphiA		AcrB-717-WT	-	gyrA-S83F	2.4.2	1
671				ERR134185						2004	India		Zhou et al PNAS 2014	ParatyphiA		AcrB-717-WT	-	gyrA-S83F	2.4	1
672				ERR134186						2002	Cambodia		Zhou et al PNAS 2014	ParatyphiA		AcrB-717-WT	-	No_mutation	2.3.1	1
673				DRR090595							Nepal		Sherchan et al ASTMH 2017	ParatyphiA		AcrB-717-WT	-	gyrA-S83F	2.4.3	1
674				ERR134187						2000	Guinea		Zhou et al PNAS 2014	ParatyphiA		AcrB-717-WT	-	No_mutation	2.3	1
675				ERR134188						1999	Cambodia		Zhou et al PNAS 2014	ParatyphiA		AcrB-717-WT	-	No_mutation	2.3.1	1
676				ERR134190						2005	India		Zhou et al PNAS 2014	ParatyphiA		AcrB-717-WT	-	gyrA-S83F	2.4	1
677				ERR134191						2001	Peru		Zhou et al PNAS 2014	ParatyphiA		AcrB-717-WT	ColRNAI	No_mutation	2	1
678				ERR134194						1999	Nepal		Zhou et al PNAS 2014	ParatyphiA		AcrB-717-WT	Col(pHAD28)	No_mutation	2.3.3	1
679				ERR134196						2006	Mali		Zhou et al PNAS 2014	ParatyphiA		AcrB-717-WT	-	No_mutation	2.3	1
680				ERR134197						2000	Morocco		Zhou et al PNAS 2014	ParatyphiA		AcrB-717-WT	-	No_mutation	2.2	0.99
681				ERR134199						1997	Pakistan		Zhou et al PNAS 2014	ParatyphiA		AcrB-717-WT	-	No_mutation	2.3	1
682				ERR134201						2005	Myanmar		Zhou et al PNAS 2014	ParatyphiA		AcrB-717-WT	Col(pHAD28)	gyrA-S83F	2.3.2	1
683				ERR134205						1997	India		Zhou et al PNAS 2014	ParatyphiA		AcrB-717-WT	-	No_mutation	2.3	1
684				DRR090596							Nepal		Sherchan et al ASTMH 2017	ParatyphiA		AcrB-717-WT	Col(BS512)	gyrA-S83F	2.4.3	1
685				ERR134207						2002	Guinea		Zhou et al PNAS 2014	ParatyphiA		AcrB-717-WT	-	No_mutation	2.3	1
686				ERR134208						1917	Albania		Zhou et al PNAS 2014	ParatyphiA		AcrB-717-WT	-	No_mutation	1	1
687				ERR134209						1925	Israel		Zhou et al PNAS 2014	ParatyphiA		AcrB-717-WT	-	No_mutation	2.2	1
688				ERR134210						1946	Vietnam		Zhou et al PNAS 2014	ParatyphiA		AcrB-717-WT	-	No_mutation	2.4	1
689				ERR134212						1971	Hong Kong		Zhou et al PNAS 2014	ParatyphiA		AcrB-717-WT	IncFII	No_mutation	.1	1
690				ERR134214						1949	France		Zhou et al PNAS 2014	ParatyphiA		AcrB-717-WT	-	No_mutation	2.4	1
691				ERR134215						1928	Denmark		Zhou et al PNAS 2014	ParatyphiA		AcrB-717-WT	-	No_mutation	2.2	1
692				ERR134216						1949	Algeria		Zhou et al PNAS 2014	ParatyphiA		AcrB-717-WT	-	No_mutation	2.4	1
693				ERR134217						1949	France		Zhou et al PNAS 2014	ParatyphiA		AcrB-717-WT	-	No_mutation	2.4	1
694				ERR134218						1949	Algeria		Zhou et al PNAS 2014	ParatyphiA		AcrB-717-WT	-	No_mutation	2.3	1
695				DRR090597							Nepal		Sherchan et al ASTMH 2017	ParatyphiA		AcrB-717-WT	-	gyrA-S83F	2.4.3	1
696				ERR134219						1949	France		Zhou et al PNAS 2014	ParatyphiA		AcrB-717-WT	-	No_mutation	2.2	1
697				ERR134221						2001	USA		Zhou et al PNAS 2014	ParatyphiA		AcrB-717-WT	-	No_mutation	2.4	1
698				ERR134223						1952	Turkey		Zhou et al PNAS 2014	ParatyphiA		AcrB-717-WT	-	No_mutation	1	1
699				ERR134224						1954	Tunisia		Zhou et al PNAS 2014	ParatyphiA		AcrB-717-WT	IncX1	No_mutation	2.4	1
700				ERR134226						1957	Morocco		Zhou et al PNAS 2014	ParatyphiA		AcrB-717-WT	IncX1	No_mutation	1	0.991935
701				ERR134227						1958	France		Zhou et al PNAS 2014	ParatyphiA		AcrB-717-WT	-	No_mutation	2.2	0.98
702				ERR134228						1958	Cambodia		Zhou et al PNAS 2014	ParatyphiA		AcrB-717-WT	-	No_mutation	2.4	1
703				ERR134229						1960	Brazil		Zhou et al PNAS 2014	ParatyphiA		AcrB-717-WT	-	No_mutation	1	0.992701
704				ERR134230						1952	Senegal		Zhou et al PNAS 2014	ParatyphiA		AcrB-717-WT	-	No_mutation	2.4	1
705				ERR134231						1973	Morocco		Zhou et al PNAS 2014	ParatyphiA		AcrB-717-WT	-	No_mutation	2.2	1
706				DRR090598							Nepal		Sherchan et al ASTMH 2017	ParatyphiA		AcrB-717-WT	-	gyrA-S83F	2.4.3	1
707				ERR134232						1950	France		Zhou et al PNAS 2014	ParatyphiA		AcrB-717-WT	-	No_mutation	2.2	1
708				ERR134234						1962	Algeria		Zhou et al PNAS 2014	ParatyphiA		AcrB-717-WT	-	No_mutation	1	1
709				ERR134235						1963	Cambodia		Zhou et al PNAS 2014	ParatyphiA		AcrB-717-WT	-	No_mutation	1	1
710				ERR134236						1963	France		Zhou et al PNAS 2014	ParatyphiA		AcrB-717-WT	-	No_mutation	1	0.991453
711				ERR134237						2006	India		Zhou et al PNAS 2014	ParatyphiA		AcrB-717-WT	-	gyrA-S83Y	2.3	1
712				ERR134238						1965	Cambodia		Zhou et al PNAS 2014	ParatyphiA		AcrB-717-WT	ColRNAI	No_mutation	2	1
713				ERR134239						1965	Turkey		Zhou et al PNAS 2014	ParatyphiA		AcrB-717-WT	-	No_mutation	2.2	1
714				ERR134240						1966	Senegal		Zhou et al PNAS 2014	ParatyphiA		AcrB-717-WT	-	No_mutation	2.4	0.99
715				ERR134241						1966	Morocco		Zhou et al PNAS 2014	ParatyphiA		AcrB-717-WT	-	No_mutation	2.2	1
716				ERR134242						1968	Cambodia		Zhou et al PNAS 2014	ParatyphiA		AcrB-717-WT	-	No_mutation	2.4	1
717				DRR090581							Nepal		Sherchan et al ASTMH 2017	ParatyphiA		AcrB-717-WT	-	gyrA-S83F	2.4.1	1
718				DRR090599							Nepal		Sherchan et al ASTMH 2017	ParatyphiA		AcrB-717-WT	-	gyrA-S83F	2.4.3	1
719				ERR134245						2006	Cambodia		Zhou et al PNAS 2014	ParatyphiA		AcrB-717-WT	-	gyrA-D87N	2.3	1
720				ERR134246						1980	Brazil		Zhou et al PNAS 2014	ParatyphiA		AcrB-717-WT	-	No_mutation	2	1
721				ERR134247						2006	India		Zhou et al PNAS 2014	ParatyphiA		AcrB-717-WT	-	gyrA-S83F	2.4	1
722				ERR134249						1943	India		Zhou et al PNAS 2014	ParatyphiA		AcrB-717-WT	-	No_mutation	2.2	0.99
723				ERR134250						1954	India		Zhou et al PNAS 2014	ParatyphiA		AcrB-717-WT	-	No_mutation	2.2	0.97
724				ERR134251						1954	Egypt		Zhou et al PNAS 2014	ParatyphiA		AcrB-717-WT	-	No_mutation	2.2	1
725				ERR134253						1963	Vietnam		Zhou et al PNAS 2014	ParatyphiA		AcrB-717-WT	Col(pHAD28)	No_mutation	2.3	0.92
726				ERR134254						2003	Pakistan		Zhou et al PNAS 2014	ParatyphiA		AcrB-717-WT	-	No_mutation	2.3	1
727				ERR134255						2003	Myanmar		Zhou et al PNAS 2014	ParatyphiA		AcrB-717-WT	-	gyrA-S83F	2.4	1
728				ERR1837145						2015	Nepal		Britto et al PLoS NTD 2018	ParatyphiA		AcrB-717-WT	-	gyrA-S83F	2.4.3	1
729				DRR090600							Nepal		Sherchan et al ASTMH 2017	ParatyphiA		AcrB-717-WT	-	gyrA-S83F	2.4.3	1
730				ERR1837153						2014	Nepal		Britto et al PLoS NTD 2018	ParatyphiA		AcrB-717-WT	-	gyrA-S83F	2.4.1	1
731				ERR1837181						2011	Nepal		Britto et al PLoS NTD 2018	ParatyphiA		AcrB-717-WT	-	gyrA-S83F	2.4.3	1
732				ERR1837185						2011	Nepal		Britto et al PLoS NTD 2018	ParatyphiA		AcrB-717-WT	-	gyrA-S83F	2.4.3	1
733				ERR1837186						2012	Nepal		Britto et al PLoS NTD 2018	ParatyphiA		AcrB-717-WT	-	gyrA-S83F	2.4.1	1
734				ERR1837194						2010	Nepal		Britto et al PLoS NTD 2018	ParatyphiA		AcrB-717-WT	-	gyrA-S83F	2.4.1	1
735				ERR1837195						2010	Nepal		Britto et al PLoS NTD 2018	ParatyphiA		AcrB-717-WT	-	gyrA-S83F	2.4.3	1
736				ERR1837198						2010	Nepal		Britto et al PLoS NTD 2018	ParatyphiA		AcrB-717-WT	-	gyrA-S83F	2.4.3	1
737				ERR1837199						2010	Nepal		Britto et al PLoS NTD 2018	ParatyphiA		AcrB-717-WT	-	gyrA-S83F	2.4.3	1
738				ERR1837200						2010	Nepal		Britto et al PLoS NTD 2018	ParatyphiA		AcrB-717-WT	-	gyrA-S83F	2.4.3	1
739				ERR1837204						2009	Nepal		Britto et al PLoS NTD 2018	ParatyphiA		AcrB-717-WT	-	gyrA-S83F	2.4.1	1
740				DRR090601							Nepal		Sherchan et al ASTMH 2017	ParatyphiA		AcrB-717-WT	-	gyrA-S83F	2.4.3	1
741				ERR1837207						2009	Nepal		Britto et al PLoS NTD 2018	ParatyphiA		AcrB-717-WT	-	gyrA-S83F	2.4.1	1
742				ERR1837208						2009	Nepal		Britto et al PLoS NTD 2018	ParatyphiA		AcrB-717-WT	-	gyrA-S83F	2.4.1	1
743				ERR1837209						2009	Nepal		Britto et al PLoS NTD 2018	ParatyphiA		AcrB-717-WT	-	gyrA-S83F	2.4.3	1
744				ERR1837234						2010	Nepal		Britto et al PLoS NTD 2018	ParatyphiA		AcrB-717-WT	-	gyrA-S83F	2.4.3	1
745				ERR1837277						2013	Nepal		Britto et al PLoS NTD 2018	ParatyphiA		AcrB-717-WT	Col(pHAD28)	No_mutation	2.3.3	0.99
746				ERR1837291						2009	Nepal		Britto et al PLoS NTD 2018	ParatyphiA		AcrB-717-WT	-	gyrA-S83F	2.4.1	1
747				ERR1837292						2009	Nepal		Britto et al PLoS NTD 2018	ParatyphiA		AcrB-717-WT	-	gyrA-S83F	2.4.3	1
748				ERR1837293						2009	Nepal		Britto et al PLoS NTD 2018	ParatyphiA		AcrB-717-WT	-	gyrA-S83F	2.4.3	1
749				ERR1837294						2009	Nepal		Britto et al PLoS NTD 2018	ParatyphiA		AcrB-717-WT	-	gyrA-S83F	2.4.3	1
750				ERR1837295						2009	Nepal		Britto et al PLoS NTD 2018	ParatyphiA		AcrB-717-WT	-	gyrA-S83F	2.4.1	1
751				DRR090602							Nepal		Sherchan et al ASTMH 2017	ParatyphiA		AcrB-717-WT	-	gyrA-S83F	2.4.3	1
752				ERR1837296						2009	Nepal		Britto et al PLoS NTD 2018	ParatyphiA		AcrB-717-WT	-	gyrA-S83F	2.4.1	1
753				ERR1837297						2009	Nepal		Britto et al PLoS NTD 2018	ParatyphiA		AcrB-717-WT	-	gyrA-S83F	2.4.1	1
754				ERR1837298						2009	Nepal		Britto et al PLoS NTD 2018	ParatyphiA		AcrB-717-WT	-	gyrA-S83F	2.4.1	1
755				ERR1837299						2009	Nepal		Britto et al PLoS NTD 2018	ParatyphiA		AcrB-717-WT	-	gyrA-S83F	2.4.1	1
756				ERR1837300						2010	Nepal		Britto et al PLoS NTD 2018	ParatyphiA		AcrB-717-WT	-	gyrA-S83F	2.4.3	1
757				ERR1837301						2010	Nepal		Britto et al PLoS NTD 2018	ParatyphiA		AcrB-717-WT	-	gyrA-S83F	2.4.3	1
758				ERR1837302						2010	Nepal		Britto et al PLoS NTD 2018	ParatyphiA		AcrB-717-WT	-	gyrA-S83F	2.4.3	1
759				ERR1837303						2010	Nepal		Britto et al PLoS NTD 2018	ParatyphiA		AcrB-717-WT	-	gyrA-S83F	2.4.1	1
760				ERR1837304						2010	Nepal		Britto et al PLoS NTD 2018	ParatyphiA		AcrB-717-WT	-	gyrA-S83F	2.4.3	1
761				ERR1837305						2011	Nepal		Britto et al PLoS NTD 2018	ParatyphiA		AcrB-717-WT	-	gyrA-S83F	2.4.3	1
762				ERR028898						2004	Turkey		Zhou et al PNAS 2014	ParatyphiA		AcrB-717-WT	-	No_mutation	2.3	1
763				ERR1837307						2011	Nepal		Britto et al PLoS NTD 2018	ParatyphiA		AcrB-717-WT	-	gyrA-S83F	2.4.1	1
764				ERR1837308						2011	Nepal		Britto et al PLoS NTD 2018	ParatyphiA		AcrB-717-WT	-	gyrA-S83F	2.4.1	1
765				ERR1837309						2011	Nepal		Britto et al PLoS NTD 2018	ParatyphiA		AcrB-717-WT	-	gyrA-S83F	2.4.3	1
766				ERR1837310						2011	Nepal		Britto et al PLoS NTD 2018	ParatyphiA		AcrB-717-WT	-	gyrA-S83F	2.4.3	1
767				ERR1837311						2011	Nepal		Britto et al PLoS NTD 2018	ParatyphiA		AcrB-717-WT	-	gyrA-S83F	2.4.3	1
768				ERR1837312						2011	Nepal		Britto et al PLoS NTD 2018	ParatyphiA		AcrB-717-WT	-	gyrA-S83F	2.4.3	1
769				ERR1837313						2011	Nepal		Britto et al PLoS NTD 2018	ParatyphiA		AcrB-717-WT	-	gyrA-S83F	2.4.3	1
770				ERR1837314						2011	Nepal		Britto et al PLoS NTD 2018	ParatyphiA		AcrB-717-WT	-	gyrA-S83F	2.4.3	1
771				ERR1837316						2011	Nepal		Britto et al PLoS NTD 2018	ParatyphiA		AcrB-717-WT	-	gyrA-S83F	2.4.3	1
772				ERR1837318						2012	Nepal		Britto et al PLoS NTD 2018	ParatyphiA		AcrB-717-WT	-	gyrA-S83F	2.4.3	1
773				ERR028900						2001	Senegal		Zhou et al PNAS 2014	ParatyphiA		AcrB-717-WT	-	No_mutation	2.3	1
774				ERR1837319						2012	Nepal		Britto et al PLoS NTD 2018	ParatyphiA		AcrB-717-WT	-	gyrA-S83F	2.4.3	1
775				ERR1837320						2012	Nepal		Britto et al PLoS NTD 2018	ParatyphiA		AcrB-717-WT	-	gyrA-S83F	2.4.3	1
776				ERR1837321						2011	Nepal		Britto et al PLoS NTD 2018	ParatyphiA		AcrB-717-WT	-	gyrA-S83F	2.4.3	1
777				ERR1837322						2012	Nepal		Britto et al PLoS NTD 2018	ParatyphiA		AcrB-717-WT	-	gyrA-S83F	2.4.3	1
778				ERR1837323						2012	Nepal		Britto et al PLoS NTD 2018	ParatyphiA		AcrB-717-WT	-	gyrA-S83F	2.4.3	1
779				ERR1837324						2012	Nepal		Britto et al PLoS NTD 2018	ParatyphiA		AcrB-717-WT	-	gyrA-S83F	2.4.1	1
780				ERR1837325						2012	Nepal		Britto et al PLoS NTD 2018	ParatyphiA		AcrB-717-WT	-	gyrA-S83F	2.4.1	1
781				ERR1837326						2012	Nepal		Britto et al PLoS NTD 2018	ParatyphiA		AcrB-717-WT	-	gyrA-S83F	2.4.1	1
782				ERR1837327						2013	Nepal		Britto et al PLoS NTD 2018	ParatyphiA		AcrB-717-WT	-	gyrA-S83F	2.4.3	1
783				ERR1837330						2013	Nepal		Britto et al PLoS NTD 2018	ParatyphiA		AcrB-717-WT	-	gyrA-S83F	2.4.3	1
784				ERR028913						2001	Nepal		Zhou et al PNAS 2014	ParatyphiA		AcrB-717-WT	IncX1,ColpVC	No_mutation	1.2.2	1
785				ERR1837332						2013	Nepal		Britto et al PLoS NTD 2018	ParatyphiA		AcrB-717-WT	-	gyrA-S83F	2.4.3	1
786				ERR1837333						2014	Nepal		Britto et al PLoS NTD 2018	ParatyphiA		AcrB-717-WT	-	gyrA-S83F	2.4.3	1
787				ERR1837334						2014	Nepal		Britto et al PLoS NTD 2018	ParatyphiA		AcrB-717-WT	-	gyrA-S83F	2.4.3	1
788				ERR1842960						2010	Nepal		Britto et al PLoS NTD 2018	ParatyphiA		AcrB-717-WT	-	gyrA-S83F	2.4.1	1
789				ERR1842961						2010	Nepal		Britto et al PLoS NTD 2018	ParatyphiA		AcrB-717-WT	-	gyrA-S83F	2.4.1	1
790				ERR1842962						2010	Nepal		Britto et al PLoS NTD 2018	ParatyphiA		AcrB-717-WT	-	gyrA-S83F	2.4.3	1
791				ERR1842963						2010	Nepal		Britto et al PLoS NTD 2018	ParatyphiA		AcrB-717-WT	-	gyrA-S83F	2.4.2	1
792				ERR1842965						2011	Nepal		Britto et al PLoS NTD 2018	ParatyphiA		AcrB-717-WT	-	gyrA-S83F	2.4.2	1
793				ERR1842966						2014	Nepal		Britto et al PLoS NTD 2018	ParatyphiA		AcrB-717-WT	-	gyrA-S83F	2.4.3	1
794				ERR1842967						2015	Nepal		Britto et al PLoS NTD 2018	ParatyphiA		AcrB-717-WT	-	gyrA-S83F	2.4.1	1
795				ERR028925						2006	India		Zhou et al PNAS 2014	ParatyphiA		AcrB-717-WT	-	gyrA-S83F	2.4.2	1
796				ERR2213866						2016	Nepal		Britto et al PLoS NTD 2018	ParatyphiA		AcrB-717-WT	-	gyrA-S83F	2.4.3	1
797				ERR2213880						2016	Nepal		Britto et al PLoS NTD 2018	ParatyphiA		AcrB-717-WT	-	gyrA-S83F	2.4.3	1
798				ERR2213881						2016	Nepal		Britto et al PLoS NTD 2018	ParatyphiA		AcrB-717-WT	-	gyrA-S83F	2.4.3	1
799				ERR2213882						2016	Nepal		Britto et al PLoS NTD 2018	ParatyphiA		AcrB-717-WT	-	gyrA-S83F	2.4.3	1
800				ERR2213883						2016	Nepal		Britto et al PLoS NTD 2018	ParatyphiA		AcrB-717-WT	-	gyrA-S83F	2.4	1
801				ERR3900180						2017	Nepal		Britto et al JAC 2020	ParatyphiA		AcrB-717-WT	Col(pHAD28)	gyrA-S83F	2.3.3	1
802				ERR3900187						2017	Nepal		Britto et al JAC 2020	ParatyphiA		AcrB-717-WT	Col(pHAD28)	gyrA-S83F	2.3.3	1
803				ERR3900198						2017	Nepal		Britto et al JAC 2020	ParatyphiA		AcrB-717-WT	-	gyrA-S83F	2.3.2	1
804				ERR3900199						2017	Nepal		Britto et al JAC 2020	ParatyphiA		AcrB-717-WT	-	gyrA-S83F	2.4	1
805				ERR3900200						2017	Nepal		Britto et al JAC 2020	ParatyphiA		AcrB-717-WT	-	gyrA-S83Y	2.3	1
806				ERR028926						2001	India		Zhou et al PNAS 2014	ParatyphiA		AcrB-717-WT	-	gyrA-S83F	2.4.2	1
807				ERR3900201						2017	Nepal		Britto et al JAC 2020	ParatyphiA		AcrB-717-WT	-	gyrA-S83F	2.4.2	1
808				ERR3900202						2017	Nepal		Britto et al JAC 2020	ParatyphiA		AcrB-717-WT	-	gyrA-S83F	2.4	1
809				ERR3900203						2017	Nepal		Britto et al JAC 2020	ParatyphiA		AcrB-717-WT	-	gyrA-S83Y	2.3	1
810				ERR3900204						2017	Nepal		Britto et al JAC 2020	ParatyphiA		AcrB-717-WT	Col(pHAD28)	gyrA-S83F	2.3.2	1
811				ERR3900205						2016	Nepal		Britto et al JAC 2020	ParatyphiA		AcrB-717-WT	-	gyrA-S83F	2.4	1
812				ERR3900206						2017	Nepal		Britto et al JAC 2020	ParatyphiA		AcrB-717-WT	-	gyrA-S83F	2.4	1
813				ERR3900207						2017	Nepal		Britto et al JAC 2020	ParatyphiA		AcrB-717-WT	-	gyrA-S83Y	2.3	1
814				ERR3900208						2017	Nepal		Britto et al JAC 2020	ParatyphiA		AcrB-717-WT	-	gyrA-S83F	2.4	1
815				ERR3900209						2017	Nepal		Britto et al JAC 2020	ParatyphiA		AcrB-717-WT	-	gyrA-S83Y	2.3	1
816				ERR028938						1949	France		Zhou et al PNAS 2014	ParatyphiA		AcrB-717-WT	Col(pHAD28)	No_mutation	2	1
817				DRR090582							Nepal		Sherchan et al ASTMH 2017	ParatyphiA		AcrB-717-WT	-	gyrA-S83F	2.4.3	1
818				ERR028939						2001	China		Zhou et al PNAS 2014	ParatyphiA		AcrB-717-WT	Col(pHAD28)	gyrA-S83F	2.3.3	1
819				ERR028950						2000	Nepal		Zhou et al PNAS 2014	ParatyphiA		AcrB-717-WT	-	No_mutation	2.4.1	1
820				ERR028951						1952	Turkey		Zhou et al PNAS 2014	ParatyphiA		AcrB-717-WT	-	No_mutation	1	0.997753
821				ERR028952						2001	Indonesia		Zhou et al PNAS 2014	ParatyphiA		AcrB-717-WT	-	No_mutation	2.4	1
822				ERR028963						2000	India		Zhou et al PNAS 2014	ParatyphiA		AcrB-717-WT	Col(pHAD28)	gyrA-S83F	2.3.3	1
823				ERR028964						1945	France		Zhou et al PNAS 2014	ParatyphiA		AcrB-717-WT	-	No_mutation	2.2	1
824				ERR028965						2006	Senegal		Zhou et al PNAS 2014	ParatyphiA		AcrB-717-WT	-	No_mutation	2.3	1
825				ERR028989						2000	Chad		Zhou et al PNAS 2014	ParatyphiA		AcrB-717-WT	-	No_mutation	2.3	1
826				ERR028990						1958	Indonesia		Zhou et al PNAS 2014	ParatyphiA		AcrB-717-WT	-	No_mutation	2.4	1
827				ERR030055						1958	France		Zhou et al PNAS 2014	ParatyphiA		AcrB-717-WT	-	No_mutation	1	1
828				DRR090583							Nepal		Sherchan et al ASTMH 2017	ParatyphiA		AcrB-717-WT	-	gyrA-S83F	2.4.3	1
829				ERR030059						2005	Vietnam		Zhou et al PNAS 2014	ParatyphiA		AcrB-717-WT	-	No_mutation	2.3	1
830				ERR030073						1977	Mali		Zhou et al PNAS 2014	ParatyphiA		AcrB-717-WT	-	No_mutation	2.4	1
831				ERR030085						2005	Cambodia		Zhou et al PNAS 2014	ParatyphiA		AcrB-717-WT	-	No_mutation	2.3	1
832				ERR030086						1956	Ethiopia		Zhou et al PNAS 2014	ParatyphiA		AcrB-717-WT	-	No_mutation	2.4	1
833				ERR030089						1999	Turkey		Zhou et al PNAS 2014	ParatyphiA		AcrB-717-WT	-	No_mutation	2.3	1
834				ERR030100						1997	Pakistan		Zhou et al PNAS 2014	ParatyphiA		AcrB-717-WT	Col(pHAD28)	No_mutation	2.3.3	1
835				ERR030104						2004	Nepal		Zhou et al PNAS 2014	ParatyphiA		AcrB-717-WT	-	gyrA-S83F	2.4.1	1
836				ERR030105						1962	Algeria		Zhou et al PNAS 2014	ParatyphiA		AcrB-717-WT	-	No_mutation	1	1
837				ERR030111						2005	Pakistan		Zhou et al PNAS 2014	ParatyphiA		AcrB-717-WT	-	gyrA-S83F	2.3	1
838				ERR030113						1998	Pakistan		Zhou et al PNAS 2014	ParatyphiA		AcrB-717-WT	-	No_mutation	2.3	1
839				DRR090584							Nepal		Sherchan et al ASTMH 2017	ParatyphiA		AcrB-717-WT	-	gyrA-S83F	2.4.3	1
840				ERR030139						1999	India		Zhou et al PNAS 2014	ParatyphiA		AcrB-717-WT	-	No_mutation	2.4.1	1
841				ERR030141						2002	Guinea		Zhou et al PNAS 2014	ParatyphiA		AcrB-717-WT	-	No_mutation	2.3	1
842				ERR033909						2006	Kuwait		Zhou et al PNAS 2014	ParatyphiA	catA1	AcrB-717-WT	-	gyrA-S83F	2.4	0.84
843				ERR033910						2005	India		Zhou et al PNAS 2014	ParatyphiA		AcrB-717-WT	-	gyrA-S83F	2.3	1
844				ERR033911						2004	India		Zhou et al PNAS 2014	ParatyphiA	catA1,sul1,sul2,tet(B),dfrA7	AcrB-717-WT	IncQ1,IncHI1	gyrA-S83F	2.3	1
845				ERR033912						2004	India		Zhou et al PNAS 2014	ParatyphiA		AcrB-717-WT	-	gyrA-S83F	2.4.1	0.99
846				ERR033913						2002	Pakistan		Zhou et al PNAS 2014	ParatyphiA		AcrB-717-WT	-	gyrA-S83F	2.4.3	1
847				ERR033914						2003	Pakistan		Zhou et al PNAS 2014	ParatyphiA		AcrB-717-WT	-	gyrA-S83F	2.4.1	1
848				ERR033915						2002	India		Zhou et al PNAS 2014	ParatyphiA		AcrB-717-WT	-	gyrA-S83F	2.3.3	1
849				ERR033916						2002	India		Zhou et al PNAS 2014	ParatyphiA		AcrB-717-WT	IncX1	gyrA-S83Y	1.2.2	0.99
850				DRR090585							Nepal		Sherchan et al ASTMH 2017	ParatyphiA		AcrB-717-WT	-	gyrA-S83F	2.4.3	1
851				ERR033918						2007	UK		Zhou et al PNAS 2014	ParatyphiA		AcrB-717-WT	IncX1	No_mutation	1.2.2	1
852				ERR033919						2002	Pakistan		Zhou et al PNAS 2014	ParatyphiA		AcrB-717-WT	-	No_mutation	2.3	1
853				ERR033920						2003	India		Zhou et al PNAS 2014	ParatyphiA		AcrB-717-WT	Col(pHAD28)	No_mutation	2.4.1	0.94
854				ERR033922						2005	India		Zhou et al PNAS 2014	ParatyphiA		AcrB-717-WT	-	No_mutation	2.4	1
855				ERR033923						2005	India		Zhou et al PNAS 2014	ParatyphiA		AcrB-717-WT	-	No_mutation	2.4	1
856				ERR033924						2005	India		Zhou et al PNAS 2014	ParatyphiA		AcrB-717-WT	-	No_mutation	2.4	1
857				ERR033925						2007	India		Zhou et al PNAS 2014	ParatyphiA		AcrB-717-WT	-	gyrA-S83F	2.4.2	0.99
858				ERR033926						2006	India		Zhou et al PNAS 2014	ParatyphiA		AcrB-717-WT	-	gyrA-S83F	2.4	1
859				ERR033927						2006	India		Zhou et al PNAS 2014	ParatyphiA		AcrB-717-WT	-	gyrA-S83F	2.4.1	0.97
860				ERR033928						2005	India		Zhou et al PNAS 2014	ParatyphiA		AcrB-717-WT	-	gyrA-S83F	2.4	0.99
861				DRR090586							Nepal		Sherchan et al ASTMH 2017	ParatyphiA		AcrB-717-WT	-	gyrA-S83F	2.4.3	1
862				ERR033929						2007	India		Zhou et al PNAS 2014	ParatyphiA		AcrB-717-WT	-	gyrA-S83F	2.4.3	0.97
863				ERR033930						2007	India		Zhou et al PNAS 2014	ParatyphiA		AcrB-717-WT	-	gyrA-S83F	2.4.1	1
864				ERR033931						2007	India		Zhou et al PNAS 2014	ParatyphiA		AcrB-717-WT	Col(pHAD28)	gyrA-S83F	2.3.3	1
865				ERR033932						2007	India		Zhou et al PNAS 2014	ParatyphiA		AcrB-717-WT	-	gyrA-S83F	2.4	1
866				ERR033933						2005	India		Zhou et al PNAS 2014	ParatyphiA		AcrB-717-WT	-	gyrA-S83F	2.4.2	1
867				ERR033936						2004	Pakistan		Zhou et al PNAS 2014	ParatyphiA		AcrB-717-WT	-	gyrA-S83F	2.3.3	1
868				ERR912269						2009	China		Yan et al. PLoS NTD 2015	ParatyphiA		AcrB-717-WT	-	gyrA-S83F	2.3.3	1
869				ERR912270						2009	China		Yan et al. PLoS NTD 2015	ParatyphiA		AcrB-717-WT	Col(pHAD28)	gyrA-S83F	2.3.3	1
870				ERR033937						2004	India		Zhou et al PNAS 2014	ParatyphiA		AcrB-717-WT	Col(pHAD28)	No_mutation	2.3.3	1
871				ERR912271						2010	China		Yan et al. PLoS NTD 2015	ParatyphiA		AcrB-717-WT	Col(pHAD28)	gyrA-S83F	2.3.3	1
872				ERR912272						2010	China		Yan et al. PLoS NTD 2015	ParatyphiA		AcrB-717-WT	-	gyrA-S83F	2.3.3	1
873				ERR912598						2010	China		Yan et al. PLoS NTD 2015	ParatyphiA		AcrB-717-WT	-	gyrA-S83F	2.3.3	1
874				ERR912599						2010	China		Yan et al. PLoS NTD 2015	ParatyphiA		AcrB-717-WT	-	gyrA-S83F	2.3.3	1
875				ERR912602						2011	China		Yan et al. PLoS NTD 2015	ParatyphiA		AcrB-717-WT	-	gyrA-S83F	2.3.3	1
876				ERR912603						2011	China		Yan et al. PLoS NTD 2015	ParatyphiA		AcrB-717-WT	-	gyrA-S83F	2.3.3	1
877				ERR912605						2010	China		Yan et al. PLoS NTD 2015	ParatyphiA		AcrB-717-WT	-	gyrA-S83F	2.3.3	1
878				ERR912606						2011	China		Yan et al. PLoS NTD 2015	ParatyphiA		AcrB-717-WT	-	gyrA-S83F	2.3.3	1
879				ERR912607						2011	China		Yan et al. PLoS NTD 2015	ParatyphiA		AcrB-717-WT	Col(pHAD28)	gyrA-S83F	2.3.3	1
880				ERR912608						2010	China		Yan et al. PLoS NTD 2015	ParatyphiA		AcrB-717-WT	-	gyrA-S83F	2.3.3	1
881				ERR033938						2004	India		Zhou et al PNAS 2014	ParatyphiA		AcrB-717-WT	-	gyrA-S83F	2.4.1	1
882				ERR912609						2010	China		Yan et al. PLoS NTD 2015	ParatyphiA		AcrB-717-WT	Col(pHAD28)	gyrA-S83F	2.3.3	1
883				ERR033940						2004	India		Zhou et al PNAS 2014	ParatyphiA	blaTEM-1B,catA1,sul1,sul2,tet(B),dfrA7	AcrB-717-WT	IncQ1,IncHI1	No_mutation	2.3	1
884				ERR033941						2003	India		Zhou et al PNAS 2014	ParatyphiA	catA1,sul1,sul2,tet(B),dfrA7	AcrB-717-WT	IncQ1,IncHI1	No_mutation	2.3	1
885				DRR090587							Nepal		Sherchan et al ASTMH 2017	ParatyphiA		AcrB-717-WT	-	gyrA-S83F	2.4.3	1
886				ERR033942						2003	India		Zhou et al PNAS 2014	ParatyphiA		AcrB-717-WT	Col(pHAD28)	gyrA-S83F	2.3.3	0.97
887				ERR033943						2005	India		Zhou et al PNAS 2014	ParatyphiA		AcrB-717-WT	-	gyrA-S83F	2.4.1	1
888				ERR033944						2005	India		Zhou et al PNAS 2014	ParatyphiA		AcrB-717-WT	-	gyrA-S83F	2.4.1	1
889				ERR033945						2003	India		Zhou et al PNAS 2014	ParatyphiA		AcrB-717-WT	-	gyrA-S83F	2.4.1	1
890				ERR033946						2004	Pakistan		Zhou et al PNAS 2014	ParatyphiA		AcrB-717-WT	-	gyrA-S83F	2.4.1	1
891				ERR034053						2005	No data		Zhou et al PNAS 2014	ParatyphiA		AcrB-717-WT	Col(pHAD28)	No_mutation	2	1
892				ERR034054						2005	Brazil		Zhou et al PNAS 2014	ParatyphiA		AcrB-717-WT	-	No_mutation	1	1
893				ERR034058						2005	Malawi		Zhou et al PNAS 2014	ParatyphiA		AcrB-717-WT	-	gyrA-S83F	2.4.1	1
894				ERR034059						2007	Ghana		Zhou et al PNAS 2014	ParatyphiA		AcrB-717-WT	-	No_mutation	2.3	1
895				ERR1197521						2000	Cambodia		Kuijpers et al Microb Genom 2016	ParatyphiA	blaTEM-116	AcrB-717-WT	Col(pHAD28)	gyrA-S83F	2.3.1	1
896				DRR090588							Nepal		Sherchan et al ASTMH 2017	ParatyphiA		AcrB-717-WT	-	gyrA-S83F	2.4.3	1
897				ERR1197523						2003	Cambodia		Kuijpers et al Microb Genom 2016	ParatyphiA	blaTEM-116	AcrB-717-WT	-	No_mutation	2.4	1
898				ERR1197525						2005	Cambodia		Kuijpers et al Microb Genom 2016	ParatyphiA	blaTEM-116	AcrB-717-WT	Col(pHAD28)	No_mutation	2.3.1	1
899				ERR1197527						2013	Senegal		Kuijpers et al Microb Genom 2016	ParatyphiA		AcrB-717-WT	-	No_mutation	2.3	1
900				ERR1197528						2013	Pakistan		Kuijpers et al Microb Genom 2016	ParatyphiA		AcrB-717-WT	Col(pHAD28)	gyrA-S83F	2.3.3	1
901				ERR1197529						2013	Cambodia		Kuijpers et al Microb Genom 2016	ParatyphiA		AcrB-717-WT	-	No_mutation	2.3.1	1
902				ERR1197530						2013	Thailand		Kuijpers et al Microb Genom 2016	ParatyphiA		AcrB-717-WT	-	No_mutation	2.3.1	1
903				ERR1197639						2013	Nepal		Kuijpers et al Microb Genom 2016	ParatyphiA		AcrB-717-WT	-	No_mutation	2.3.1	1
904				ERR1197640						2013	Cambodia		Kuijpers et al Microb Genom 2016	ParatyphiA		AcrB-717-WT	-	No_mutation	2.3.1	1
905				ERR1197641						2013	Senegal		Kuijpers et al Microb Genom 2016	ParatyphiA		AcrB-717-WT	-	gyrA-S83F	2.3	1
906				ERR1197642						2013	Cambodia		Kuijpers et al Microb Genom 2016	ParatyphiA		AcrB-717-WT	-	No_mutation	2.3.1	1
907	S3144		ERS3650040	ERR3477456						2014	Bangladesh		Hooda et al PLoS NTD 2019	ParatyphiA		AcrB-717R>L	Col(pHAD28)	gyrA-S83F	2.3.3	1
908	S4071		ERS8230986	ERR7250448						2015	Bangladesh		Hooda et al PLoS NTD 2019	ParatyphiA		AcrB-717-WT	-	gyrA-S83F	2.4.4	1
909	S4100		ERS8230987	ERR7250453						2015	Bangladesh		Hooda et al PLoS NTD 2019	ParatyphiA		AcrB-717-WT	IncFIB(pHCM2)	gyrA-S83F	2.4.4	1
910	S4514		ERS8230988	ERR7250446						2012	Bangladesh		Hooda et al PLoS NTD 2019	ParatyphiA		AcrB-717-WT	IncFIB(pHCM2)	gyrA-S83F	2.4.4	1
911	SEAP7506366	ERP112783	ERS3399740	ERR4362420	GCA_947049485.1					2017	Bangladesh		SEAP	ParatyphiA		AcrB-717-WT	IncFIB(pHCM2)	gyrA-S83F	2.4.4	0.99	Susceptible	Susceptible	Susceptible	Susceptible	Non-susceptible	Susceptible
912	SEAP7506374	ERP112783	ERS3399748	ERR4303863	GCA_947049585.1					2017	Bangladesh		SEAP	ParatyphiA		AcrB-717-WT	-	gyrA-S83F	2.4.4	1	Susceptible	Susceptible	Susceptible	Susceptible	Non-susceptible	Susceptible
913	SEAP7506375	ERP112783	ERS3399749	ERR4362424	GCA_947049475.1					2017	Bangladesh		SEAP	ParatyphiA		AcrB-717-WT	-	gyrA-S83F	2.4.4	0.99	Susceptible	Susceptible	Susceptible	Susceptible	Non-susceptible	Susceptible
914	SEAP7506377	ERP112783	ERS3399751	ERR4303871	GCA_947051535.1					2017	Bangladesh		SEAP	ParatyphiA		AcrB-717-WT	-	gyrA-S83F	2.4.4	1	Susceptible	Susceptible	Susceptible	Susceptible	Non-susceptible	Susceptible
915	SEAP7506382	ERP112783	ERS3399756	ERR4362432	GCA_947049365.1					2017	Bangladesh		SEAP	ParatyphiA		AcrB-717-WT	-	gyrA-S83F	2.4.4	1	Susceptible	Susceptible	Susceptible	Susceptible	Non-susceptible	Susceptible
916	SEAP7506385	ERP112783	ERS3399759	ERR4362436	GCA_947049645.1					2017	Bangladesh		SEAP	ParatyphiA		AcrB-717-WT	IncFIB(pHCM2)	gyrA-S83F	2.4.4	1	Susceptible	Susceptible	Susceptible	Susceptible	Non-susceptible	Susceptible
917	SEAP7506398	ERP112783	ERS3399772	ERR4362448	GCA_947049565.1					2017	Bangladesh		SEAP	ParatyphiA		AcrB-717-WT	-	gyrA-S83F	2.4.4	1	Susceptible	Susceptible	Susceptible	Susceptible	Non-susceptible	Susceptible
918	SEAP7506429	ERP112783	ERS3399811	ERR4304041	GCA_947049545.1					2017	Bangladesh		SEAP	ParatyphiA		AcrB-717-WT	IncFIB(pHCM2)	gyrA-S83F	2.4.4	1	Susceptible	Susceptible	Susceptible	Susceptible	Non-susceptible	Susceptible
919	SEAP7506431	ERP112783	ERS3399795	ERR4362468	GCA_947049445.1					2017	Bangladesh		SEAP	ParatyphiA		AcrB-717-WT	-	gyrA-S83F	2.4.4	1	Susceptible	Susceptible	Susceptible	Susceptible	Non-susceptible	Susceptible
920	SEAP7506439	ERP112783	ERS3399813	ERR4304073	GCA_947049345.1					2017	Bangladesh		SEAP	ParatyphiA		AcrB-717-WT	-	gyrA-S83F	2.3.2	1	Susceptible	Susceptible	Susceptible	Susceptible	Non-susceptible	Susceptible
921	SEAP7506441	ERP112783	ERS3399815	ERR4362476	GCA_947049355.1					2017	Bangladesh		SEAP	ParatyphiA		AcrB-717-WT	-	gyrA-S83F	2.4.4	0.99	Susceptible	Susceptible	Susceptible	Susceptible	Non-susceptible	Susceptible
922	SEAP7506445	ERP112783	ERS3399819	ERR4362480	GCA_947049395.1					2017	Bangladesh		SEAP	ParatyphiA		AcrB-717-WT	-	gyrA-S83F	2.4.4	0.99	Susceptible	Susceptible	Susceptible	Susceptible	Non-susceptible	Susceptible
923	SEAP7506448	ERP112783	ERS3399822	ERR4362489	GCA_947049655.1					2017	Bangladesh		SEAP	ParatyphiA		AcrB-717-WT	IncFIB(pHCM2)	gyrA-S83F	2.4.4	1	Susceptible	Susceptible	Susceptible	Susceptible	Non-susceptible	Susceptible
924	SEAP7506453	ERP112783	ERS3399827	ERR4304109	GCA_947049505.1					2017	Bangladesh		SEAP	ParatyphiA		AcrB-717-WT	IncX1	gyrA-S83Y	1.2.2	1	Susceptible	Susceptible	Susceptible	Susceptible	Non-susceptible	Susceptible
925	SEAP7506464	ERP112783	ERS3399837	ERR4303763	GCA_947049575.1					2017	Bangladesh		SEAP	ParatyphiA		AcrB-717-WT	-	gyrA-S83F	2.4.4	1	Susceptible	Susceptible	Susceptible	Susceptible	Non-susceptible	Susceptible
926	SEAP7506470	ERP112783	ERS3399843	ERR4303787	GCA_947049525.1					2017	Bangladesh		SEAP	ParatyphiA		AcrB-717-WT	-	gyrA-S83F	2.3.3	1	Susceptible	Susceptible	Susceptible	Susceptible	Non-susceptible	Susceptible
927	SEAP7506473	ERP112783	ERS3399846	ERR4303799	GCA_947049455.1					2017	Bangladesh		SEAP	ParatyphiA		AcrB-717-WT	-	gyrA-S83F	2.4.4	1	Susceptible	Susceptible	Susceptible	Susceptible	Non-susceptible	Susceptible
928	SEAP7506476	ERP112783	ERS3399849	ERR4303811	GCA_947049515.1					2017	Bangladesh		SEAP	ParatyphiA		AcrB-717-WT	-	gyrA-S83F	2.4.4	1	Susceptible	Susceptible	Susceptible	Susceptible	Non-susceptible	Susceptible
929	SEAP7506484	ERP112783	ERS3399857	ERR4303844	GCA_947049555.1					2017	Bangladesh		SEAP	ParatyphiA		AcrB-717-WT	IncFIB(pHCM2)	gyrA-S83F	2.4.4	1	Susceptible	Susceptible	Susceptible	Susceptible	Non-susceptible	Susceptible
930	SEAP7506497	ERP112783	ERS3399870	ERR4303895	GCA_947049335.1					2017	Bangladesh		SEAP	ParatyphiA		AcrB-717-WT	-	gyrA-S83Y	1.2.2	1	Susceptible	Susceptible	Susceptible	Susceptible	Non-susceptible	Susceptible
931	SEAP7506520	ERP112783	ERS3399893	ERR4303989	GCA_947049405.1					2016	Bangladesh		SEAP	ParatyphiA		AcrB-717-WT	-	gyrA-S83F	2.3.3	1	Susceptible	Susceptible	Susceptible	Susceptible	Non-susceptible	Susceptible
932	SEAP7506532	ERP112783	ERS3399905	ERR4362497	GCA_947049605.1					2017	Bangladesh		SEAP	ParatyphiA		AcrB-717-WT	IncFIB(pHCM2)	gyrA-S83F	2.4.4	1	Susceptible	Susceptible	Susceptible	Susceptible	Non-susceptible	Susceptible
933	SEAP7506537	ERP112783	ERS3399910	ERR4304050	GCA_947049325.1					2018	Bangladesh		SEAP	ParatyphiA		AcrB-717-WT	-	gyrA-S83F	2.4.4	1	Susceptible	Susceptible	Susceptible	Susceptible	Non-susceptible	Susceptible
934	SEAP7506538	ERP112783	ERS3399911	ERR4304054	GCA_947049375.1					2018	Bangladesh		SEAP	ParatyphiA		AcrB-717-WT	-	gyrA-S83F	2.3.3	1	Susceptible	Susceptible	Susceptible	Susceptible	Non-susceptible	Susceptible
935	SEAP7506547	ERP112783	ERS3399920	ERR4304090	GCA_947049465.1					2018	Bangladesh		SEAP	ParatyphiA		AcrB-717-WT	-	gyrA-S83F	2.4.4	1	Susceptible	Susceptible	Susceptible	Susceptible	Non-susceptible	Susceptible
936	SEAP7506549	ERP112783	ERS3399922	ERR4304098	GCA_947050885.1					2018	Bangladesh		SEAP	ParatyphiA		AcrB-717-WT	-	gyrA-S83F	2.3.3	1	Susceptible	Susceptible	Susceptible	Susceptible	Non-susceptible	Susceptible
937	SEAP7506581	ERP112783	ERS3399953	ERR4303841	GCA_947051025.1					2018	Bangladesh		SEAP	ParatyphiA		AcrB-717-WT	-	gyrA-S83F	2.3.3	1	Susceptible	Susceptible	Susceptible	Susceptible	Non-susceptible	Susceptible
938	SEAP7506584	ERP112783	ERS3399956	ERR4303853	GCA_947050385.1					2018	Bangladesh		SEAP	ParatyphiA		AcrB-717-WT	-	gyrA-S83F	2.4.4	1	Susceptible	Susceptible	Susceptible	Susceptible	Non-susceptible	Susceptible
939	SEAP7506588	ERP112783	ERS3399960	ERR4303869	GCA_947051055.1					2018	Bangladesh		SEAP	ParatyphiA		AcrB-717-WT	-	gyrA-S83F	2.3.3	1	Susceptible	Susceptible	Susceptible	Susceptible	Non-susceptible	Susceptible
940	SEAP7506590	ERP112783	ERS3399962	ERR4362501	GCA_947050905.1					2018	Bangladesh		SEAP	ParatyphiA		AcrB-717-WT	IncFIB(pHCM2)	gyrA-S83F	2.4.4	1	Susceptible	Susceptible	Susceptible	Susceptible	Non-susceptible	Susceptible
941	SEAP7506592	ERP112783	ERS3399964	ERR4362505	GCA_947050695.1					2018	Bangladesh		SEAP	ParatyphiA		AcrB-717-WT	-	gyrA-S83F	2.4.4	1	Susceptible	Susceptible	Susceptible	Susceptible	Non-susceptible	Susceptible
942	SEAP7506596	ERP112783	ERS3399968	ERR4303893	GCA_947051045.1					2018	Bangladesh		SEAP	ParatyphiA		AcrB-717-WT	-	gyrA-S83F	2.3.3	1	Susceptible	Susceptible	Susceptible	Susceptible	Non-susceptible	Susceptible
943	SEAP7506606	ERP112783	ERS3399978	ERR4303933	GCA_947049435.1	ERP132884	ERS13444797	ERR10178618	GCA_947049435.2	2018	Bangladesh		SEAP	ParatyphiA		AcrB-717-WT	-	gyrA-S83F	2.3.3	1	Susceptible	Susceptible	Susceptible	Susceptible	Non-susceptible	Susceptible
944	SEAP7506608	ERP112783	ERS3399980	ERR4303938	GCA_947050925.1					2018	Bangladesh		SEAP	ParatyphiA		AcrB-717-WT	IncX1	gyrA-S83Y	1.2.2	1	Susceptible	Susceptible	Susceptible	Susceptible	Non-susceptible	Susceptible
945	SEAP7506610	ERP112783	ERS3399982	ERR4303946	GCA_947050855.1					2018	Bangladesh		SEAP	ParatyphiA		AcrB-717-WT	IncFIB(pHCM2)	gyrA-S83F	2.4.4	1	Susceptible	Susceptible	Susceptible	Susceptible	Non-susceptible	Susceptible
946	SEAP7506618	ERP112783	ERS3399990	ERR4303978	GCA_947051075.1					2018	Bangladesh		SEAP	ParatyphiA		AcrB-717-WT	-	gyrA-S83F	2.4.4	1	Susceptible	Susceptible	Susceptible	Susceptible	Non-susceptible	Susceptible
947	SEAP7506627	ERP112783	ERS3399999	ERR4304014	GCA_947050945.1					2018	Bangladesh		SEAP	ParatyphiA		AcrB-717-WT	-	gyrA-S83F	2.3.2	1	Susceptible	Susceptible	Susceptible	Susceptible	Non-susceptible	Susceptible
948	SEAP7506629	ERP112783	ERS3400001	ERR4304022	GCA_947050555.1					2018	Bangladesh		SEAP	ParatyphiA		AcrB-717-WT	-	gyrA-S83F	2.4.4	1	Susceptible	Susceptible	Susceptible	Susceptible	Non-susceptible	Susceptible
949	SEAP7506634	ERP112783	ERS3400006	ERR4362509	GCA_947050045.1					2018	Bangladesh		SEAP	ParatyphiA		AcrB-717-WT	-	gyrA-S83F	2.4.4	0.99	Susceptible	Susceptible	Susceptible	Susceptible	Non-susceptible	Susceptible
950	SEAP7506636	ERP112783	ERS3400008	ERR4304047	GCA_947050495.1					2018	Bangladesh		SEAP	ParatyphiA		AcrB-717-WT	IncFIB(pHCM2)	gyrA-S83F	2.4.4	1	Susceptible	Susceptible	Susceptible	Susceptible	Non-susceptible	Susceptible
951	SEAP7506640	ERP112783	ERS3400012	ERR4304059	GCA_947050915.1					2018	Bangladesh		SEAP	ParatyphiA		AcrB-717-WT	-	gyrA-S83F	2.4.4	1	Susceptible	Susceptible	Susceptible	Susceptible	Non-susceptible	Susceptible
952	SEAP7506642	ERP112783	ERS3400014	ERR4304067	GCA_947050825.1					2018	Bangladesh		SEAP	ParatyphiA		AcrB-717-WT	-	gyrA-S83F	2.3.3	1	Susceptible	Susceptible	Susceptible	Susceptible	Non-susceptible	Susceptible
953	SEAP7506643	ERP112783	ERS3400015	ERR4304071	GCA_947049905.1					2018	Bangladesh		SEAP	ParatyphiA		AcrB-717-WT	-	gyrA-S83F	2.3.3	1	Susceptible	Susceptible	Susceptible	Susceptible	Non-susceptible	Susceptible
954	SEAP7506645	ERP112783	ERS3400017	ERR4304075	GCA_947049385.1	ERP132884	ERS13444806	ERR10286193	GCA_947049385.2	2018	Bangladesh		SEAP	ParatyphiA		AcrB-717-WT	-	gyrA-S83F	2.4.4	1	Susceptible	Susceptible	Susceptible	Susceptible	Non-susceptible	Susceptible
955	SEAP7506652	ERP112783	ERS3400024	ERR4362521	GCA_947051035.1					2018	Bangladesh		SEAP	ParatyphiA		AcrB-717-WT	-	gyrA-S83F	2.3.2	1	Susceptible	Susceptible	Susceptible	Susceptible	Non-susceptible	Susceptible
956	SEAP7506656	ERP112783	ERS3400027	ERR4304111	GCA_947049895.1					2017	Bangladesh		SEAP	ParatyphiA		AcrB-717-WT	-	gyrA-S83F	2.3.3	1	Susceptible	Susceptible	Susceptible	Susceptible	Non-susceptible	Susceptible
957	SEAP7506658	ERP112783	ERS3400029	ERR4362339	GCA_947050515.1					2018	Bangladesh		SEAP	ParatyphiA		AcrB-717-WT	-	gyrA-S83F	2.3.2	1	Susceptible	Susceptible	Susceptible	Susceptible	Non-susceptible	Susceptible
958	SEAP7506670	ERP112783	ERS3400041	ERR4362384	GCA_947049865.1					2017	Bangladesh		SEAP	ParatyphiA		AcrB-717-WT	-	gyrA-S83F	2.4.4	1	Susceptible	Susceptible	Susceptible	Susceptible	Non-susceptible	Susceptible
959	SEAP7506673	ERP112783	ERS3400044	ERR4362397	GCA_947050715.1					2017	Bangladesh		SEAP	ParatyphiA		AcrB-717-WT	-	gyrA-S83F	2.4.4	1	Susceptible	Susceptible	Susceptible	Susceptible	Non-susceptible	Susceptible
960	SEAP7506698	ERP112783	ERS3400069	ERR4362498	GCA_947049835.1					2017	Bangladesh		SEAP	ParatyphiA		AcrB-717-WT	-	gyrA-S83F	2.4.4	1	Susceptible	Susceptible	Susceptible	Susceptible	Non-susceptible	Susceptible
961	SEAP7506700	ERP112783	ERS3400071	ERR4362506	GCA_947050755.1					2017	Bangladesh		SEAP	ParatyphiA		AcrB-717-WT	IncX1	gyrA-S83Y	1.2.2	1	Susceptible	Susceptible	Susceptible	Susceptible	Non-susceptible	Susceptible
962	SEAP7506702	ERP112783	ERS3400073	ERR4362514	GCA_947049825.1					2017	Bangladesh		SEAP	ParatyphiA		AcrB-717-WT	-	gyrA-S83F	2.3.3	1	Susceptible	Susceptible	Susceptible	Susceptible	Non-susceptible	Susceptible
963	SEAP7506705	ERP112783	ERS3400076	ERR4362526	GCA_947050285.1					2017	Bangladesh		SEAP	ParatyphiA		AcrB-717-WT	-	gyrA-S83F	2.3.2	1	Susceptible	Susceptible	Susceptible	Susceptible	Non-susceptible	Susceptible
964	SEAP7506707	ERP112783	ERS3400078	ERR4362534	GCA_947049415.1	ERP132884	ERS13444807	ERR10175979	GCA_947049415.2	2017	Bangladesh		SEAP	ParatyphiA		AcrB-717-WT	-	gyrA-S83F	2.3.2	1	Susceptible	Susceptible	Susceptible	Susceptible	Non-susceptible	Susceptible
965	SEAP7506714	ERP112783	ERS3400085	ERR4362558	GCA_947049805.1					2017	Bangladesh		SEAP	ParatyphiA		AcrB-717-WT	-	gyrA-S83F	2.3.2	1	Susceptible	Susceptible	Susceptible	Susceptible	Non-susceptible	Susceptible
966	SEAP7506716	ERP112783	ERS3400087	ERR4362566	GCA_947050265.1					2017	Bangladesh		SEAP	ParatyphiA		AcrB-717-WT	IncFIB(pHCM2)	gyrA-S83F	2.4.4	1	Susceptible	Susceptible	Susceptible	Susceptible	Non-susceptible	Susceptible
967	SEAP7506724	ERP112783	ERS3400095	ERR4362599	GCA_947049665.1	ERP132884	ERS13444805	ERR10286195	GCA_947049665.2	2017	Bangladesh		SEAP	ParatyphiA		AcrB-717-WT	-	gyrA-S83F	2.4.1	1	Susceptible	Susceptible	Susceptible	Susceptible	Non-susceptible	Susceptible
968	SEAP7506737	ERP112783	ERS3400108	ERR4362651	GCA_947049815.1					2017	Bangladesh		SEAP	ParatyphiA		AcrB-717-WT	-	gyrA-S83F	2.4.4	1	Susceptible	Susceptible	Susceptible	Susceptible	Non-susceptible	Susceptible
969	SEAP7506738	ERP112783	ERS3400109	ERR4362655	GCA_947049615.1	ERP132884	ERS13444804	ERR10175981	GCA_947049615.2	2017	Bangladesh		SEAP	ParatyphiA		AcrB-717-WT	-	gyrA-S83F	2.3.2	1	Susceptible	Susceptible	Susceptible	Susceptible	Non-susceptible	Susceptible
970	SEAP7506746	ERP112783	ERS3400117	ERR4362684	GCA_947050775.1					2017	Bangladesh		SEAP	ParatyphiA		AcrB-717-WT	-	gyrA-S83F	2.3.3	1	Susceptible	Susceptible	Susceptible	Susceptible	Non-susceptible	Susceptible
971	SEAP7506750	ERP112783	ERS3400120	ERR4362697	GCA_947049725.1					2017	Bangladesh		SEAP	ParatyphiA		AcrB-717-WT	-	gyrA-S83F	2.4.4	1	Susceptible	Susceptible	Susceptible	Susceptible	Non-susceptible	Susceptible
972	SEAP7506758	ERP112783	ERS3400128	ERR4362529	GCA_947050245.1					2017	Bangladesh		SEAP	ParatyphiA		AcrB-717-WT	-	gyrA-S83F	2.4.4	1	Susceptible	Susceptible	Susceptible	Susceptible	Non-susceptible	Susceptible
973	SEAP7506759	ERP112783	ERS3400129	ERR4362344	GCA_947050445.1					2017	Bangladesh		SEAP	ParatyphiA		AcrB-717-WT	-	gyrA-S83F	2.4.4	1	Susceptible	Susceptible	Susceptible	Susceptible	Non-susceptible	Susceptible
974	SEAP7506762	ERP112783	ERS3400132	ERR4362352	GCA_947050255.1					2017	Bangladesh		SEAP	ParatyphiA		AcrB-717-WT	-	gyrA-S83F	2.3.3	1	Susceptible	Susceptible	Susceptible	Susceptible	Non-susceptible	Susceptible
975	SEAP7506763	ERP112783	ERS3400133	ERR4362356	GCA_947049595.1	ERP132884	ERS13444803	ERR10175992	GCA_947049595.2	2017	Bangladesh		SEAP	ParatyphiA		AcrB-717-WT	-	gyrA-S83F	2.3.3	1	Susceptible	Susceptible	Susceptible	Susceptible	Non-susceptible	Susceptible
976	SEAP7506764	ERP112783	ERS3400134	ERR4362360	GCA_947049715.1					2017	Bangladesh		SEAP	ParatyphiA		AcrB-717-WT	-	gyrA-S83F	2.4.4	1	Susceptible	Susceptible	Susceptible	Susceptible	Non-susceptible	Susceptible
977	SEAP7506767	ERP112783	ERS3400137	ERR4362373	GCA_947050275.1					2017	Bangladesh		SEAP	ParatyphiA		AcrB-717-WT	IncFIB(pHCM2)	gyrA-S83F	2.4.4	1	Susceptible	Susceptible	Susceptible	Susceptible	Non-susceptible	Susceptible
978	SEAP7506770	ERP112783	ERS3400140	ERR4362537	GCA_947049425.1	ERP132884	ERS13444796	ERR10178617	GCA_947049425.2	2017	Bangladesh		SEAP	ParatyphiA		AcrB-717-WT	-	gyrA-S83F	1.1	1	Susceptible	Susceptible	Susceptible	Susceptible	Non-susceptible	Susceptible
979	SEAP7506771	ERP112783	ERS3400141	ERR4362385	GCA_947050655.1					2017	Bangladesh		SEAP	ParatyphiA		AcrB-717-WT	IncFIB(pHCM2)	gyrA-S83F	2.4.4	1	Susceptible	Susceptible	Susceptible	Susceptible	Non-susceptible	Susceptible
980	SEAP7506778	ERP112783	ERS3400148	ERR4362414	GCA_947050325.1					2017	Bangladesh		SEAP	ParatyphiA		AcrB-717-WT	-	gyrA-S83F	2.3.2	1	Susceptible	Susceptible	Susceptible	Susceptible	Non-susceptible	Susceptible
981	SEAP7506781	ERP112783	ERS3400151	ERR4362426	GCA_947050415.1					2017	Bangladesh		SEAP	ParatyphiA		AcrB-717-WT	IncFIB(pHCM2)	gyrA-S83F	2.4.4	1	Susceptible	Susceptible	Susceptible	Susceptible	Non-susceptible	Susceptible
982	SEAP7506783	ERP112783	ERS3400153	ERR4362434	GCA_947050375.1					2017	Bangladesh		SEAP	ParatyphiA		AcrB-717-WT	-	gyrA-S83F	2.4.4	1	Susceptible	Susceptible	Susceptible	Susceptible	Non-susceptible	Susceptible
983	SEAP7506787	ERP112783	ERS3400157	ERR4362450	GCA_947050525.1					2017	Bangladesh		SEAP	ParatyphiA		AcrB-717-WT	IncFIB(pHCM2)	gyrA-S83F	2.4.4	1	Susceptible	Susceptible	Susceptible	Susceptible	Non-susceptible	Susceptible
984	SEAP7506789	ERP112783	ERS3400159	ERR4362458	GCA_947049675.1	ERP132884	ERS13444798	ERR10175994	GCA_947049675.2	2017	Bangladesh		SEAP	ParatyphiA		AcrB-717-WT	-	gyrA-S83F	2.4	1	Susceptible	Susceptible	Susceptible	Susceptible	Non-susceptible	Susceptible
985	SEAP7506793	ERP112783	ERS3400163	ERR4362474	GCA_947050335.1					2017	Bangladesh		SEAP	ParatyphiA		AcrB-717-WT	-	gyrA-S83F	2.4.4	1	Susceptible	Susceptible	Susceptible	Susceptible	Non-susceptible	Susceptible
986	SEAP7506794	ERP112783	ERS3400164	ERR4362478	GCA_947050595.1					2017	Bangladesh		SEAP	ParatyphiA		AcrB-717-WT	IncFIB(pHCM2)	gyrA-S83F	2.4.4	1	Susceptible	Susceptible	Susceptible	Susceptible	Non-susceptible	Susceptible
987	SEAP7506795	ERP112783	ERS3400165	ERR4362482	GCA_947050355.1					2017	Bangladesh		SEAP	ParatyphiA		AcrB-717-WT	IncFIB(pHCM2)	gyrA-S83F	2.4.4	1	Susceptible	Susceptible	Susceptible	Susceptible	Non-susceptible	Susceptible
988	SEAP7506796	ERP112783	ERS3400166	ERR4362487	GCA_947050475.1					2017	Bangladesh		SEAP	ParatyphiA		AcrB-717-WT	-	gyrA-S83F	2.4.4	1	Susceptible	Susceptible	Susceptible	Susceptible	Non-susceptible	Susceptible
989	SEAP7506797	ERP112783	ERS3400167	ERR4362491	GCA_947050305.1					2017	Bangladesh		SEAP	ParatyphiA		AcrB-717-WT	IncX1	gyrA-S83Y	1.2.2	0.99	Susceptible	Susceptible	Susceptible	Susceptible	Non-susceptible	Susceptible
990	SEAP7506798	ERP112783	ERS3400168	ERR4362495	GCA_947049705.1					2017	Bangladesh		SEAP	ParatyphiA		AcrB-717-WT	-	gyrA-S83F	2.4.4	1	Susceptible	Susceptible	Susceptible	Susceptible	Non-susceptible	Susceptible
991	SEAP7506804	ERP112783	ERS3400174	ERR4362519	GCA_947050345.1					2017	Bangladesh		SEAP	ParatyphiA		AcrB-717-WT	IncFIB(pHCM2)	gyrA-S83F	2.4.4	1	Susceptible	Susceptible	Susceptible	Susceptible	Non-susceptible	Susceptible
992	SEAP7506806	ERP112783	ERS3400176	ERR4362527	GCA_947050505.1					2017	Bangladesh		SEAP	ParatyphiA		AcrB-717-WT	IncX1	gyrA-S83Y	1.2.2	1	Susceptible	Susceptible	Susceptible	Susceptible	Non-susceptible	Susceptible
993	SEAP7506808	ERP112783	ERS3400178	ERR4362535	GCA_947050795.1					2017	Bangladesh		SEAP	ParatyphiA		AcrB-717-WT	-	gyrA-S83F	2.4.4	1	Susceptible	Susceptible	Susceptible	Susceptible	Non-susceptible	Susceptible
994	SEAP7506811	ERP112783	ERS3400181	ERR4362543	GCA_947049625.1	ERP132884	ERS13444801	ERR10175995	GCA_947049625.2	2017	Bangladesh		SEAP	ParatyphiA		AcrB-717-WT	-	gyrA-S83F	2.4.1	1	Susceptible	Susceptible	Susceptible	Susceptible	Non-susceptible	Susceptible
995	SEAP7506819	ERP112783	ERS3400189	ERR4362545	GCA_947051515.1					2017	Bangladesh		SEAP	ParatyphiA		AcrB-717-WT	-	gyrA-S83F	2.3.3	1	Susceptible	Susceptible	Susceptible	Susceptible	Non-susceptible	Susceptible
996	SEAP7506820	ERP112783	ERS3400190	ERR4362572	GCA_947049635.1	ERP132884	ERS13444802	ERR10175996	GCA_947049635.2	2017	Bangladesh		SEAP	ParatyphiA		AcrB-717-WT	-	gyrA-S83F	2.3.3	1	Susceptible	Susceptible	Susceptible	Susceptible	Non-susceptible	Susceptible
997	SEAP7506822	ERP112783	ERS3400192	ERR4362580	GCA_947050315.1					2017	Bangladesh		SEAP	ParatyphiA		AcrB-717-WT	-	gyrA-S83F	2.3.3	1	Susceptible	Susceptible	Susceptible	Susceptible	Non-susceptible	Susceptible
998	SEAP7506825	ERP112783	ERS3400195	ERR4362592	GCA_947050295.1					2016	Bangladesh		SEAP	ParatyphiA		AcrB-717-WT	-	gyrA-S83F	2.4.4	1	Susceptible	Susceptible	Susceptible	Susceptible	Non-susceptible	Susceptible
999	SEAP7506830	ERP112783	ERS3400200	ERR4362604	GCA_947051525.1					2017	Bangladesh		SEAP	ParatyphiA		AcrB-717-WT	IncFIB(pHCM2)	gyrA-S83F	2.4.4	1	Susceptible	Susceptible	Susceptible	Susceptible	Non-susceptible	Susceptible
1000	SEAP7506835	ERP112783	ERS3400205	ERR4362624	GCA_947049925.1					2017	Bangladesh		SEAP	ParatyphiA		AcrB-717-WT	-	gyrA-S83F	2.3.3	1	Susceptible	Susceptible	Susceptible	Susceptible	Non-susceptible	Susceptible
1001	SEAP7506839	ERP112783	ERS3400209	ERR4362565	GCA_947049855.1					2017	Bangladesh		SEAP	ParatyphiA		AcrB-717-WT	IncFIB(pHCM2)	gyrA-S83F	2.4.4	1	Susceptible	Susceptible	Susceptible	Susceptible	Non-susceptible	Susceptible
1002	SEAP7506843	ERP112783	ERS3400213	ERR4362574	GCA_947049915.1					2016	Bangladesh		SEAP	ParatyphiA		AcrB-717-WT	-	gyrA-S83F	2.4.4	1	Susceptible	Susceptible	Susceptible	Susceptible	Non-susceptible	Susceptible
1003	SEAP7506846	ERP112783	ERS3400215	ERR4362644	GCA_947049845.1					2016	Bangladesh		SEAP	ParatyphiA		AcrB-717-WT	-	gyrA-S83F	2.4.4	1	Susceptible	Susceptible	Susceptible	Susceptible	Non-susceptible	Susceptible
1004	SEAP7506850	ERP112783	ERS3400219	ERR4362656	GCA_947050465.1					2016	Bangladesh		SEAP	ParatyphiA		AcrB-717-WT	-	gyrA-S83F	2.4.4	1	Susceptible	Susceptible	Susceptible	Susceptible	Non-susceptible	Susceptible
1005	SEAP7506856	ERP112783	ERS3400225	ERR4362582	GCA_947050455.1					2016	Bangladesh		SEAP	ParatyphiA		AcrB-717-WT	-	gyrA-S83F	2.3.2	1	Susceptible	Susceptible	Susceptible	Susceptible	Non-susceptible	Susceptible
1006	SEAP7506858	ERP112783	ERS3400227	ERR4362685	GCA_947050425.1					2016	Bangladesh		SEAP	ParatyphiA		AcrB-717-WT	-	gyrA-S83F	2.3.3	1	Susceptible	Susceptible	Susceptible	Susceptible	Non-susceptible	Susceptible
1007	SEAP7506862	ERP112783	ERS3400231	ERR4362702	GCA_947050785.1					2016	Bangladesh		SEAP	ParatyphiA		AcrB-717-WT	-	gyrA-S83F	2.3.3	1	Susceptible	Susceptible	Susceptible	Susceptible	Non-susceptible	Susceptible
1008	SEAP7506865	ERP112783	ERS3400234	ERR4362714	GCA_947050435.1					2016	Bangladesh		SEAP	ParatyphiA		AcrB-717-WT	IncFIB(pHCM2)	gyrA-S83F	2.4.4	1	Susceptible	Susceptible	Susceptible	Susceptible	Non-susceptible	Susceptible
1009	SEAP7506866	ERP112783	ERS3400235	ERR4362333	GCA_947049535.1	ERP132884	ERS13444800	ERR10176080	GCA_947049535.2	2016	Bangladesh		SEAP	ParatyphiA		AcrB-717-WT	-	gyrA-S83F	2.4.1	1	Susceptible	Susceptible	Susceptible	Susceptible	Non-susceptible	Susceptible
1010	SEAP7506869	ERP112783	ERS3400238	ERR4362345	GCA_947049795.1					2018	Bangladesh		SEAP	ParatyphiA		AcrB-717-WT	IncFIB(pHCM2)	gyrA-S83F	2.4.4	1	Susceptible	Susceptible	Susceptible	Susceptible	Non-susceptible	Susceptible
1011	SEAP7506870	ERP112783	ERS3400239	ERR4362349	GCA_947049785.1					2018	Bangladesh		SEAP	ParatyphiA		AcrB-717-WT	-	gyrA-S83F	2.3.3	1	Susceptible	Susceptible	Susceptible	Susceptible	Non-susceptible	Susceptible
1012	SEAP7506872	ERP112783	ERS3400241	ERR4362357	GCA_947050405.1					2018	Bangladesh		SEAP	ParatyphiA		AcrB-717-WT	-	gyrA-S83Y	1.2.2	1	Susceptible	Susceptible	Susceptible	Susceptible	Non-susceptible	Susceptible
1013	SEAP7506873	ERP112783	ERS3400242	ERR4362361	GCA_947049745.1					2018	Bangladesh		SEAP	ParatyphiA		AcrB-717R>Q	-	gyrA-S83F	2.4.4	0.99	Susceptible	Susceptible	Susceptible	Susceptible	Non-susceptible	Non-susceptible
1014	SEAP7506876	ERP112783	ERS3400245	ERR4362374	GCA_947049775.1					2018	Bangladesh		SEAP	ParatyphiA		AcrB-717-WT	-	gyrA-S83F	2.4.4	1	Susceptible	Susceptible	Susceptible	Susceptible	Non-susceptible	Susceptible
1015	SEAP7506877	ERP112783	ERS3400246	ERR4362586	GCA_947049765.1					2018	Bangladesh		SEAP	ParatyphiA		AcrB-717-WT	IncX1	gyrA-S83Y	1.2.2	1	Susceptible	Susceptible	Susceptible	Susceptible	Non-susceptible	Susceptible
1016	SEAP7506879	ERP112783	ERS3400248	ERR4362382	GCA_947049755.1					2018	Bangladesh		SEAP	ParatyphiA		AcrB-717-WT	-	gyrA-S83F	2.4.4	1	Susceptible	Susceptible	Susceptible	Susceptible	Non-susceptible	Susceptible
1017	SEAP7506885	ERP112783	ERS3400254	ERR4362407	GCA_947049735.1					2017	Bangladesh		SEAP	ParatyphiA		AcrB-717-WT	-	gyrA-S83F	2.4.4	1	Susceptible	Susceptible	Susceptible	Susceptible	Non-susceptible	Susceptible
1018	SEAP7506886	ERP112783	ERS3400255	ERR4362411	GCA_947050535.1					2017	Bangladesh		SEAP	ParatyphiA		AcrB-717-WT	-	gyrA-S83F	2.4.4	1	Susceptible	Susceptible	Susceptible	Susceptible	Non-susceptible	Susceptible
1019	SEAP7506888	ERP112783	ERS3400257	ERR4362419	GCA_947049695.1					2017	Bangladesh		SEAP	ParatyphiA		AcrB-717R>Q	-	gyrA-S83F	2.4.4	1	Susceptible	Susceptible	Susceptible	Susceptible	Non-susceptible	Non-susceptible
1020	SEAP7506889	ERP112783	ERS3400258	ERR4362590	GCA_947050625.1					2017	Bangladesh		SEAP	ParatyphiA		AcrB-717-WT	-	gyrA-S83F	2.4.4	1	Susceptible	Susceptible	Susceptible	Susceptible	Non-susceptible	Susceptible
1021	SEAP7506890	ERP112783	ERS3400259	ERR4362423	GCA_947050645.1					2017	Bangladesh		SEAP	ParatyphiA		AcrB-717-WT	-	gyrA-S83F	2.4.4	1	Susceptible	Susceptible	Susceptible	Susceptible	Non-susceptible	Susceptible
1022	SEAP7506895	ERP112783	ERS3400264	ERR4362443	GCA_947050635.1					2017	Bangladesh		SEAP	ParatyphiA		AcrB-717-WT	-	gyrA-S83F	2.4.4	1	Susceptible	Susceptible	Susceptible	Susceptible	Non-susceptible	Susceptible
1023	SEAP7506896	ERP112783	ERS3400265	ERR4362447	GCA_947050605.1					2017	Bangladesh		SEAP	ParatyphiA		AcrB-717-WT	-	gyrA-S83Y	1.2.2	1	Susceptible	Susceptible	Susceptible	Susceptible	Non-susceptible	Susceptible
1024	SEAP7506900	ERP112783	ERS3400269	ERR4362594	GCA_947050735.1					2017	Bangladesh		SEAP	ParatyphiA		AcrB-717-WT	-	gyrA-S83F	2.3.2	1	Susceptible	Susceptible	Susceptible	Susceptible	Non-susceptible	Susceptible
1025	SEAP7506905	ERP112783	ERS3400274	ERR4362479	GCA_947049685.1	ERP132884	ERS13444799	ERR10176082	GCA_947049685.2	2017	Bangladesh		SEAP	ParatyphiA		AcrB-717-WT	-	gyrA-S83F	2.3.3	1	Susceptible	Susceptible	Susceptible	Susceptible	Non-susceptible	Susceptible
1026	SEAP7506906	ERP112783	ERS3400275	ERR4362483	GCA_947050765.1					2017	Bangladesh		SEAP	ParatyphiA		AcrB-717-WT	-	gyrA-S83F	2.3.3	1	Susceptible	Susceptible	Susceptible	Susceptible	Non-susceptible	Susceptible
1027	SEAP7506912	ERP112783	ERS3400281	ERR4362504	GCA_947050705.1					2017	Bangladesh		SEAP	ParatyphiA		AcrB-717-WT	-	gyrA-S83F	2.4.4	1	Susceptible	Susceptible	Susceptible	Susceptible	Non-susceptible	Susceptible
1028	SEAP7506916	ERP112783	ERS3400285	ERR4362598	GCA_947050545.1					2017	Bangladesh		SEAP	ParatyphiA		AcrB-717-WT	-	gyrA-S83F	2.3.3	1	Susceptible	Susceptible	Susceptible	Susceptible	Non-susceptible	Susceptible
1029	SEAP7506925	ERP112783	ERS3400294	ERR4362602	GCA_947050615.1					2017	Bangladesh		SEAP	ParatyphiA		AcrB-717-WT	-	gyrA-S83F	2.4.4	1	Susceptible	Susceptible	Susceptible	Susceptible	Non-susceptible	Susceptible
1030	SEAP7506930	ERP112783	ERS3400299	ERR4362606	GCA_947050485.1					2017	Bangladesh		SEAP	ParatyphiA		AcrB-717-WT	IncX1	gyrA-S83Y	1.2.2	1	Susceptible	Susceptible	Susceptible	Susceptible	Non-susceptible	Susceptible
1031	SEAP7506933	ERP112783	ERS3400302	ERR4362577	GCA_947050665.1					2017	Bangladesh		SEAP	ParatyphiA		AcrB-717-WT	IncFIB(pHCM2)	gyrA-S83F	2.4.4	0.99	Susceptible	Susceptible	Susceptible	Susceptible	Non-susceptible	Susceptible
1032	SEAP7506936	ERP112783	ERS3400305	ERR4362610	GCA_947049495.1	ERP132884	ERS13444808	ERR10176114	GCA_947049495.2	2017	Bangladesh		SEAP	ParatyphiA		AcrB-717-WT	-	gyrA-S83F	1.1	1	Susceptible	Susceptible	Susceptible	Susceptible	Non-susceptible	Susceptible
1033	SEAP7506940	ERP112783	ERS3400309	ERR4362601	GCA_947050675.1					2017	Bangladesh		SEAP	ParatyphiA		AcrB-717-WT	-	gyrA-S83F	2.3.2	1	Susceptible	Susceptible	Susceptible	Susceptible	Non-susceptible	Susceptible
1034	SEAP7506959	ERP112783	ERS3400327	ERR4362618	GCA_947050565.1					2017	Bangladesh		SEAP	ParatyphiA		AcrB-717-WT	-	gyrA-S83F	2.3.2	1	Susceptible	Susceptible	Susceptible	Susceptible	Non-susceptible	Susceptible
1035	SEAP7506963	ERP112783	ERS3400331	ERR4362682	GCA_947050685.1					2018	Bangladesh		SEAP	ParatyphiA		AcrB-717-WT	-	gyrA-S83F	2.4.4	1	Susceptible	Susceptible	Susceptible	Susceptible	Non-susceptible	Susceptible
1036	SEAP7506964	ERP112783	ERS3400332	ERR4362686	GCA_947050745.1					2018	Bangladesh		SEAP	ParatyphiA		AcrB-717-WT	IncFIB(pHCM2)	gyrA-S83F	2.4.4	1	Susceptible	Susceptible	Susceptible	Susceptible	Non-susceptible	Susceptible
1037	SEAP7506977	ERP112783	ERS3400345	ERR4362622	GCA_947050575.1					2018	Bangladesh		SEAP	ParatyphiA		AcrB-717R>Q	-	gyrA-S83F	2.4.4	1	Susceptible	Susceptible	Susceptible	Susceptible	Non-susceptible	Non-susceptible
1038	SEAP7506979	ERP112783	ERS3400347	ERR4362626	GCA_947050725.1					2018	Bangladesh		SEAP	ParatyphiA		AcrB-717-WT	-	gyrA-S83F	2.4.4	1	Susceptible	Susceptible	Susceptible	Susceptible	Non-susceptible	Susceptible
1039	SEAP7506980	ERP112783	ERS3400348	ERR4362358	GCA_947050585.1					2018	Bangladesh		SEAP	ParatyphiA		AcrB-717-WT	-	gyrA-S83F	2.4.4	1	Susceptible	Susceptible	Susceptible	Susceptible	Non-susceptible	Susceptible
1040	SEAP7506981	ERP112783	ERS3400349	ERR4362362	GCA_947050205.1					2018	Bangladesh		SEAP	ParatyphiA		AcrB-717R>Q	-	gyrA-S83F	2.4.4	1	Susceptible	Susceptible	Susceptible	Susceptible	Non-susceptible	Non-susceptible
1041	SEAP7506983	ERP112783	ERS3400351	ERR4362366	GCA_947050225.1					2018	Bangladesh		SEAP	ParatyphiA		AcrB-717R>Q	-	gyrA-S83F	2.4.4	1	Susceptible	Susceptible	Susceptible	Susceptible	Non-susceptible	Non-susceptible
1042	SEAP7506984	ERP112783	ERS3400352	ERR4362634	GCA_947050065.1					2017	Bangladesh		SEAP	ParatyphiA		AcrB-717-WT	-	gyrA-S83F	2.4.4	1	Susceptible	Susceptible	Susceptible	Susceptible	Non-susceptible	Susceptible
1043	SEAP7506985	ERP112783	ERS3400353	ERR4362638	GCA_947050185.1					2017	Bangladesh		SEAP	ParatyphiA		AcrB-717-WT	-	gyrA-S83F	2.3.3	1	Susceptible	Susceptible	Susceptible	Susceptible	Non-susceptible	Susceptible
1044	SEAP7506994	ERP112783	ERS3400362	ERR4362671	GCA_947050155.1					2018	Bangladesh		SEAP	ParatyphiA		AcrB-717-WT	-	gyrA-S83F	2.3.3	1	Susceptible	Susceptible	Susceptible	Susceptible	Non-susceptible	Susceptible
1045	SEAP7507025	ERP112783	ERS3400393	ERR4325907	GCA_947050215.1					2018	Bangladesh		SEAP	ParatyphiA		AcrB-717-WT	-	gyrA-S83F	2.3.3	1	Susceptible	Susceptible	Susceptible	Susceptible	Non-susceptible	Susceptible
1046	SEAP7507031	ERP112783	ERS3400399	ERR4325932	GCA_947050195.1					2018	Bangladesh		SEAP	ParatyphiA		AcrB-717-WT	-	gyrA-S83F	2.4.4	1	Susceptible	Susceptible	Susceptible	Susceptible	Non-susceptible	Susceptible
1047	SEAP7507041	ERP112783	ERS3400408	ERR4325968	GCA_947050135.1					2018	Bangladesh		SEAP	ParatyphiA		AcrB-717-WT	-	gyrA-S83F	2.4.4	0.99	Susceptible	Susceptible	Susceptible	Susceptible	Non-susceptible	Susceptible
1048	SEAP7507042	ERP112783	ERS3400409	ERR4325972	GCA_947050095.1					2018	Bangladesh		SEAP	ParatyphiA		AcrB-717-WT	-	gyrA-S83F	2.4.4	1	Susceptible	Susceptible	Susceptible	Susceptible	Non-susceptible	Susceptible
1049	SEAP7507046	ERP112783	ERS3400413	ERR4325988	GCA_947050145.1					2018	Bangladesh		SEAP	ParatyphiA		AcrB-717-WT	-	gyrA-S83F	2.4.4	1	Susceptible	Susceptible	Susceptible	Susceptible	Non-susceptible	Susceptible
1050	SEAP7507049	ERP112783	ERS3400416	ERR4325999	GCA_947050015.1					2018	Bangladesh		SEAP	ParatyphiA		AcrB-717-WT	IncX1	gyrA-S83Y	1.2.2	1	Susceptible	Susceptible	Susceptible	Susceptible	Non-susceptible	Susceptible
1051	SEAP7507053	ERP112783	ERS3400420	ERR4326016	GCA_947050055.1					2018	Bangladesh		SEAP	ParatyphiA		AcrB-717-WT	IncFIB(pHCM2)	gyrA-S83F	2.4.4	1	Susceptible	Susceptible	Susceptible	Susceptible	Non-susceptible	Susceptible
1052	SEAP7507124	ERP112783	ERS3400491	ERR4325884	GCA_947050075.1					2018	Bangladesh		SEAP	ParatyphiA		AcrB-717-WT	IncFIB(pHCM2)	gyrA-S83F	2.4.4	1	Susceptible	Susceptible	Susceptible	Susceptible	Non-susceptible	Susceptible
1053	SEAP7507132	ERP112783	ERS3400499	ERR4325916	GCA_947050165.1					2018	Bangladesh		SEAP	ParatyphiA		AcrB-717-WT	-	gyrA-S83F	2.3.3	1	Susceptible	Susceptible	Susceptible	Susceptible	Non-susceptible	Susceptible
1054	SEAP7507140	ERP112783	ERS3400506	ERR4325945	GCA_947050085.1					2018	Bangladesh		SEAP	ParatyphiA		AcrB-717-WT	-	gyrA-S83F	2.4.4	1	Susceptible	Susceptible	Susceptible	Susceptible	Non-susceptible	Susceptible
1055	SEAP7507149	ERP112783	ERS3400515	ERR4325981	GCA_947050105.1					2018	Bangladesh		SEAP	ParatyphiA		AcrB-717-WT	IncX1	gyrA-S83Y	1.2.2	1	Susceptible	Susceptible	Susceptible	Susceptible	Non-susceptible	Susceptible
1056	SEAP7507159	ERP112783	ERS3400525	ERR4326017	GCA_947050005.1					2018	Bangladesh		SEAP	ParatyphiA		AcrB-717-WT	-	gyrA-S83F	2.4.4	1	Susceptible	Susceptible	Susceptible	Susceptible	Non-susceptible	Susceptible
1057	SEAP7507164	ERP112783	ERS3400530	ERR4326037	GCA_947050175.1					2018	Bangladesh		SEAP	ParatyphiA		AcrB-717-WT	IncFIB(pHCM2)	gyrA-S83F	2.4.4	1	Susceptible	Susceptible	Susceptible	Susceptible	Non-susceptible	Susceptible
1058	SEAP7507183	ERP112783	ERS3400549	ERR4326108	GCA_947050125.1					2018	Bangladesh		SEAP	ParatyphiA		AcrB-717-WT	-	gyrA-S83F	2.4.4	1	Susceptible	Susceptible	Susceptible	Susceptible	Non-susceptible	Susceptible
1059	SEAP7507184	ERP112783	ERS3400550	ERR4326111	GCA_947050115.1					2018	Bangladesh		SEAP	ParatyphiA		AcrB-717-WT	-	gyrA-S83F	2.3.3	1	Susceptible	Susceptible	Susceptible	Susceptible	Non-susceptible	Susceptible
1060	SEAP7507188	ERP112783	ERS3400554	ERR4326123	GCA_947049975.1					2018	Bangladesh		SEAP	ParatyphiA		AcrB-717-WT	-	gyrA-S83F	2.4.4	1	Susceptible	Susceptible	Susceptible	Susceptible	Non-susceptible	Susceptible
1061	SEAP7507198	ERP112783	ERS3400564	ERR4326151	GCA_947049965.1					2018	Bangladesh		SEAP	ParatyphiA		AcrB-717-WT	-	gyrA-S83F	2.4.4	1	Susceptible	Susceptible	Susceptible	Susceptible	Non-susceptible	Susceptible
1062	SEAP7507201	ERP112783	ERS3400578	ERR4326160	GCA_947049945.1					2018	Bangladesh		SEAP	ParatyphiA		AcrB-717-WT	-	gyrA-S83F	2.4.4	0.99	Susceptible	Susceptible	Susceptible	Susceptible	Non-susceptible	Susceptible
1063	SEAP7507206	ERP112783	ERS3400567	ERR4326175	GCA_947050805.1					2018	Bangladesh		SEAP	ParatyphiA		AcrB-717-WT	IncX1	gyrA-S83Y	1.2.2	1	Susceptible	Susceptible	Susceptible	Susceptible	Non-susceptible	Susceptible
1064	SEAP7507210	ERP112783	ERS3400571	ERR4325841	GCA_947049995.1					2018	Bangladesh		SEAP	ParatyphiA		AcrB-717-WT	IncFIB(pHCM2)	gyrA-S83F	2.4.4	1	Susceptible	Susceptible	Susceptible	Susceptible	Non-susceptible	Susceptible
1065	SEAP7507222	ERP112783	ERS3400588	ERR4325889	GCA_947049955.1					2018	Bangladesh		SEAP	ParatyphiA		AcrB-717-WT	-	gyrA-S83F	2.4.4	1	Susceptible	Susceptible	Susceptible	Susceptible	Non-susceptible	Susceptible
1066	SEAP7507228	ERP112783	ERS3400594	ERR4325913	GCA_947050025.1					2017	Bangladesh		SEAP	ParatyphiA		AcrB-717-WT	-	gyrA-S83F	2.4.4	1	Susceptible	Susceptible	Susceptible	Susceptible	Non-susceptible	Susceptible
1067	SEAP7507233	ERP112783	ERS3400598	ERR4325926	GCA_947049985.1					2018	Bangladesh		SEAP	ParatyphiA		AcrB-717-WT	IncFIB(pHCM2)	gyrA-S83F	2.4.4	1	Susceptible	Susceptible	Susceptible	Susceptible	Non-susceptible	Susceptible
1068	SEAP7507239	ERP112783	ERS3400604	ERR4325950	GCA_947050895.1					2018	Bangladesh		SEAP	ParatyphiA		AcrB-717-WT	IncX1	gyrA-S83Y	1.2.2	1	Susceptible	Susceptible	Susceptible	Susceptible	Non-susceptible	Susceptible
1069	SEAP7507244	ERP112783	ERS3400609	ERR4325970	GCA_947050035.1					2018	Bangladesh		SEAP	ParatyphiA		AcrB-717-WT	IncFIB(pHCM2)	gyrA-S83F	2.4.4	1	Susceptible	Susceptible	Susceptible	Susceptible	Non-susceptible	Susceptible
1070	SEAP7507251	ERP112783	ERS3400616	ERR4325997	GCA_947050395.1					2017	Bangladesh		SEAP	ParatyphiA		AcrB-717-WT	-	gyrA-S83F	2.4.4	1	Susceptible	Susceptible	Susceptible	Susceptible	Non-susceptible	Susceptible
1071	SEAP7507260	ERP112783	ERS3400625	ERR4326034	GCA_947050995.1					2017	Bangladesh		SEAP	ParatyphiA		AcrB-717-WT	-	gyrA-S83F	2.4.4	1	Susceptible	Susceptible	Susceptible	Susceptible	Non-susceptible	Susceptible
1072	SEAP7507265	ERP112783	ERS3400630	ERR4326053	GCA_947050235.1					2018	Bangladesh		SEAP	ParatyphiA		AcrB-717-WT	-	gyrA-S83F	2.3.2	1	Susceptible	Susceptible	Susceptible	Susceptible	Non-susceptible	Susceptible
1073	SEAP7507266	ERP112783	ERS3400631	ERR4326057	GCA_947051015.1					2017	Bangladesh		SEAP	ParatyphiA		AcrB-717-WT	-	gyrA-S83F	2.3.2	1	Susceptible	Susceptible	Susceptible	Susceptible	Non-susceptible	Susceptible
1074	SEAP7507278	ERP112783	ERS3400643	ERR4326103	GCA_947050985.1					2017	Bangladesh		SEAP	ParatyphiA		AcrB-717-WT	-	gyrA-S83F	2.4.4	1	Susceptible	Susceptible	Susceptible	Susceptible	Non-susceptible	Susceptible
1075	SEAP7507281	ERP112783	ERS3400646	ERR4326112	GCA_947049935.1					2017	Bangladesh		SEAP	ParatyphiA		AcrB-717-WT	-	gyrA-S83F	2.3.3	1	Susceptible	Susceptible	Susceptible	Susceptible	Non-susceptible	Susceptible
1076	SEAP7507294	ERP112783	ERS3400659	ERR4326149	GCA_947050955.1					2017	Bangladesh		SEAP	ParatyphiA		AcrB-717-WT	-	gyrA-S83F	2.3.2	1	Susceptible	Susceptible	Susceptible	Susceptible	Non-susceptible	Susceptible
1077	SEAP7507296	ERP112783	ERS3400661	ERR4326155	GCA_947051005.1					2017	Bangladesh		SEAP	ParatyphiA		AcrB-717-WT	-	gyrA-S83F	2.4.4	1	Susceptible	Susceptible	Susceptible	Susceptible	Non-susceptible	Susceptible
1078	SEAP7507300	ERP112783	ERS3400665	ERR4326167	GCA_947050975.1					2017	Bangladesh		SEAP	ParatyphiA		AcrB-717-WT	-	gyrA-S83F	2.3.3	1	Susceptible	Susceptible	Susceptible	Susceptible	Non-susceptible	Susceptible
1079	SEAP7507312	ERP112783	ERS3400677	ERR4325858	GCA_947051085.1					2017	Bangladesh		SEAP	ParatyphiA		AcrB-717-WT	-	gyrA-S83F	2.3.3	1	Susceptible	Susceptible	Susceptible	Susceptible	Non-susceptible	Susceptible
1080	SEAP7507321	ERP112783	ERS3400686	ERR4325894	GCA_947050935.1					2017	Bangladesh		SEAP	ParatyphiA		AcrB-717-WT	-	gyrA-S83F	2.4.4	1	Susceptible	Susceptible	Susceptible	Susceptible	Non-susceptible	Susceptible
1081	SEAP7507329	ERP112783	ERS3400693	ERR4325923	GCA_947050865.1					2017	Bangladesh		SEAP	ParatyphiA		AcrB-717-WT	-	gyrA-S83F	2.3.2	1	Susceptible	Susceptible	Susceptible	Susceptible	Non-susceptible	Susceptible
1082	SEAP7507338	ERP112783	ERS3400702	ERR4325959	GCA_947050875.1					2017	Bangladesh		SEAP	ParatyphiA		AcrB-717-WT	IncFIB(pHCM2)	gyrA-S83F	2.4.4	1	Susceptible	Susceptible	Susceptible	Susceptible	Non-susceptible	Susceptible
1083	SEAP7507340	ERP112783	ERS3400704	ERR4325967	GCA_947050835.1					2017	Bangladesh		SEAP	ParatyphiA		AcrB-717-WT	IncX1	gyrA-S83Y	1.2.2	0.99	Susceptible	Susceptible	Susceptible	Susceptible	Non-susceptible	Susceptible
1084	SEAP7507349	ERP112783	ERS3400713	ERR4325998	GCA_947050845.1					2017	Bangladesh		SEAP	ParatyphiA		AcrB-717-WT	IncFIB(pHCM2)	gyrA-S83F	2.4.4	1	Susceptible	Susceptible	Susceptible	Susceptible	Non-susceptible	Susceptible
1085	SEAP7507354	ERP112783	ERS3400718	ERR4326019	GCA_947050815.1					2017	Bangladesh		SEAP	ParatyphiA		AcrB-717-WT	-	gyrA-S83F	2.4.4	1	Susceptible	Susceptible	Susceptible	Susceptible	Non-susceptible	Susceptible
1086	SEAP7507357	ERP112783	ERS3400721	ERR4326031	GCA_947050965.1					2017	Bangladesh		SEAP	ParatyphiA		AcrB-717-WT	-	gyrA-S83F	2.3.3	1	Susceptible	Susceptible	Susceptible	Susceptible	Non-susceptible	Susceptible
1087	SEAP7507359	ERP112783	ERS3400723	ERR4326039	GCA_947050365.1					2017	Bangladesh		SEAP	ParatyphiA		AcrB-717-WT	-	gyrA-S83F	2.4.4	1	Susceptible	Susceptible	Susceptible	Susceptible	Non-susceptible	Susceptible
1088	SEAP7507361	ERP112783	ERS3400725	ERR4326047	GCA_947051065.1					2017	Bangladesh		SEAP	ParatyphiA		AcrB-717-WT	-	gyrA-S83F	2.4.4	1	Susceptible	Susceptible	Susceptible	Susceptible	Non-susceptible	Susceptible
1089	SEAP7507370	ERP112783	ERS3400734	ERR4326082	GCA_947049885.1					2017	Bangladesh		SEAP	ParatyphiA		AcrB-717-WT	-	gyrA-S83F	2.4.4	1	Susceptible	Susceptible	Susceptible	Susceptible	Non-susceptible	Susceptible
1090	SEAP7507371	ERP112783	ERS3400735	ERR4326086	GCA_947049875.1					2017	Bangladesh		SEAP	ParatyphiA		AcrB-717-WT	IncX1	gyrA-S83Y	1.2.2	1	Susceptible	Susceptible	Susceptible	Susceptible	Non-susceptible	Susceptible
1091	SEAP7507422			ERR4025231							Pakistan		SEAP	ParatyphiA		AcrB-717-WT	-	gyrA-S83Y	2.4.4	1
1092	SEAP7507437			ERR4025284						2017	Pakistan		SEAP	ParatyphiA		AcrB-717-WT	-	gyrA-S83F	2.0.1	1
1093	SEAP7507439			ERR4025288						2017	Pakistan		SEAP	ParatyphiA		AcrB-717-WT	-	gyrA-S83F	2.0.1	1
1094	SEAP7507444			ERR4025308						2017	Pakistan		SEAP	ParatyphiA		AcrB-717-WT	-	gyrA-S83Y	2.4	1
1095	SEAP7507446			ERR4025312						2017	Pakistan		SEAP	ParatyphiA		AcrB-717-WT	-	gyrA-S83Y	2.4.4	1
1096	SEAP7507450			ERR4025328							Pakistan		SEAP	ParatyphiA		AcrB-717-WT	-	gyrA-S83Y	2.4	1
1097	SEAP7507453			ERR4025336						2017	Pakistan		SEAP	ParatyphiA		AcrB-717-WT	-	gyrA-S83F	2.3.3	1
1098	SEAP7507454			ERR4025190						2017	Pakistan		SEAP	ParatyphiA		AcrB-717-WT	-	gyrA-S83Y	2.4.4	0.99
1099	SEAP7507456			ERR4025194						2017	Pakistan		SEAP	ParatyphiA		AcrB-717-WT	-	gyrA-S83Y	2.4	1
1100	SEAP7507459			ERR4025352						2017	Pakistan		SEAP	ParatyphiA		AcrB-717-WT	-	gyrA-S83F	2.3.3	1
1101	SEAP7507461			ERR4025360						2017	Pakistan		SEAP	ParatyphiA		AcrB-717-WT	-	gyrA-S83Y	2.4.4	1
1102	SEAP7507462			ERR4025361						2017	Pakistan		SEAP	ParatyphiA		AcrB-717-WT	-	gyrA-S83Y	2.4	1
1103	SEAP7507463			ERR4025198						2017	Pakistan		SEAP	ParatyphiA		AcrB-717-WT	-	gyrA-S83Y	2.4	1
1104	SEAP7507464			ERR4025365						2017	Pakistan		SEAP	ParatyphiA		AcrB-717-WT	-	gyrA-S83F	2.3.3	1
1105	SEAP7507477			ERR4025417						2017	Pakistan		SEAP	ParatyphiA		AcrB-717-WT	-	gyrA-S83Y	2.4	1
1106	SEAP7507484			ERR4025202						2017	Pakistan		SEAP	ParatyphiA		AcrB-717-WT	-	gyrA-S83Y	2.4	1
1107	SEAP7507485			ERR4025206						2017	Pakistan		SEAP	ParatyphiA		AcrB-717-WT	-	gyrA-S83F	2.3.3	1
1108	SEAP7507486			ERR4025210						2017	Pakistan		SEAP	ParatyphiA		AcrB-717-WT	-	gyrA-S83Y	2.4	1
1109	SEAP7507487			ERR4025445						2017	Pakistan		SEAP	ParatyphiA		AcrB-717-WT	-	gyrA-S83Y	2.4	0.99
1110	SEAP7507489			ERR4025450						2017	Pakistan		SEAP	ParatyphiA		AcrB-717-WT	-	gyrA-S83F,gyrA-D87N	2.0.1	1
1111	SEAP7507492			ERR4025218						2017	Pakistan		SEAP	ParatyphiA		AcrB-717-WT	-	gyrA-S83F	2.4	1
1112	SEAP7507493			ERR4025222						2017	Pakistan		SEAP	ParatyphiA		AcrB-717-WT	-	gyrA-S83F	2.3.3	1
1113	SEAP7507494			ERR4025462						2017	Pakistan		SEAP	ParatyphiA		AcrB-717-WT	-	gyrA-S83Y	2.4.4	1
1114	SEAP7507496			ERR4025466						2017	Pakistan		SEAP	ParatyphiA		AcrB-717-WT	-	gyrA-S83Y	2.4	1
1115	SEAP7507497			ERR4025470						2017	Pakistan		SEAP	ParatyphiA		AcrB-717-WT	-	gyrA-S83F	2.3.3	1
1116	SEAP7507503			ERR4025495						2017	Pakistan		SEAP	ParatyphiA		AcrB-717-WT	-	gyrA-S83F	2.3.3	1
1117	SEAP7507504			ERR4025499						2017	Pakistan		SEAP	ParatyphiA		AcrB-717-WT	-	gyrA-S83Y	2.4	1
1118	SEAP7507506			ERR4025230						2017	Pakistan		SEAP	ParatyphiA		AcrB-717-WT	-	gyrA-S83F	2.0.1	1
1119	SEAP7507507			ERR4025507						2017	Pakistan		SEAP	ParatyphiA		AcrB-717-WT	-	gyrA-S83Y	2.4.4	1
1120	SEAP7507508			ERR4025511						2017	Pakistan		SEAP	ParatyphiA		AcrB-717-WT	-	gyrA-S83F	2.3.3	0.99
1121	SEAP7507512			ERR4025527						2017	Pakistan		SEAP	ParatyphiA		AcrB-717-WT	-	gyrA-S83Y	2.4.4	1
1122	SEAP7507513			ERR4025234						2017	Pakistan		SEAP	ParatyphiA		AcrB-717-WT	-	gyrA-S83Y	2.3	1
1123	SEAP7507520			ERR4025242						2017	Pakistan		SEAP	ParatyphiA		AcrB-717-WT	-	gyrA-S83Y	2.4.4	1
1124	SEAP7507521			ERR4025246						2017	Pakistan		SEAP	ParatyphiA		AcrB-717-WT	-	gyrA-S83Y	2.4	1
1125	SEAP7507522			ERR4025547						2017	Pakistan		SEAP	ParatyphiA		AcrB-717-WT	-	gyrA-S83Y	2.3	1
1126	SEAP7507524			ERR4025171						2017	Pakistan		SEAP	ParatyphiA		AcrB-717-WT	-	gyrA-S83Y	2.3	1
1127	SEAP7507526			ERR4025179						2017	Pakistan		SEAP	ParatyphiA		AcrB-717-WT	-	gyrA-S83F	2.3.3	1
1128	SEAP7507529			ERR4025192						2017	Pakistan		SEAP	ParatyphiA		AcrB-717-WT	-	gyrA-S83Y	2.3	1
1129	SEAP7507530			ERR4025196						2017	Pakistan		SEAP	ParatyphiA		AcrB-717-WT	-	gyrA-S83Y	2.3	1
1130	SEAP7507531			ERR4025200						2017	Pakistan		SEAP	ParatyphiA		AcrB-717-WT	-	gyrA-S83Y	2.3	1
1131	SEAP7507532			ERR4025204						2017	Pakistan		SEAP	ParatyphiA		AcrB-717-WT	-	gyrA-S83Y	2.3	1
1132	SEAP7507533			ERR4025250						2017	Pakistan		SEAP	ParatyphiA		AcrB-717-WT	-	gyrA-S83Y	2.3	1
1133	SEAP7507534			ERR4025208						2017	Pakistan		SEAP	ParatyphiA		AcrB-717-WT	-	gyrA-S83F	2.3.3	1
1134	SEAP7507535			ERR4025212						2017	Pakistan		SEAP	ParatyphiA		AcrB-717-WT	-	gyrA-S83Y	2.3	1
1135	SEAP7507536			ERR4025216						2017	Pakistan		SEAP	ParatyphiA		AcrB-717-WT	-	gyrA-S83Y	2.3	1
1136	SEAP7507537			ERR4025220						2017	Pakistan		SEAP	ParatyphiA		AcrB-717-WT	-	gyrA-S83Y	2.3	1
1137	SEAP7507538			ERR4025224						2017	Pakistan		SEAP	ParatyphiA		AcrB-717-WT	-	gyrA-S83Y	2.3	1
1138	SEAP7507539			ERR4025228						2017	Pakistan		SEAP	ParatyphiA		AcrB-717-WT	-	gyrA-S83Y	2.4.4	1
1139	SEAP7507540			ERR4025254						2017	Pakistan		SEAP	ParatyphiA		AcrB-717-WT	-	gyrA-S83Y	2.3	1
1140	SEAP7507541			ERR4025232						2017	Pakistan		SEAP	ParatyphiA		AcrB-717-WT	-	gyrA-S83Y	2.4.4	1
1141	SEAP7507542			ERR4025236						2017	Pakistan		SEAP	ParatyphiA		AcrB-717-WT	-	gyrA-S83Y	2.3	1
1142	SEAP7507543			ERR4025240						2017	Pakistan		SEAP	ParatyphiA		AcrB-717-WT	-	gyrA-S83Y	2.3	1
1143	SEAP7507544			ERR4025244						2017	Pakistan		SEAP	ParatyphiA		AcrB-717-WT	-	gyrA-S83F	2.3.3	1
1144	SEAP7507545			ERR4025248						2017	Pakistan		SEAP	ParatyphiA		AcrB-717-WT	-	gyrA-S83F	2.3.3	1
1145	SEAP7507548			ERR4025256						2017	Pakistan		SEAP	ParatyphiA		AcrB-717-WT	-	gyrA-S83F	2.3.3	1
1146	SEAP7507550			ERR4025262						2017	Pakistan		SEAP	ParatyphiA		AcrB-717-WT	-	gyrA-S83F	2.3.3	1
1147	SEAP7507551			ERR4025264						2017	Pakistan		SEAP	ParatyphiA		AcrB-717-WT	-	gyrA-S83F	2.3.3	1
1148	SEAP7507552			ERR4025266						2017	Pakistan		SEAP	ParatyphiA		AcrB-717-WT	-	gyrA-S83Y	2.4.4	0.99
1149	SEAP7507553			ERR4025270						2017	Pakistan		SEAP	ParatyphiA		AcrB-717-WT	-	gyrA-S83F	2.0.1	1
1150	SEAP7507556			ERR4025273						2017	Pakistan		SEAP	ParatyphiA		AcrB-717-WT	-	gyrA-S83Y	2.4	1
1151	SEAP7507557			ERR4025277						2017	Pakistan		SEAP	ParatyphiA		AcrB-717-WT	-	gyrA-S83Y	2.3	1
1152	SEAP7507558			ERR4025281						2017	Pakistan		SEAP	ParatyphiA		AcrB-717-WT	-	gyrA-S83Y	2.3	1
1153	SEAP7507566			ERR4025305						2017	Pakistan		SEAP	ParatyphiA		AcrB-717-WT	-	gyrA-S83Y	2.4	1
1154	SEAP7507568			ERR4025313						2017	Pakistan		SEAP	ParatyphiA		AcrB-717-WT	-	gyrA-S83F	2.3.3	1
1155	SEAP7507569			ERR4025317						2017	Pakistan		SEAP	ParatyphiA		AcrB-717-WT	-	gyrA-S83Y	2.3	1
1156	SEAP7507571			ERR4025325						2017	Pakistan		SEAP	ParatyphiA		AcrB-717-WT	-	gyrA-S83Y	2.3	1
1157	SEAP7507574			ERR4025337						2017	Pakistan		SEAP	ParatyphiA		AcrB-717-WT	-	gyrA-S83Y	2.4	1
1158	SEAP7507584			ERR4025374						2017	Pakistan		SEAP	ParatyphiA		AcrB-717-WT	-	gyrA-S83F	2.0.1	1
1159	SEAP7507590			ERR4025398						2017	Pakistan		SEAP	ParatyphiA		AcrB-717-WT	-	gyrA-S83F	2.0.1	1
1160	SEAP7507592			ERR4025406						2017	Pakistan		SEAP	ParatyphiA		AcrB-717-WT	-	gyrA-S83Y	2.3	1
1161	SEAP7507593			ERR4025410						2017	Pakistan		SEAP	ParatyphiA		AcrB-717-WT	-	gyrA-S83F	2.0.1	1
1162	SEAP7507594			ERR4025287						2017	Pakistan		SEAP	ParatyphiA		AcrB-717-WT	-	gyrA-S83Y	2.3	1
1163	SEAP7507597			ERR4025295						2017	Pakistan		SEAP	ParatyphiA		AcrB-717-WT	-	gyrA-S83F	2.0.1	0.99
1164	SEAP7507598			ERR4025299						2017	Pakistan		SEAP	ParatyphiA		AcrB-717-WT	-	gyrA-S83F	2.3.3	1
1165	SEAP7507600			ERR4025307						2017	Pakistan		SEAP	ParatyphiA		AcrB-717-WT	-	gyrA-S83Y	2.3	1
1166	SEAP7507601			ERR4025311						2017	Pakistan		SEAP	ParatyphiA		AcrB-717-WT	-	gyrA-S83F	2.0.1	1
1167	SEAP7507604			ERR4025418						2017	Pakistan		SEAP	ParatyphiA		AcrB-717-WT	-	gyrA-S83F	2.3.3	1
1168	SEAP7507608			ERR4025434						2017	Pakistan		SEAP	ParatyphiA		AcrB-717-WT	-	gyrA-S83F	2.3.3	1
1169	SEAP7507615			ERR4025455						2017	Pakistan		SEAP	ParatyphiA		AcrB-717-WT	-	gyrA-S83F	2.3.3	1
1170	SEAP7507616			ERR4025459						2017	Pakistan		SEAP	ParatyphiA		AcrB-717-WT	-	gyrA-S83Y	2.4	1
1171	SEAP7507617			ERR4025463						2017	Pakistan		SEAP	ParatyphiA		AcrB-717-WT	-	gyrA-S83F	2.3.3	1
1172	SEAP7507624			ERR4025492						2017	Pakistan		SEAP	ParatyphiA		AcrB-717-WT	-	No_mutation	2.3	1
1173	SEAP7507629			ERR4025512						2017	Pakistan		SEAP	ParatyphiA		AcrB-717-WT	-	gyrA-S83F	2.3.3	1
1174	SEAP7507631			ERR4025520						2017	Pakistan		SEAP	ParatyphiA		AcrB-717-WT	-	gyrA-S83F	2.3.3	1
1175	SEAP7507633			ERR4025528						2018	Pakistan		SEAP	ParatyphiA		AcrB-717-WT	-	gyrA-S83Y	2.3	1
1176	SEAP7507635			ERR4025536						2016	Pakistan		SEAP	ParatyphiA		AcrB-717-WT	-	gyrA-S83Y	2.4	1
1177	SEAP7507644			ERR4025185						2017	Pakistan		SEAP	ParatyphiA		AcrB-717-WT	-	gyrA-S83Y	2.3	1
1178	SEAP7507646			ERR4025193						2017	Pakistan		SEAP	ParatyphiA		AcrB-717-WT	-	gyrA-S83Y	2.4.4	1
1179	SEAP7507660			ERR4025249						2017	Pakistan		SEAP	ParatyphiA		AcrB-717-WT	-	gyrA-S83F	2.0.1	1
1180	SEAP7507699			ERR4025407							Pakistan		SEAP	ParatyphiA		AcrB-717-WT	-	gyrA-S83F	2.3.3	1
1181	SEAP7507714			ERR4025456						2017	Pakistan		SEAP	ParatyphiA		AcrB-717-WT	-	gyrA-S83Y	2.4.4	1
1182	SEAP7507715			ERR4025460						2017	Pakistan		SEAP	ParatyphiA		AcrB-717-WT	-	gyrA-S83Y	2.4.4	1
1183	SEAP7507717			ERR4025335						2017	Pakistan		SEAP	ParatyphiA		AcrB-717-WT	-	gyrA-S83Y	2.4.4	1
1184	SEAP7507721			ERR4025347						2017	Pakistan		SEAP	ParatyphiA		AcrB-717-WT	-	gyrA-S83Y	2.4.4	1
1185	SEAP7507722			ERR4025351						2017	Pakistan		SEAP	ParatyphiA		AcrB-717-WT	-	gyrA-S83Y	2.3	1
1186	SEAP7507725			ERR4025355						2017	Pakistan		SEAP	ParatyphiA		AcrB-717-WT	-	gyrA-S83Y	2.3	1
1187	SEAP7507726			ERR4025477						2017	Pakistan		SEAP	ParatyphiA		AcrB-717-WT	-	gyrA-S83Y	2.4.4	1
1188	SEAP7507727			ERR4025359						2017	Pakistan		SEAP	ParatyphiA		AcrB-717-WT	-	gyrA-S83Y	2.3	1
1189	SEAP7507728			ERR4025481						2017	Pakistan		SEAP	ParatyphiA		AcrB-717-WT	-	gyrA-S83Y	2.3	1
1190	SEAP7507738			ERR4025513						2017	Pakistan		SEAP	ParatyphiA		AcrB-717-WT	-	gyrA-S83F	2.3.3	1
1191	SEAP7507742			ERR4025376						2017	Pakistan		SEAP	ParatyphiA		AcrB-717-WT	-	gyrA-S83F	2.3.3	1
1192	SEAP7507748			ERR4025545						2017	Pakistan		SEAP	ParatyphiA		AcrB-717-WT	-	gyrA-S83F	2.3.3	1
1193	SEAP7507755			ERR4046942						2017	Pakistan		SEAP	ParatyphiA		AcrB-717-WT	-	gyrA-S83Y	2.4	1
1194	SEAP7507780			ERR4025388						2017	Pakistan		SEAP	ParatyphiA		AcrB-717-WT	-	gyrA-S83Y	2.4	1
1195	SEAP7507785			ERR4025392						2018	Pakistan		SEAP	ParatyphiA		AcrB-717-WT	-	gyrA-S83F	2.3.3	1
1196	SEAP7507814			ERR4047138						2018	Pakistan		SEAP	ParatyphiA		AcrB-717-WT	-	gyrA-S83F	2.3.3	1
1197	SEAP7507830			ERR4047204						2018	Pakistan		SEAP	ParatyphiA		AcrB-717-WT	-	gyrA-S83Y	2.4.4	1
1198	SEAP7507856			ERR4046941						2018	Pakistan		SEAP	ParatyphiA		AcrB-717-WT	-	gyrA-S83F	2.3.3	1
1199	SEAP7507885			ERR4047041						2018	Pakistan		SEAP	ParatyphiA		AcrB-717-WT	-	gyrA-S83F	2.3.3	1
1200	SEAP7507905			ERR4047116						2018	Pakistan		SEAP	ParatyphiA		AcrB-717-WT	-	gyrA-S83F	2.3.3	1
1201	SEAP7507920			ERR4025408						2018	Pakistan		SEAP	ParatyphiA		AcrB-717-WT	-	gyrA-S83Y	2.4	1
1202	SEAP7507928			ERR4025416						2018	Pakistan		SEAP	ParatyphiA		AcrB-717-WT	-	gyrA-S83Y	2.4.4	1
1203	SEAP7507940			ERR4047233						2018	Pakistan		SEAP	ParatyphiA		AcrB-717-WT	-	gyrA-S83F	2.4	1
1204	SEAP7507943			ERR4047244						2018	Pakistan		SEAP	ParatyphiA		AcrB-717-WT	-	gyrA-S83Y	2.3	1
1205	SEAP7507945			ERR4047252						2018	Pakistan		SEAP	ParatyphiA		AcrB-717-WT	-	gyrA-S83F	2.3.3	1
1206	SEAP7507952			ERR4047279						2018	Pakistan		SEAP	ParatyphiA		AcrB-717-WT	-	gyrA-S83F	2.3.3	1
1207	SEAP7507963			ERR4025432						2018	Pakistan		SEAP	ParatyphiA		AcrB-717-WT	-	gyrA-S83F	2.3.3	0.99
1208	SEAP7507965			ERR4025440						2018	Pakistan		SEAP	ParatyphiA		AcrB-717-WT	-	gyrA-S83F	2.3.3	1
1209	SEAP7508010			ERR4047074						2018	Pakistan		SEAP	ParatyphiA		AcrB-717-WT	-	gyrA-S83Y	2.4	1
1210	SEAP7508028			ERR4047134						2018	Pakistan		SEAP	ParatyphiA		AcrB-717-WT	-	gyrA-S83F	2.3.3	1
1211	SEAP7508129			ERR4025518						2018	Pakistan		SEAP	ParatyphiA		AcrB-717-WT	-	gyrA-S83F	2.3.3	1
1212	SEAP7508130			ERR4047114						2018	Pakistan		SEAP	ParatyphiA		AcrB-717-WT	-	gyrA-S83F	2.3.3	1
1213	SEAP7508135			ERR4047135						2018	Pakistan		SEAP	ParatyphiA		AcrB-717-WT	-	gyrA-S83Y	2.4	1
1214	SEAP7508160			ERR4025530						2018	Pakistan		SEAP	ParatyphiA		AcrB-717-WT	-	gyrA-S83Y	2.3	1
1215	SEAP7508192			ERR4025587						2018	Pakistan		SEAP	ParatyphiA		AcrB-717-WT	-	gyrA-S83F	2.3.3	1
1216	SEAP7508213			ERR4025550						2018	Pakistan		SEAP	ParatyphiA		AcrB-717-WT	-	gyrA-S83F	2.0.1	1
1217	SEAP7508231			ERR4025174						2018	Pakistan		SEAP	ParatyphiA		AcrB-717-WT	-	gyrA-S83F	2.3.3	1
1218	SEAP7508261			ERR4025191						2018	Pakistan		SEAP	ParatyphiA		AcrB-717-WT	-	gyrA-S83Y	2.4.4	1
1219	SEAP7508313			ERR4025623						2018	Pakistan		SEAP	ParatyphiA		AcrB-717-WT	-	gyrA-S83F	2.3.3	1
1220	SEAP7508335			ERR4025679						2018	Pakistan		SEAP	ParatyphiA		AcrB-717-WT	-	gyrA-S83F	2.3.3	1
1221	SEAP7508368			ERR4025744						2018	Pakistan		SEAP	ParatyphiA		AcrB-717-WT	-	gyrA-S83Y	2.4	1
1222	SEAP7508395			ERR4025568						2018	Pakistan		SEAP	ParatyphiA		AcrB-717-WT	-	gyrA-S83F	2.4	1
1223	SEAP7508422			ERR4025223						2017	Pakistan		SEAP	ParatyphiA		AcrB-717-WT	-	gyrA-S83Y	2.4.4	1
1224	SEAP7508480			ERR6336429						2017	Nepal		SEAP	ParatyphiA		AcrB-717-WT	-	No_mutation	2.3.3	1
1225	SEAP7508483			ERR6336431						2017	Nepal		SEAP	ParatyphiA		AcrB-717-WT	-	gyrA-S83F	2.4.1	1
1226	SEAP7508485			ERR6336432						2017	Nepal		SEAP	ParatyphiA		AcrB-717-WT	-	gyrA-S83F	2.3.2	1
1227	SEAP7508490			ERR6336437						2017	Nepal		SEAP	ParatyphiA		AcrB-717-WT	-	gyrA-S83F	2.3.2	1
1228	SEAP7508493			ERR6336433						2017	Nepal		SEAP	ParatyphiA		AcrB-717-WT	-	gyrA-S83F	2.4.3	1
1229	SEAP7508494			ERR6336434						2017	Nepal		SEAP	ParatyphiA		AcrB-717-WT	-	gyrA-S83F	2.4.3	1
1230	SEAP7508496			ERR6336436						2017	Nepal		SEAP	ParatyphiA		AcrB-717-WT	-	gyrA-S83F	2.3.2	1
1231	SEAP7508505			ERR6336438						2017	Nepal		SEAP	ParatyphiA		AcrB-717-WT	-	gyrA-S83F	2.4.3	1
1232	SEAP7508510			ERR6336439						2018	Nepal		SEAP	ParatyphiA		AcrB-717-WT	-	gyrA-S83F	2.4.3	1
1233	SEAP7508513			ERR6336442						2017	Nepal		SEAP	ParatyphiA		AcrB-717-WT	-	gyrA-S83F	2.4.3	1
1234	SEAP7508514			ERR6336443						2017	Nepal		SEAP	ParatyphiA		AcrB-717-WT	-	gyrA-S83F	2.3.2	1
1235	SEAP7508524			ERR6336447						2017	Nepal		SEAP	ParatyphiA		AcrB-717-WT	-	No_mutation	2.3.3	1
1236	SEAP7508531			ERR6336449						2017	Nepal		SEAP	ParatyphiA		AcrB-717-WT	-	No_mutation	2.3.3	1
1237	SEAP7508543			ERR6336420						2017	Nepal		SEAP	ParatyphiA		AcrB-717-WT	-	gyrA-S83F	2.3.2	1
1238	SEAP7508547			ERR6336421						2017	Nepal		SEAP	ParatyphiA		AcrB-717-WT	-	No_mutation	2.3.3	1
1239	SEAP7508557			ERR6336423						2017	Nepal		SEAP	ParatyphiA		AcrB-717-WT	-	gyrA-S83F	2.4.3	1
1240	SEAP7508558			ERR6336424						2017	Nepal		SEAP	ParatyphiA		AcrB-717-WT	-	gyrA-S83F	2.3.2	1
1241	SEAP7508562			ERR6336425						2017	Nepal		SEAP	ParatyphiA		AcrB-717-WT	-	No_mutation	2.3.3	1
1242	SEAP7508563			ERR6336426						2017	Nepal		SEAP	ParatyphiA		AcrB-717-WT	-	gyrA-S83F	2.3.2	1
1243	SEAP7508565			ERR6336440						2017	Nepal		SEAP	ParatyphiA		AcrB-717-WT	-	No_mutation	2.3.3	1
1244	SEAP7508569			ERR6336427						2017	Nepal		SEAP	ParatyphiA		AcrB-717-WT	-	gyrA-S83F	2.3.2	1
1245	SEAP7508581			ERR6336428						2017	Nepal		SEAP	ParatyphiA		AcrB-717-WT	-	No_mutation	2.3.3	1
1246	SEAP7508599			ERR6336448						2017	Nepal		SEAP	ParatyphiA		AcrB-717-WT	-	No_mutation	2.3.3	1
1247	SEAP7508611			ERR6336435						2017	Nepal		SEAP	ParatyphiA		AcrB-717-WT	-	gyrA-S83F	2.4.1	1
1248	SEAP7508629			ERR6336441						2018	Nepal		SEAP	ParatyphiA		AcrB-717-WT	-	gyrA-S83F	2.4.1	1
1249	SEAP7508631			ERR6336444						2016	Nepal		SEAP	ParatyphiA		AcrB-717-WT	-	No_mutation	2.3.3	1
1250	SEAP7508632			ERR6336445						2017	Nepal		SEAP	ParatyphiA		AcrB-717-WT	-	gyrA-S83F	2.4.3	1
1251	SEAP7508633			ERR6336446						2018	Nepal		SEAP	ParatyphiA		AcrB-717-WT	-	gyrA-S83F	2.4.3	1
1252	SEAP7508648			ERR6336450						2017	Nepal		SEAP	ParatyphiA		AcrB-717-WT	-	No_mutation	2.3.3	1
1253	SEAP7508653			ERR6336452						2017	Nepal		SEAP	ParatyphiA		AcrB-717-WT	-	gyrA-S83F	2.4.3	1
1254	SEAP7508663			ERR6336455						2017	Nepal		SEAP	ParatyphiA		AcrB-717-WT	-	No_mutation	2.3.3	1
1255	SEAP7508667			ERR6336457						2018	Nepal		SEAP	ParatyphiA		AcrB-717-WT	-	gyrA-S83F	2.4.1	1
1256	SEAP7508668			ERR6336458						2017	Nepal		SEAP	ParatyphiA		AcrB-717-WT	-	gyrA-S83F	2.4.3	1
1257	SEAP7508674			ERR6336462						2017	Nepal		SEAP	ParatyphiA		AcrB-717-WT	-	No_mutation	2.3.3	1
1258	SEAP7508682			ERR6336463						2017	Nepal		SEAP	ParatyphiA		AcrB-717-WT	-	No_mutation	2.3.3	1
1259	SEAP7508700			ERR6336470						2017	Nepal		SEAP	ParatyphiA		AcrB-717-WT	-	No_mutation	2.3.3	1
1260	SEAP7508704			ERR6336474						2017	Nepal		SEAP	ParatyphiA		AcrB-717-WT	-	gyrA-S83F	2.3.2	1
1261	SEAP7508705			ERR6336476						2017	Nepal		SEAP	ParatyphiA		AcrB-717-WT	-	gyrA-S83F	2.3.2	1
1262	SEAP7508709			ERR6336481						2017	Nepal		SEAP	ParatyphiA		AcrB-717-WT	-	No_mutation	2.3.3	1
1263	SEAP7508712			ERR6336483						2017	Nepal		SEAP	ParatyphiA		AcrB-717-WT	-	No_mutation	2.3.3	1
1264	SEAP7508715			ERR6336487						2017	Nepal		SEAP	ParatyphiA		AcrB-717-WT	-	gyrA-S83F	2.3.2	1
1265	SEAP7508716			ERR6336489						2017	Nepal		SEAP	ParatyphiA		AcrB-717-WT	-	gyrA-S83F	2.4.3	1
1266	SEAP7508719			ERR6336491						2017	Nepal		SEAP	ParatyphiA		AcrB-717-WT	-	gyrA-S83F	2.3.2	1
1267	SEAP7508726			ERR6336494						2016	Nepal		SEAP	ParatyphiA		AcrB-717-WT	-	gyrA-S83F	2.4.3	1
1268	SEAP7508730			ERR6336495						2017	Nepal		SEAP	ParatyphiA		AcrB-717-WT	-	gyrA-S83F	2.4.1	1
1269	SEAP7508743			ERR6336496						2017	Nepal		SEAP	ParatyphiA		AcrB-717-WT	-	No_mutation	2.3.3	1
1270	SEAP7508744			ERR6336497						2017	Nepal		SEAP	ParatyphiA		AcrB-717-WT	-	gyrA-S83F	2.3.2	1
1271	SEAP7508751			ERR6336499						2017	Nepal		SEAP	ParatyphiA		AcrB-717-WT	-	gyrA-S83F	2.3.2	1
1272	SEAP7508754			ERR6336500						2017	Nepal		SEAP	ParatyphiA		AcrB-717-WT	-	No_mutation	2.3.3	1
1273	SEAP7508757			ERR6336501						2017	Nepal		SEAP	ParatyphiA		AcrB-717-WT	-	No_mutation	2.3.3	1
1274	SEAP7508761			ERR6336502						2017	Nepal		SEAP	ParatyphiA		AcrB-717-WT	-	gyrA-S83F	2.4.1	1
1275	SEAP7508776			ERR6336456						2017	Nepal		SEAP	ParatyphiA		AcrB-717-WT	-	gyrA-S83F	2.4	1
1276	SEAP7508781			ERR6336459						2017	Nepal		SEAP	ParatyphiA		AcrB-717-WT	-	gyrA-S83F	2.3.2	1
1277	SEAP7508783			ERR6336460						2016	Nepal		SEAP	ParatyphiA		AcrB-717-WT	-	No_mutation	2.3.3	1
1278	SEAP7508786			ERR6336461						2017	Nepal		SEAP	ParatyphiA		AcrB-717-WT	-	gyrA-S83F	2.3.2	1
1279	SEAP7508793			ERR6336464						2017	Nepal		SEAP	ParatyphiA		AcrB-717-WT	-	No_mutation	2.3.3	1
1280	SEAP7508798			ERR6336466						2017	Nepal		SEAP	ParatyphiA		AcrB-717-WT	-	No_mutation	2.3.3	1
1281	SEAP7508800			ERR6336467						2017	Nepal		SEAP	ParatyphiA		AcrB-717-WT	-	No_mutation	2.3.3	1
1282	SEAP7508802			ERR6336468						2016	Nepal		SEAP	ParatyphiA		AcrB-717-WT	-	No_mutation	2.3.3	1
1283	SEAP7508803			ERR6336469						2017	Nepal		SEAP	ParatyphiA		AcrB-717-WT	-	gyrA-S83F	2.3.2	1
1284	SEAP7508804			ERR6336471						2017	Nepal		SEAP	ParatyphiA		AcrB-717-WT	-	No_mutation	2.3.3	1
1285	SEAP7508805			ERR6336472						2017	Nepal		SEAP	ParatyphiA		AcrB-717-WT	-	No_mutation	2	1
1286	SEAP7508806			ERR6336473						2017	Nepal		SEAP	ParatyphiA		AcrB-717-WT	-	No_mutation	2.3.3	1
1287	SEAP7508808			ERR6336477						2017	Nepal		SEAP	ParatyphiA		AcrB-717-WT	-	gyrA-S83F	2.4.1	0.99
1288	SEAP7508809			ERR6336478						2017	Nepal		SEAP	ParatyphiA		AcrB-717-WT	-	No_mutation	2.3.3	1
1289	SEAP7508810			ERR6336479						2017	Nepal		SEAP	ParatyphiA		AcrB-717-WT	-	No_mutation	2.3.3	1
1290	SEAP7508811			ERR6336480						2017	Nepal		SEAP	ParatyphiA		AcrB-717-WT	-	No_mutation	2.3.3	1
1291	SEAP7508812			ERR6336482						2017	Nepal		SEAP	ParatyphiA		AcrB-717-WT	-	gyrA-S83F	2.3.2	1
1292	SEAP7508814			ERR6336484						2017	Nepal		SEAP	ParatyphiA		AcrB-717-WT	-	No_mutation	2.3.3	1
1293	SEAP7508816			ERR6336485						2017	Nepal		SEAP	ParatyphiA		AcrB-717-WT	-	No_mutation	2.3.3	1
1294	SEAP7508817			ERR6336486						2017	Nepal		SEAP	ParatyphiA		AcrB-717-WT	-	gyrA-S83F	2.4.1	1
1295	SEAP7508818			ERR6336488						2017	Nepal		SEAP	ParatyphiA		AcrB-717-WT	-	gyrA-S83F	2.4.3	1
1296	SEAP7508822			ERR6336490						2017	Nepal		SEAP	ParatyphiA		AcrB-717-WT	-	No_mutation	2.3.3	1
1297	SEAP7508823			ERR6336492						2017	Nepal		SEAP	ParatyphiA		AcrB-717-WT	-	gyrA-S83F	2.3.2	1
1298	SEAP7508824			ERR6336422						2016	Nepal		SEAP	ParatyphiA		AcrB-717-WT	-	No_mutation	2.3.3	1
1299	SEAP7508825			ERR6336493						2017	Nepal		SEAP	ParatyphiA		AcrB-717-WT	-	gyrA-S83F	2.3.2	1
1300	SEAP7508829			ERR4025164						2014	Nepal		SEAP	ParatyphiA		AcrB-717-WT	-	gyrA-S83F	2.4.3	1
1301	SEAP7508830			ERR4025165						2014	Nepal		SEAP	ParatyphiA		AcrB-717-WT	-	gyrA-S83F	2.4.3	1
1302	SEAP7508840			ERR4025155						2015	Nepal		SEAP	ParatyphiA		AcrB-717-WT	-	gyrA-S83F	2.4.3	1
1303	SEAP7508879			ERR4025168						2016	Nepal		SEAP	ParatyphiA		AcrB-717-WT	-	gyrA-S83F	2.4.3	1
1304	SEAP7508882			ERR4025156						2016	Nepal		SEAP	ParatyphiA		AcrB-717-WT	-	gyrA-S83F	2.4.3	1
1305	SEAP7508890			ERR6336451						2016	Nepal		SEAP	ParatyphiA		AcrB-717-WT	-	gyrA-S83Y	2.3	1
1306	SEAP7508893			ERR4025161						2015	Nepal		SEAP	ParatyphiA		AcrB-717-WT	-	gyrA-S83F	2.4.1	1
1307	SEAP7508895			ERR4025158						2015	Nepal		SEAP	ParatyphiA		AcrB-717-WT	-	gyrA-S83F	2.4.1	1
1308	SEAP7508909			ERR4025163						2014	Nepal		SEAP	ParatyphiA		AcrB-717-WT	-	gyrA-S83F	2.4.3	1
1309	SEAP8101005			ERR5375961						2018	Nepal		SEAP	ParatyphiA		AcrB-717-WT	-	gyrA-D87N	2.1	1
1310	SEAP8101028			ERR5376023						2018	Nepal		SEAP	ParatyphiA		AcrB-717-WT	-	gyrA-D87N	2.1	1
1311	SEAP8101046			ERR5376069						2018	Nepal		SEAP	ParatyphiA		AcrB-717-WT	-	gyrA-D87N	2.1	1
1312	SEAP8101127			ERR5376160						2019	Nepal		SEAP	ParatyphiA		AcrB-717-WT	-	gyrA-S83F	2.4.3	1
1313	SEAP8101148			ERR5311420						2019	Nepal		SEAP	ParatyphiA		AcrB-717-WT	-	No_mutation	2.3.3	1
1314	SEAP8101149			ERR5311423						2019	Nepal		SEAP	ParatyphiA		AcrB-717-WT	-	gyrA-S83F	2.4.2	1
1315	SEAP8101210			ERR5311493						2018	Nepal		SEAP	ParatyphiA		AcrB-717-WT	-	gyrA-S83F	2.4.3	1
1316	SEAP8101235			ERR5311303						2018	Nepal		SEAP	ParatyphiA		AcrB-717-WT	-	gyrA-S83F	2.4.3	1
1317	SEAP8101309			ERR5311444						2018	Nepal		SEAP	ParatyphiA		AcrB-717-WT	-	gyrA-S83F	2.4.3	1
1318	SEAP8101345			ERR5376127						2019	Nepal		SEAP	ParatyphiA		AcrB-717-WT	-	gyrA-S83F	2.4.3	1
1319	SEAP8101348			ERR5376137						2018	Nepal		SEAP	ParatyphiA		AcrB-717-WT	-	No_mutation	2.3.3	1
1320	SEAP8101349			ERR5376139						2019	Nepal		SEAP	ParatyphiA		AcrB-717-WT	-	gyrA-S83F	2.4.3	1
1321	SEAP8101350			ERR5311489						2018	Nepal		SEAP	ParatyphiA		AcrB-717-WT	-	gyrA-S83F	2.4.3	1
1322	SEAP8101351			ERR5376143						2018	Nepal		SEAP	ParatyphiA		AcrB-717-WT	-	gyrA-S83F	2.4.3	1
1323	SEAP8101352			ERR5311492						2018	Nepal		SEAP	ParatyphiA		AcrB-717-WT	-	gyrA-S83F	2.4.3	1
1324	SEAP8101353			ERR5311495						2018	Nepal		SEAP	ParatyphiA		AcrB-717-WT	-	gyrA-S83F	2.4.3	1
1325	SEAP8101354			ERR5311498						2018	Nepal		SEAP	ParatyphiA		AcrB-717-WT	-	gyrA-S83F	2.4.3	1
1326	SEAP8101356			ERR5311504						2018	Nepal		SEAP	ParatyphiA		AcrB-717-WT	-	gyrA-S83F	2.4.3	1
1327	SEAP8101357			ERR5311508						2018	Nepal		SEAP	ParatyphiA		AcrB-717-WT	-	gyrA-S83F	2.4.3	1
1328	SEAP8101358			ERR5311511						2018	Nepal		SEAP	ParatyphiA		AcrB-717-WT	-	gyrA-S83F	2.4.3	1
1329	SEAP8101359			ERR5311514						2018	Nepal		SEAP	ParatyphiA		AcrB-717-WT	-	gyrA-S83F	2.4.3	1
1330	SEAP8101360			ERR5311517						2018	Nepal		SEAP	ParatyphiA		AcrB-717-WT	-	gyrA-S83F	2.4.3	1
1331	SEAP8101361			ERR5311520						2018	Nepal		SEAP	ParatyphiA		AcrB-717-WT	-	gyrA-D87N	2.1	1
1332	SEAP8101362			ERR5311523						2018	Nepal		SEAP	ParatyphiA		AcrB-717-WT	-	gyrA-S83F	2.4.3	1
1333	SEAP8101363			ERR5376145						2018	Nepal		SEAP	ParatyphiA		AcrB-717-WT	-	gyrA-S83F	2.4.3	1
1334	SEAP8101364			ERR5376150						2018	Nepal		SEAP	ParatyphiA		AcrB-717-WT	-	gyrA-S83F	2.4.3	1
1335	SEAP8101365			ERR5376153						2018	Nepal		SEAP	ParatyphiA		AcrB-717-WT	-	gyrA-S83F	2.3.2	1
1336	SEAP8101366			ERR5376155						2018	Nepal		SEAP	ParatyphiA		AcrB-717-WT	-	gyrA-S83Y	2.4.1	1
1337	SEAP8101368			ERR5376159						2018	Nepal		SEAP	ParatyphiA		AcrB-717-WT	-	gyrA-S83F	2.4.3	0.98
1338	SEAP8101369			ERR5311530						2018	Nepal		SEAP	ParatyphiA		AcrB-717-WT	-	gyrA-S83F	2.4.3	1
1339	SEAP8101370			ERR5376161						2018	Nepal		SEAP	ParatyphiA		AcrB-717-WT	-	gyrA-S83F	2.4.2	1
1340	SEAP8101371			ERR5376165						2018	Nepal		SEAP	ParatyphiA		AcrB-717-WT	-	gyrA-S83F	2.4.3	1
1341	SEAP8101372			ERR5311533						2018	Nepal		SEAP	ParatyphiA		AcrB-717-WT	-	gyrA-S83F	2.4.3	1
1342	SEAP8101373			ERR5376167						2018	Nepal		SEAP	ParatyphiA		AcrB-717-WT	-	gyrA-S83F	2.4.3	1
1343	SEAP8101374			ERR5376170						2019	Nepal		SEAP	ParatyphiA		AcrB-717-WT	-	gyrA-S83F	2.4.2	1
1344	SEAP8101375			ERR5376173						2018	Nepal		SEAP	ParatyphiA		AcrB-717-WT	-	gyrA-S83F	2.4.3	1
1345	SEAP8101376			ERR5311536						2018	Nepal		SEAP	ParatyphiA		AcrB-717-WT	-	gyrA-D87N	2.1	1
1346	SEAP8101377			ERR5311539						2018	Nepal		SEAP	ParatyphiA		AcrB-717-WT	-	gyrA-S83F	2.4.2	1
1347	SEAP8101378			ERR5311542						2019	Nepal		SEAP	ParatyphiA		AcrB-717-WT	-	gyrA-S83F	2.4.2	1
1348	SEAP8101379			ERR5376175						2019	Nepal		SEAP	ParatyphiA		AcrB-717-WT	-	gyrA-S83F	2.4.2	0.99
1349	SEAP8101380			ERR5376179						2019	Nepal		SEAP	ParatyphiA		AcrB-717-WT	-	gyrA-S83F	2.4.2	1
1350	SEAP8101382			ERR5375885						2018	Nepal		SEAP	ParatyphiA		AcrB-717-WT	-	gyrA-S83F	2.4.3	1
1351	SEAP8101383			ERR5375884						2018	Nepal		SEAP	ParatyphiA		AcrB-717-WT	-	gyrA-S83F	2.4.3	0.99
1352	SEAP8101384			ERR5375891						2018	Nepal		SEAP	ParatyphiA		AcrB-717-WT	-	gyrA-D87N	2.1	1
1353	SEAP8101385			ERR5375895						2018	Nepal		SEAP	ParatyphiA		AcrB-717-WT	-	gyrA-S83F	2.4.1	1
1354	SEAP8101386			ERR5375899						2018	Nepal		SEAP	ParatyphiA		AcrB-717-WT	-	gyrA-S83F	2.4.3	1
1355	SEAP8101387			ERR5375903						2018	Nepal		SEAP	ParatyphiA		AcrB-717-WT	-	gyrA-S83F	2.4.2	1
1356	SEAP8101388			ERR5375904						2018	Nepal		SEAP	ParatyphiA		AcrB-717-WT	-	gyrA-S83F	2.4.3	1
1357	SEAP8101390			ERR5375912						2018	Nepal		SEAP	ParatyphiA		AcrB-717-WT	-	gyrA-D87N	2.1	1
1358	SEAP8101391			ERR5375888						2018	Nepal		SEAP	ParatyphiA		AcrB-717-WT	-	gyrA-S83F	2.4.3	1
1359	SEAP8101392			ERR5375893						2018	Nepal		SEAP	ParatyphiA		AcrB-717-WT	-	gyrA-S83F	2.4.3	1
1360	SEAP8101393			ERR5375897						2018	Nepal		SEAP	ParatyphiA		AcrB-717-WT	-	gyrA-S83F	2.4.1	1
1361	SEAP8101394			ERR5375901						2019	Nepal		SEAP	ParatyphiA		AcrB-717-WT	-	gyrA-S83F	2.4.2	1
1362	SEAP8101395			ERR5375919						2019	Nepal		SEAP	ParatyphiA		AcrB-717-WT	-	gyrA-S83F	2.4.2	1
1363	SEAP8101396			ERR5375906						2019	Nepal		SEAP	ParatyphiA		AcrB-717-WT	-	gyrA-S83F	2.4.2	1
1364	SEAP8101397			ERR5375920						2019	Nepal		SEAP	ParatyphiA		AcrB-717-WT	-	gyrA-S83F	2.4.1	1
1365	SEAP8101398			ERR5375927						2019	Nepal		SEAP	ParatyphiA		AcrB-717-WT	-	gyrA-S83F	2.4.3	1
1366	SEAP8101399			ERR5375909						2019	Nepal		SEAP	ParatyphiA		AcrB-717-WT	-	gyrA-S83F	2.4.3	0.98
1367	SEAP8101400			ERR5375931						2019	Nepal		SEAP	ParatyphiA		AcrB-717-WT	-	gyrA-S83F	2.4.2	1
1368	SEAP8101401			ERR5375932						2019	Nepal		SEAP	ParatyphiA		AcrB-717-WT	-	gyrA-S83F	2.4.3	1
1369	SEAP8101402			ERR5375937						2019	Nepal		SEAP	ParatyphiA		AcrB-717-WT	-	No_mutation	2.3.3	0.99
1370	SEAP8101403			ERR5375914						2019	Nepal		SEAP	ParatyphiA		AcrB-717-WT	-	gyrA-S83F	2.4.3	1
1371	SEAP8101404			ERR5375938						2019	Nepal		SEAP	ParatyphiA		AcrB-717-WT	-	gyrA-S83F	2.4.3	1
1372	SEAP8101405			ERR5375943						2019	Nepal		SEAP	ParatyphiA		AcrB-717-WT	-	gyrA-S83F	2.4.3	1
1373	SEAP8101406			ERR5375944						2019	Nepal		SEAP	ParatyphiA		AcrB-717-WT	-	gyrA-S83F	2.4.3	1
1374	SEAP8101407			ERR5375917						2019	Nepal		SEAP	ParatyphiA		AcrB-717-WT	-	gyrA-S83F	2.4.3	1
1375	SEAP8101408			ERR5375949						2019	Nepal		SEAP	ParatyphiA		AcrB-717-WT	-	gyrA-S83F	2.4.3	1
1376	SEAP8101409			ERR5375923						2019	Nepal		SEAP	ParatyphiA		AcrB-717-WT	-	gyrA-S83F	2.4.3	1
1377	SEAP8101410			ERR5375926						2019	Nepal		SEAP	ParatyphiA		AcrB-717-WT	-	gyrA-S83F	2.3.3	1
1378	SEAP8101411			ERR5375930						2019	Nepal		SEAP	ParatyphiA		AcrB-717-WT	-	gyrA-S83F	2.4.3	1
1379	SEAP8101412			ERR5375952						2019	Nepal		SEAP	ParatyphiA		AcrB-717-WT	-	gyrA-S83F	2.4.3	1
