# Supplementary material for: Paratype: a genotyping tool for Salmonella Paratyphi A reveals its global genomic diversity
Source: Nat Commun. 2022 Dec 23;13:7912. doi: 10.1038/s41467-022-35587-6 (PMC9782287; doi:10.1038/s41467-022-35587-6)
Supplement: Supplementary file 5 — Source Data [file 41467_2022_35587_MOESM5_ESM.xlsx]

## Sheet: Figure_1
ID	Illumina_RunID	Primary_Clade	Secondary_Clade	Genotypes
E1	ERR7213364	1	1.1	1.1
E100	ERR7213365	1	1.1	1.1
E101	ERR7213366	2	2.4	2.4.4
E102	ERR7213367	2	2.4	2.4.4
E103	ERR7213368	1	1.2	1.2.2
E104	ERR7213369	2	2.4	2.4.4
E105	ERR7213370	1	1.2	1.2.2
E106	ERR7213371	2	2.3	2.3.3
E107	ERR7222475	1	1.2	1.2.2
E108	ERR7213372	2	2.3	2.3.2
E109	ERR7213373	2	2.4	2.4.4
E110	ERR7222476	1	1.2	1.2.2
E111	ERR7213374	1	1.1	1.1
E112	ERR7213375	2	2.4	2.4.4
E113	ERR7213376	2	2.4	2.4.4
E114	ERR7213377	1	1.2	1.2.2
E115	ERR7213378	2	2.3	2.3.2
E116	ERR7213379	2	2.4	2.4.4
E117	ERR7213380	2	2.4	2.4.4
E118	ERR7213381	1	1.2	1.2.2
E119	ERR7213382	1	1.1	1.1
E12	ERR7213468	1	1.2	1.2.2
E120	ERR7222477	2	2.4	2.4.4
E121	ERR7213469	2	2.3	2.3.3
E123	ERR9707187	2	2.4	2.4.4
E124	ERR7213556	1	1.2	1.2.1
E125	ERR7213557	1	1.1	1.1
E126	ERR7213558	2	2.4	2.4.4
E127	ERR7213559	2	2.3	2.3.2
E128	ERR7213560	2	2.3	2.3.2
E129	ERR7213561	2	2.3	2.3.2
E130	ERR7213562	1	1.2	1.2.2
E131	ERR7213563	2	2.3	2.3.3
E132	ERR7213564	2	2.3	2.3.2
E133	ERR7213565	2	2.3	2.3.3
E134	ERR7213566	1	1.2	1.2.1
E135	ERR7213567	2	2.4	2.4.4
E136	ERR7213568	2	2.3	2.3.2
E137	ERR7213569	2	2.3	2.3.2
E138	ERR7222478	2	2.3	2.3.2
E139	ERR7222479	1	1.2	1.2.2
E14	ERR7222482	1	1.2	1.2.2
E140	ERR7214177	2	2.4	2.4.4
E141	ERR7222480	2	2.4	2.4.4
E142	ERR7216947	2	2.4	2.4.4
E143	ERR7216948	2	2.3	2.3.2
E144	ERR7216949	2	2.4	2.4.1
E145	ERR7216950	2	2.4	2.4.4
E146	ERR7216953	2	2.4	2.4.4
E147	ERR7216954	2	2.4	2.4.4
E148	ERR7216956	2	2.4	2.4.4
E149	ERR7222481	1	1.2	1.2.2
E15	ERR7222484	2	2.4	2.4.4
E150	ERR7222483	1	1.1	1.1
E151	ERR7216960	1	1.2	1.2.2
E152	ERR7216961	2	2.4	2.4.4
E153	ERR7216962	2	2.3	2.3.2
E154	ERR7216970	2	2.3	2.3.2
E155	ERR7216971	2	2.4	2.4.4
E156	ERR7217867	2	2.4	2.4.4
E157	ERR7217868	2	2.4	2.4.4
E158	ERR7217869	1	1.2	1.2.2
E159	ERR7217870	2	2.4	2.4.4
E16	ERR7218766	2	2.4	2.4.4
E160	ERR7218767	1	1.2	1.2.2
E161	ERR7218768	2	2.4	2.4.4
E162	ERR7219665	2	2.3	2.3.2
E163	ERR7222485	2	2.4	2.4.4
E164	ERR7219666	2	2.4	2.4.4
E165	ERR7219667	1	1.2	1.2.2
E166	ERR7222486	2	2.3	2.3.2
E167	ERR7219707	1	1.2	1.2.2
E168	ERR7219709	2	2.4	2.4.4
E169	ERR7219710	1	1.2	1.2.2
E170	ERR7219713	1	1.2	1.2.2
E171	ERR7219715	1	1.2	1.2.2
E172	ERR7219809	1	1.2	1.2.2
E173	ERR7219812	2	2.3	2.3.2
E174	ERR7219813	2	2.4	2.4.4
E175	ERR7219816	1	1.2	1.2.2
E176	ERR7219817	2	2.4	2.4.4
E177	ERR7219818	1	1.2	1.2.2
E178	ERR7219819	1	1.2	1.2.2
E179	ERR7223123	2	2.3	2.3.2
E180	ERR7219980	2	2.4	2.4.1
E181	ERR7219981	2	2.4	2.4.4
E182	ERR7219982	2	2.4	2.4.4
E183	ERR7219983	2	2.4	2.4.4
E184	ERR7219984	2	2.4	2.4.4
E185	ERR7219985	1	1.2	1.2.2
E186	ERR7219986	1	1.2	1.2.2
E187	ERR7219987	2	2.4	2.4.1
E188	ERR7219988	2	2.3	2.3.3
E189	ERR7219989	2	2.4	2.4.4
E19	ERR7219990	2	2.3	2.3.3
E190	ERR7219991	2	2.3	2.3.3
E191	ERR7219992	2	2.4	2.4.4
E192	ERR7219993	1	1.2	1.2.2
E193	ERR7219994	2	2.4	2.4.4
E194	ERR7219995	1	1.2	1.2.2
E195	ERR7219996	2	2.4	2.4.4
E196	ERR7219997	1	1.2	1.2.2
E197	ERR7219998	2	2.4	2.4.1
E198	ERR7219999	2	2.4	2.4.4
E199	ERR7220000	1	1.2	1.2.2
E2	ERR7220001	1	1.2	1.2.1
E20	ERR7220002	2	2.4	2.4.4
E200	ERR7220003	2	2.4	2.4.4
E201	ERR7220005	2	2.3	2.3.3
E202	ERR7220006	2	2.4	2.4.4
E203	ERR7220007	2	2.4	2.4.4
E204	ERR7220008	1	1.2	1.2.1
E205	ERR7220009	2	2.4	2.4.4
E206	ERR7222487	2	2.3	2.3.2
E207	ERR7220010	2	2.3	2.3.3
E208	ERR7220011	1	1.2	1.2.2
E209	ERR7220012	2	2.4	2.4.4
E21	ERR7220013	2	2.4	2.4.4
E210	ERR7222488	2	2.4	2.4.4
E211	ERR7220014	2	2.4	2.4.4
E212	ERR7220015	2	2.4	2.4.4
E213	ERR7220016	2	2.4	2.4.4
E214	ERR7220017	2	2.3	2.3.2
E215	ERR7220018	2	2.4	2.4.4
E216	ERR7222489	2	2.4	2.4.4
E217	ERR7220019	2	2.4	2.4.4
E218	ERR7220020	1	1.2	1.2.2
E219	ERR7220021	1	1.2	1.2.2
E22	ERR7220022	2	2.4	2.4.4
E220	ERR7220023	1	1.1	1.1
E221	ERR7222490	2	2.4	2.4.4
E222	ERR7220024	2	2.4	2.4.4
E223	ERR7220025	2	2.3	2.3.2
E224	ERR7220026	2	2.4	2.4.4
E225	ERR7220027	2	2.4	2.4.4
E226	ERR7220028	2	2.4	2.4.4
E227	ERR7220029	2	2.3	2.3.3
E228	ERR7220030	2	2.4	2.4.4
E229	ERR7220031	2	2.4	2.4.4
E23	ERR7220032	2	2.4	2.4.4
E230	ERR7222491	1	1.2	1.2.2
E231	ERR7220033	2	2.4	2.4.4
E232	ERR7220034	1	1.2	1.2.2
E233	ERR7220035	2	2.4	2.4.4
E234	ERR7220068	2	2.4	2.4.4
E235	ERR7220069	2	2.4	2.4.4
E236	ERR7220070	2	2.4	2.4.4
E237	ERR7220071	2	2.4	2.4.4
E238	ERR7220072	2	2.4	2.4.4
E239	ERR7220073	2	2.4	2.4.4
E24	ERR7222492	1	1.2	1.2.1
E240	ERR7220074	2	2.4	2.4.4
E241	ERR7220075	2	2.4	2.4.4
E242	ERR7220076	2	2.4	2.4.4
E243	ERR7220077	2	2.4	2.4.4
E244	ERR7220078	2	2.4	2.4.4
E245	ERR7220079	2	2.4	2.4.4
E246	ERR7220080	2	2.4	2.4.4
E247	ERR7220081	2	2.4	2.4.4
E248	ERR7220082	2	2.3	2.3.2
E249	ERR7220083	2	2.4	2.4.4
E25	ERR7220084	1	1.2	1.2.2
E250	ERR7220085	2	2.4	2.4.4
E251	ERR7220086	2	2.4	2.4.4
E252	ERR7220087	2	2.4	2.4.4
E253	ERR7220088	2	2.4	2.4.4
E254	ERR7220089	2	2.4	2.4.4
E255	ERR7220090	2	2.4	2.4.4
E256	ERR7223923	2	2.4	2.4.4
E257	ERR7220091	2	2.4	2.4.4
E258	ERR7220092	1	1.2	1.2.1
E259	ERR7220093	2	2.4	2.4.4
E26	ERR7220094	2	2.4	2.4.4
E260	ERR7220095	2	2.4	2.4.4
E261	ERR7220096	2	2.4	2.4.4
E262	ERR7220097	1	1.2	1.2.2
E263	ERR7220098	2	2.4	2.4.4
E264	ERR7223954	2	2.4	2.4.4
E265	ERR7220099	2	2.4	2.4.4
E266	ERR7220100	2	2.4	2.4.4
E267	ERR7222493	2	2.4	2.4.4
E268	ERR7220101	1	1.2	1.2.2
E269	ERR7220102	2	2.4	2.4.4
E27	ERR7220103	2	2.4	2.4.4
E270	ERR7220104	2	2.3	2.3.3
E271	ERR7220105	2	2.4	2.4.4
E272	ERR7220106	2	2.4	2.4.4
E273	ERR7220107	2	2.4	2.4.4
E274	ERR7220108	2	2.4	2.4.4
E275	ERR7220109	2	2.4	2.4.4
E276	ERR7220110	1	1.2	1.2.2
E277	ERR7222494	2	2.4	2.4.4
E278	ERR7220111	2	2.4	2.4.4
E279	ERR7220112	2	2.4	2.4.4
E28	ERR7220113	2	2.4	2.4.4
E280	ERR7220114	2	2.4	2.4.4
E281	ERR7220115	2	2.4	2.4.4
E282	ERR7220116	2	2.4	2.4.4
E283	ERR7220117	2	2.4	2.4.4
E284	ERR7220124	1	1.2	1.2.2
E285	ERR7222495	2	2.4	2.4.1
E286	ERR7220125	2	2.4	2.4.1
E287	ERR7220126	1	1.2	1.2.1
E288	ERR7220127	2	2.4	2.4.4
E289	ERR7220128	2	2.4	2.4.4
E29	ERR7220129	2	2.4	2.4.4
E290	ERR7222496	1	1.1	1.1
E291	ERR7220130	2	2.4	2.4.4
E292	ERR7220131	2	2.4	2.4.4
E293	ERR7220132	2	2.4	2.4.4
E294	ERR7220133	2	2.4	2.4.4
E295	ERR7220134	2	2.4	2.4.4
E296	ERR7220140	2	2.4	2.4.4
E297	ERR7220151	2	2.4	2.4.4
E298	ERR7220161	2	2.4	2.4.4
E299	ERR7220171	1	1.2	1.2.2
E3	ERR7220172	1	1.2	1.2.1
E30	ERR7220183	2	2.4	2.4.4
E300	ERR7220184	2	2.4	2.4.4
E301	ERR7220185	2	2.4	2.4.4
E302	ERR7220186	2	2.4	2.4.4
E303	ERR7220187	2	2.3	2.3.2
E304	ERR7220188	2	2.4	2.4.4
E305	ERR7220317	2	2.3	2.3.3
E306	ERR7222497	1	1.2	1.2.2
E307	ERR7222498	1	1.2	1.2.2
E308	ERR7220318	1	1.2	1.2.2
E309	ERR7220319	2	2.4	2.4.4
E310	ERR7220320	2	2.4	2.4.4
E311	ERR7222499	2	2.4	2.4.1
E312	ERR7220321	2	2.4	2.4.4
E313	ERR7222500	2	2.4	2.4.4
E314	ERR7220372	2	2.4	2.4.4
E315	ERR7220373	2	2.4	2.4.4
E316	ERR7220374	2	2.4	2.4.4
E317	ERR7220375	2	2.4	2.4.4
E318	ERR7220376	1	1.2	1.2.2
E319	ERR7220377	2	2.4	2.4.4
E320	ERR7223989	2	2.4	2.4.4
E321	ERR7220378	2	2.3	2.3.3
E322	ERR7222518	2	2.3	2.3.3
E323	ERR7220379	2	2.3	2.3.3
E324	ERR7220380	2	2.4	2.4.4
E325	ERR7222519	2	2.3	2.3.3
E326	ERR7220381	2	2.4	2.4.4
E327	ERR7220382	2	2.4	2.4.4
E328	ERR7220383	2	2.3	2.3.3
E329	ERR7220384	1	1.2	1.2.2
E330	ERR7222520	2	2.4	2.4.4
E331	ERR7220385	2	2.4	2.4.4
E332	ERR7220386	2	2.3	2.3.2
E333	ERR7220387	2	2.4	2.4.4
E334	ERR7224355	2	2.4	2.4.4
E335	ERR7220388	2	2.4	2.4.4
E336	ERR7220391	2	2.4	2.4.4
E337	ERR7220394	2	2.4	2.4.4
E338	ERR7220395	2	2.3	2.3.3
E339	ERR7220399	2	2.3	2.3.3
E340	ERR7220402	2	2.4	2.4.4
E341	ERR7220407	2	2.3	2.3.2
E342	ERR7220408	2	2.4	2.4.4
E343	ERR7220409	2	2.4	2.4.4
E344	ERR7220410	1	1.2	1.2.1
E345	ERR7220413	1	1.2	1.2.2
E346	ERR7220424	2	2.4	2.4.4
E347	ERR7220435	2	2.4	2.4.4
E348	ERR7220507	2	2.3	2.3.3
E349	ERR7221621	2	2.4	2.4.4
E350	ERR7221640	2	2.4	2.4.4
E351	ERR7222521	1	1.2	1.2.1
E352	ERR7221659	1	1.2	1.2.2
E353	ERR7221662	1	1.2	1.2.2
E354	ERR7222523	2	2.4	2.4.4
E355	ERR7221696	2	2.4	2.4.4
E356	ERR7221697	2	2.4	2.4.4
E357	ERR7222147	2	2.4	2.4.4
E358	ERR7222148	1	1.2	1.2.2
E359	ERR7222156	2	2.4	2.4.4
E360	ERR7222157	2	2.3	2.3.3
E361	ERR7222158	1	1.1	1.1
E362	ERR7222524	2	2.3	2.3.2
E37	ERR7222164	1	1.2	1.2.1
E38	ERR7222165	1	1.2	1.2.2
E39	ERR7222166	2	2.4	2.4.4
E4	ERR7222167	1	1.1	1.1
E40	ERR7222168	1	1.2	1.2.2
E41	ERR7222169	1	1.2	1.2.2
E42	ERR7222170	2	2.4	2.4.1
E43	ERR7222171	2	2.3	2.3.2
E44	ERR7222172	2	2.4	2.4.4
E45	ERR7222173	2	2.3	2.3.3
E46	ERR7222174	1	1.2	1.2.2
E47	ERR7222175	1	1.2	1.2.1
E48	ERR7222176	2	2.3	2.3.3
E49	ERR7222177	2	2.4	2.4.4
E5	ERR7222178	2	2.4	2.4.4
E50	ERR7222179	2	2.4	2.4.1
E51	ERR7222180	2	2.3	2.3.3
E52	ERR7222182	2	2.3	2.3.3
E53	ERR7222525	2	2.4	2.4.4
E54	ERR7222184	2	2.4	2.4.4
E55	ERR7222185	2	2.3	2.3.3
E56	ERR7222186	2	2.4	2.4.4
E57	ERR7222187	2	2.4	2.4.4
E58	ERR7222188	2	2.3	2.3.3
E59	ERR7222198	2	2.4	2.4.4
E60	ERR7222199	2	2.4	2.4.4
E61	ERR7222200	2	2.3	2.3.3
E62	ERR7222202	2	2.4	2.4.4
E63	ERR7222203	2	2.4	2.4.4
E64	ERR7222204	2	2.3	2.3.3
E65	ERR7222205	2	2.3	2.3.3
E66	ERR7222206	1	1.2	1.2.2
E67	ERR7222207	1	1.2	1.2.2
E68	ERR7222208	2	2.3	2.3.3
E69	ERR7222209	2	2.4	2.4.4
E7	ERR7222210	2	2.4	2.4.4
E70	ERR7222211	2	2.3	2.3.3
E71	ERR7224287	2	2.3	2.3.3
E72	ERR7224288	1	1.2	1.2.2
E73	ERR7222640	2	2.3	2.3.3
E74	ERR7222384	2	2.4	2.4.4
E75	ERR7222385	2	2.4	2.4.4
E76	ERR7222386	2	2.4	2.4.4
E78	ERR7222387	2	2.3	2.3.2
E79	ERR7222388	2	2.4	2.4.4
E8	ERR7222389	2	2.4	2.4.4
E80	ERR7222641	2	2.4	2.4.4
E81	ERR7222394	1	1.2	1.2.1
E82	ERR7222396	2	2.3	2.3.3
E83	ERR7222399	2	2.4	2.4.4
E84	ERR7222400	2	2.3	2.3.3
E85	ERR7222401	1	1.2	1.2.2
E86	ERR7222402	1	1.2	1.2.2
E87	ERR7222403	1	1.2	1.2.2
E88	ERR7222404	2	2.4	2.4.4
E89	ERR7222405	2	2.4	2.4.4
E9	ERR7222406	2	2.4	2.4.4
E90	ERR7222407	2	2.4	2.4.4
E91	ERR7222408	1	1.2	1.2.2
E92	ERR7222409	2	2.4	2.4.4
E93	ERR7222410	1	1.1	1.1
E94	ERR7222411	2	2.4	2.4.4
E95	ERR7222412	2	2.4	2.4.4
E96	ERR7209496	2	2.3	2.3.2
E97	ERR7222413	2	2.4	2.4.4
E98	ERR7222414	1	1.2	1.2.2
E99	ERR7222415	2	2.4	2.4.4
NC_006511	NC_006511	2	2.2	2.2
NC_011147	NC_011147	2	2.3	2.3
	DRR090580	2	2.4	2.4.3
	DRR090589	2	2.4	2.4.3
	ERR1197643	2	2.3	2.3.2
	ERR1197644	2	2.3	2.3.1
	ERR1197645	2	2.3	2.3.1
	ERR1197647	2	2.3	2.3.1
	ERR1197648	2	2.3	2.3.1
	ERR1197650	2	2.3	2.3.1
	ERR1197651	2	2.3	2.3.1
	ERR1197652	2	2.3	2.3.1
	ERR1197653	2	2.3	2.3.1
	ERR1197656	2	2.4	2.4
	DRR090590	2	2.4	2.4.3
	ERR1197657	2	2.3	2.3.1
	ERR1197658	2	2.3	2.3.3
	ERR1197660	2	2.3	2.3.1
	SRR1957891	2	2.3	2.3.3
	SRR1957925	2	2.3	2.3.3
	SRR1958013	2	2.4	2.4.1
	SRR1958066	2	2.4	2.4
	SRR1958082	2	2.3	2.3.3
	ERR1197663	2	2.3	2.3.3
	SRR1958122	2	2.3	2.3
	SRR1958296	2	2.4	2.4.1
	SRR1958366	2	2.3	2.3
	SRR1958400	2	2.3	2.3.2
	SRR1958480	2	2.4	2.4
	SRR1958562	2	2.4	2.4
	SRR1958621	2	2.3	2.3.1
	SRR1958624	2	2.4	2.4
	SRR1958672	2	2.4	2.4.2
	SRR1959262	2	2.4	2.4.2
	ERR1197664	2	2.3	2.3
	SRR1959368	2	2.3	2.3.2
	SRR1959388	2	2.3	2.3
	SRR1959407	2	2.3	2.3.1
	SRR1960046	2	2.4	2.4
	SRR1960306	2	2.3	2.3
	SRR1960984	2	2.4	2.4.2
	SRR1961774	2	2.4	2.4
	SRR1962295	2	2.4	2.4
	SRR1963106	2	2.3	2.3
	SRR1963116	2	2.0	2.0.1
	ERR1197665	2	2.4	2.4.1
	SRR1963316	2	2.4	2.4
	SRR1963436	2	2.4	2.4.2
	SRR1963489	2	2.3	2.3.2
	SRR1965063	2	2.3	2.3.3
	SRR1965112	2	2.4	2.4.2
	SRR1965164	2	2.3	2.3.2
	SRR1965169	2	2.4	2.4.3
	SRR1965295	2	2.3	2.3.3
	SRR1965296	2	2.3	2.3.3
	SRR1965396	2	2.4	2.4.2
	ERR1197666	2	2.4	2.4.1
	SRR1965452	2	2.4	2.4.4
	SRR1965539	2	2.4	2.4.3
	SRR1965674	2	2.4	2.4
	SRR1965748	2	2.4	2.4.2
	SRR1965766	2	2.3	2.3
	SRR1965939	2	2.3	2.3.2
	SRR1966247	2	2.3	2.3.1
	SRR1966251	2	2.3	2.3
	SRR1966286	2	2.4	2.4
	SRR1966484	2	2.4	2.4.2
	ERR1197667	2	2.3	2.3.1
	SRR1966679	2	2.3	2.3
	SRR1966698	1	1.2	1.2.2
	SRR1966714	2	2.4	2.4
	SRR1966751	2	2.3	2.3.3
	SRR1966792	2	2.4	2.4.2
	SRR1966999	2	2.3	2.3.2
	SRR1967021	2	2.4	2.4
	SRR1967116	2	2.3	2.3.3
	SRR1967182	2	2.4	2.4.2
	SRR1967350	2	2.4	2.4.4
	ERR1197668	2	2.3	2.3.1
	SRR1967359	2	2.3	2.3.3
	SRR1967427	2	2.4	2.4.4
	SRR1967509	2	2.4	2.4.4
	SRR1967567	2	2.3	2.3.3
	SRR1967623	2	2.3	2.3.2
	SRR1967653	2	2.4	2.4
	SRR1967684	2	2.3	2.3.3
	SRR1967770	2	2.4	2.4.1
	SRR1967799	2	2.3	2.3.3
	SRR1967815	2	2.4	2.4
	ERR1197669	2	2.3	2.3.1
	SRR1967908	2	2.4	2.4.2
	SRR1967944	2	2.3	2.3.1
	SRR1967964	2	2.4	2.4.4
	SRR1968016	2	2.3	2.3.3
	SRR1968025	2	2.4	2.4
	SRR1968029	2	2.3	2.3.3
	SRR1968104	2	2.3	2.3.3
	SRR1968155	2	2.3	2.3.3
	SRR1968229	2	2.4	2.4
	SRR1968271	2	2.4	2.4
	DRR090591	2	2.4	2.4.3
	ERR1197670	2	2.3	2.3.1
	SRR1968371	2	2.4	2.4.1
	SRR1968448	2	2.3	2.3
	SRR1968451	2	2.4	2.4.4
	SRR1968537	2	2.4	2.4.1
	SRR1968581	2	2.3	2.3.2
	SRR1968591	2	2.4	2.4.3
	SRR1968601	1	1.2	1.2.2
	SRR1968769	2	2.3	2.3
	SRR1968862	2	2.3	2.3.3
	SRR1968902	2	2.3	2.3.2
	ERR1197671	2	2.3	2.3.1
	SRR1968925	2	2.3	2.3
	SRR1968953	2	2.3	2.3.1
	SRR1968996	2	2.3	2.3.3
	SRR1969073	2	2.3	2.3.3
	SRR1969102	2	2.4	2.4.4
	SRR1969186	2	2.3	2.3.2
	SRR1969243	2	2.3	2.3
	SRR1969312	2	2.4	2.4
	SRR1969442	2	2.4	2.4.3
	SRR1969501	2	2.3	2.3.3
	ERR1197672	2	2.3	2.3.1
	SRR1969529	2	2.3	2.3.3
	SRR1969645	2	2.4	2.4.1
	SRR1969902	2	2.4	2.4
	SRR1969939	2	2.3	2.3.3
	SRR1970002	2	2.3	2.3
	SRR1970040	2	2.4	2.4.1
	SRR1970061	2	2.3	2.3
	SRR1970166	2	2.4	2.4.4
	SRR1970238	2	2.4	2.4.2
	SRR1970304	2	2.3	2.3.3
	ERR1197673	2	2.3	2.3.1
	SRR3048563	2	2.3	2.3
	SRR3048755	2	2.3	2.3.2
	SRR3048781	2	2.4	2.4.4
	SRR3048871	2	2.3	2.3.3
	SRR3048952	2	2.4	2.4.2
	SRR3048984	2	2.4	2.4.2
	SRR3049006	2	2.4	2.4.4
	SRR3049007	2	2.3	2.3.3
	SRR3049025	2	2.4	2.4.1
	SRR3049096	2	2.3	2.3
	ERR1197674	2	2.3	2.3.1
	SRR3049131	2	2.3	2.3.2
	SRR3049165	2	2.3	2.3
	SRR3049326	1	1.2	1.2.2
	SRR3049328	2	2.4	2.4.1
	SRR3049334	2	2.4	2.4.2
	SRR3049468	2	2.4	2.4.4
	SRR3049469	2	2.4	2.4.4
	SRR3049470	2	2.4	2.4.3
	SRR3049538	2	2.3	2.3.1
	SRR3049558	2	2.3	2.3.2
	ERR1197675	2	2.3	2.3.1
	SRR3049570	2	2.4	2.4.4
	SRR3049651	2	2.3	2.3.3
	SRR3049681	2	2.3	2.3
	SRR3049748	2	2.4	2.4.1
	SRR3049768	2	2.4	2.4.4
	SRR3049794	2	2.3	2.3.2
	SRR3049812	2	2.4	2.4.1
	SRR3049819	2	2.3	2.3.2
	SRR3049858	2	2.4	2.4
	SRR3049899	2	2.3	2.3
	ERR1197676	2	2.3	2.3.1
	SRR3049962	2	2.4	2.4
	SRR3286712	2	2.3	2.3
	SRR3322209	2	2.4	2.4.2
	SRR3322330	2	2.4	2.4
	SRR3322740	2	2.4	2.4.2
	SRR3322999	2	2.3	2.3.2
	SRR5193490	2	2.4	2.4
	SRR5193655	2	2.3	2.3.2
	SRR5193808	2	2.3	2.3.2
	SRR5215719	2	2.3	2.3
	ERR1197678	2	2.3	2.3
	SRR5216211	2	2.3	2.3.3
	SRR5874468	2	2.3	2.3
	SRR5887650	2	2.4	2.4.2
	SRR5957748	2	2.3	2.3.2
	SRR5974889	2	2.4	2.4.2
	SRR5974896	1	1.2	1.2.2
	SRR5974899	2	2.3	2.3.3
	SRR5982991	2	2.3	2.3.2
	SRR5983003	2	2.3	2.3.3
	SRR5983011	2	2.3	2.3
	ERR1197679	2	2.3	2.3.1
	SRR5985806	2	2.3	2.3.3
	SRR5985807	1	1.2	1.2.2
	SRR5985808	2	2.3	2.3.2
	SRR5985809	2	2.3	2.3
	SRR5985810	2	2.3	2.3.3
	SRR5985811	2	2.4	2.4
	SRR5985813	2	2.3	2.3.3
	SRR5985814	2	2.4	2.4.2
	SRR5985815	2	2.4	2.4
	SRR5985816	2	2.3	2.3.2
	ERR1197680	2	2.3	2.3.1
	SRR5985817	2	2.3	2.3.2
	SRR5985819	2	2.3	2.3
	SRR5985820	2	2.4	2.4.2
	SRR5985822	2	2.4	2.4
	SRR5985832	2	2.4	2.4.4
	SRR5985833	2	2.3	2.3.3
	SRR5985834	2	2.3	2.3
	SRR5985835	2	2.3	2.3.1
	SRR5985836	2	2.4	2.4
	SRR5985837	2	2.4	2.4
	DRR090592	2	2.4	2.4.3
	ERR1197681	2	2.3	2.3.1
	SRR5985838	2	2.4	2.4
	SRR5985839	2	2.4	2.4
	SRR5985840	2	2.4	2.4
	SRR5985841	2	2.3	2.3
	SRR5985842	2	2.3	2.3.2
	SRR5985843	2	2.4	2.4.3
	SRR5985844	2	2.3	2.3.3
	SRR5985845	2	2.3	2.3.3
	SRR5985846	2	2.3	2.3.2
	SRR5985847	2	2.3	2.3.3
	ERR1197682	2	2.3	2.3.1
	SRR5985848	2	2.4	2.4
	SRR5985849	2	2.4	2.4.2
	SRR5985850	2	2.3	2.3.3
	SRR5985852	2	2.3	2.3
	SRR5985853	2	2.3	2.3
	SRR5985854	2	2.4	2.4
	SRR5985855	2	2.3	2.3.3
	SRR5985856	2	2.4	2.4.1
	SRR5985857	2	2.3	2.3.3
	SRR5985858	2	2.4	2.4
	ERR1197683	2	2.3	2.3.1
	SRR5985859	1	1.2	1.2.2
	SRR5989244	2	2.3	2.3.2
	SRR5989245	2	2.3	2.3
	SRR5989246	2	2.3	2.3
	SRR5989247	2	2.3	2.3.3
	SRR5989248	2	2.4	2.4
	SRR5989251	2	2.4	2.4
	SRR5989252	2	2.4	2.4.2
	SRR5989287	2	2.3	2.3.3
	SRR5989288	2	2.3	2.3.3
	ERR1197685	2	2.3	2.3.1
	SRR5989291	2	2.4	2.4.2
	SRR5989295	2	2.4	2.4.4
	SRR5989296	2	2.4	2.4.1
	SRR5989299	2	2.4	2.4.2
	SRR5989301	2	2.3	2.3.3
	SRR5989304	2	2.4	2.4
	SRR5989308	2	2.3	2.3
	SRR5989309	2	2.4	2.4.3
	SRR5989312	2	2.4	2.4.4
	SRR5989315	2	2.3	2.3.3
	ERR1197686	2	2.3	2.3.1
	SRR5989317	2	2.3	2.3.3
	SRR5989318	2	2.4	2.4
	SRR5989998	2	2.3	2.3.2
	SRR5989999	2	2.4	2.4.3
	SRR5990000	1	1.2	1.2.2
	SRR5990002	2	2.4	2.4
	SRR5990008	2	2.4	2.4
	SRR5990009	2	2.3	2.3.3
	SRR5990013	2	2.4	2.4
	SRR5990019	2	2.3	2.3.3
	ERR1197687	2	2.3	2.3.1
	SRR5990021	2	2.3	2.3.3
	SRR5990022	2	2.4	2.4.2
	SRR5990023	2	2.3	2.3.3
	SRR5990024	2	2.3	2.3.3
	SRR5990025	2	2.3	2.3.3
	SRR5990027	2	2.3	2.3.3
	SRR5990028	2	2.3	2.3.3
	SRR5990030	2	2.4	2.4.1
	SRR5990032	2	2.3	2.3
	SRR5990034	2	2.3	2.3.3
	ERR1197688	2	2.3	2.3.1
	SRR5990035	2	2.3	2.3.3
	SRR5990037	2	2.3	2.3
	SRR5990040	2	2.3	2.3.1
	SRR5990041	2	2.3	2.3.2
	SRR5990042	2	2.4	2.4.1
	SRR5990043	2	2.4	2.4.2
	SRR5990045	2	2.3	2.3
	SRR5990046	2	2.3	2.3.3
	SRR5990047	2	2.4	2.4
	SRR5990048	2	2.3	2.3.3
	ERR1197689	2	2.3	2.3.1
	SRR5990049	2	2.3	2.3
	SRR5990050	2	2.4	2.4
	SRR5990051	2	2.3	2.3.3
	SRR5990057	2	2.3	2.3.3
	SRR5990293	2	2.3	2.3.3
	SRR5990295	2	2.3	2.3.2
	SRR5990296	2	2.4	2.4
	SRR5990334	2	2.3	2.3
	SRR5990419	2	2.4	2.4
	SRR7209524	2	2.4	2.4.4
	ERR1197690	2	2.3	2.3.1
	ERR1197691	2	2.3	2.3.1
	DRR090593	2	2.4	2.4.3
	ERR1197692	2	2.3	2.3.1
	ERR1197693	2	2.3	2.3.1
	ERR1197694	2	2.3	2.3.1
	ERR134160	2	2.3	2.3
	ERR134162	2	2.4	2.4
	ERR134163	2	2.4	2.4
	ERR134164	2	2.4	2.4.1
	ERR134165	2	2.3	2.3
	ERR134166	2	2.4	2.4
	ERR134168	2	2.3	2.3
	DRR090594	2	2.4	2.4.3
	ERR134170	2	2.3	2.3.1
	ERR134171	2	2.4	2.4
	ERR134173	2	2.3	2.3
	ERR134179	2	2.3	2.3
	ERR134180	2	2.3	2.3
	ERR134181	2	2.3	2.3
	ERR134182	2	2.2	2.2
	ERR134183	2	2.4	2.4.2
	ERR134185	2	2.4	2.4
	ERR134186	2	2.3	2.3.1
	DRR090595	2	2.4	2.4.3
	ERR134187	2	2.3	2.3
	ERR134188	2	2.3	2.3.1
	ERR134190	2	2.4	2.4
	ERR134191	2	2.0	2
	ERR134194	2	2.3	2.3.3
	ERR134196	2	2.3	2.3
	ERR134197	2	2.2	2.2
	ERR134199	2	2.3	2.3
	ERR134201	2	2.3	2.3.2
	ERR134205	2	2.3	2.3
	DRR090596	2	2.4	2.4.3
	ERR134207	2	2.3	2.3
	ERR134208	1	1.0	1
	ERR134209	2	2.2	2.2
	ERR134210	2	2.4	2.4
	ERR134212	0	0.1	0.1
	ERR134214	2	2.4	2.4
	ERR134215	2	2.2	2.2
	ERR134216	2	2.4	2.4
	ERR134217	2	2.4	2.4
	ERR134218	2	2.3	2.3
	DRR090597	2	2.4	2.4.3
	ERR134219	2	2.2	2.2
	ERR134221	2	2.4	2.4
	ERR134223	1	1.0	1
	ERR134224	2	2.4	2.4
	ERR134226	1	1.0	1
	ERR134227	2	2.2	2.2
	ERR134228	2	2.4	2.4
	ERR134229	1	1.0	1
	ERR134230	2	2.4	2.4
	ERR134231	2	2.2	2.2
	DRR090598	2	2.4	2.4.3
	ERR134232	2	2.2	2.2
	ERR134234	1	1.0	1
	ERR134235	1	1.0	1
	ERR134236	1	1.0	1
	ERR134237	2	2.3	2.3
	ERR134238	2	2.0	2
	ERR134239	2	2.2	2.2
	ERR134240	2	2.4	2.4
	ERR134241	2	2.2	2.2
	ERR134242	2	2.4	2.4
	DRR090581	2	2.4	2.4.1
	DRR090599	2	2.4	2.4.3
	ERR134245	2	2.3	2.3
	ERR134246	2	2.0	2
	ERR134247	2	2.4	2.4
	ERR134249	2	2.2	2.2
	ERR134250	2	2.2	2.2
	ERR134251	2	2.2	2.2
	ERR134253	2	2.3	2.3
	ERR134254	2	2.3	2.3
	ERR134255	2	2.4	2.4
	ERR1837145	2	2.4	2.4.3
	DRR090600	2	2.4	2.4.3
	ERR1837153	2	2.4	2.4.1
	ERR1837181	2	2.4	2.4.3
	ERR1837185	2	2.4	2.4.3
	ERR1837186	2	2.4	2.4.1
	ERR1837194	2	2.4	2.4.1
	ERR1837195	2	2.4	2.4.3
	ERR1837198	2	2.4	2.4.3
	ERR1837199	2	2.4	2.4.3
	ERR1837200	2	2.4	2.4.3
	ERR1837204	2	2.4	2.4.1
	DRR090601	2	2.4	2.4.3
	ERR1837207	2	2.4	2.4.1
	ERR1837208	2	2.4	2.4.1
	ERR1837209	2	2.4	2.4.3
	ERR1837234	2	2.4	2.4.3
	ERR1837277	2	2.3	2.3.3
	ERR1837291	2	2.4	2.4.1
	ERR1837292	2	2.4	2.4.3
	ERR1837293	2	2.4	2.4.3
	ERR1837294	2	2.4	2.4.3
	ERR1837295	2	2.4	2.4.1
	DRR090602	2	2.4	2.4.3
	ERR1837296	2	2.4	2.4.1
	ERR1837297	2	2.4	2.4.1
	ERR1837298	2	2.4	2.4.1
	ERR1837299	2	2.4	2.4.1
	ERR1837300	2	2.4	2.4.3
	ERR1837301	2	2.4	2.4.3
	ERR1837302	2	2.4	2.4.3
	ERR1837303	2	2.4	2.4.1
	ERR1837304	2	2.4	2.4.3
	ERR1837305	2	2.4	2.4.3
	ERR028898	2	2.3	2.3
	ERR1837307	2	2.4	2.4.1
	ERR1837308	2	2.4	2.4.1
	ERR1837309	2	2.4	2.4.3
	ERR1837310	2	2.4	2.4.3
	ERR1837311	2	2.4	2.4.3
	ERR1837312	2	2.4	2.4.3
	ERR1837313	2	2.4	2.4.3
	ERR1837314	2	2.4	2.4.3
	ERR1837316	2	2.4	2.4.3
	ERR1837318	2	2.4	2.4.3
	ERR028900	2	2.3	2.3
	ERR1837319	2	2.4	2.4.3
	ERR1837320	2	2.4	2.4.3
	ERR1837321	2	2.4	2.4.3
	ERR1837322	2	2.4	2.4.3
	ERR1837323	2	2.4	2.4.3
	ERR1837324	2	2.4	2.4.1
	ERR1837325	2	2.4	2.4.1
	ERR1837326	2	2.4	2.4.1
	ERR1837327	2	2.4	2.4.3
	ERR1837330	2	2.4	2.4.3
	ERR028913	1	1.2	1.2.2
	ERR1837332	2	2.4	2.4.3
	ERR1837333	2	2.4	2.4.3
	ERR1837334	2	2.4	2.4.3
	ERR1842960	2	2.4	2.4.1
	ERR1842961	2	2.4	2.4.1
	ERR1842962	2	2.4	2.4.3
	ERR1842963	2	2.4	2.4.2
	ERR1842965	2	2.4	2.4.2
	ERR1842966	2	2.4	2.4.3
	ERR1842967	2	2.4	2.4.1
	ERR028925	2	2.4	2.4.2
	ERR2213866	2	2.4	2.4.3
	ERR2213880	2	2.4	2.4.3
	ERR2213881	2	2.4	2.4.3
	ERR2213882	2	2.4	2.4.3
	ERR2213883	2	2.4	2.4
	ERR3900180	2	2.3	2.3.3
	ERR3900187	2	2.3	2.3.3
	ERR3900198	2	2.3	2.3.2
	ERR3900199	2	2.4	2.4
	ERR3900200	2	2.3	2.3
	ERR028926	2	2.4	2.4.2
	ERR3900201	2	2.4	2.4.2
	ERR3900202	2	2.4	2.4
	ERR3900203	2	2.3	2.3
	ERR3900204	2	2.3	2.3.2
	ERR3900205	2	2.4	2.4
	ERR3900206	2	2.4	2.4
	ERR3900207	2	2.3	2.3
	ERR3900208	2	2.4	2.4
	ERR3900209	2	2.3	2.3
	ERR028938	2	2.0	2
	DRR090582	2	2.4	2.4.3
	ERR028939	2	2.3	2.3.3
	ERR028950	2	2.4	2.4.1
	ERR028951	1	1.0	1
	ERR028952	2	2.4	2.4
	ERR028963	2	2.3	2.3.3
	ERR028964	2	2.2	2.2
	ERR028965	2	2.3	2.3
	ERR028989	2	2.3	2.3
	ERR028990	2	2.4	2.4
	ERR030055	1	1.0	1
	DRR090583	2	2.4	2.4.3
	ERR030059	2	2.3	2.3
	ERR030073	2	2.4	2.4
	ERR030085	2	2.3	2.3
	ERR030086	2	2.4	2.4
	ERR030089	2	2.3	2.3
	ERR030100	2	2.3	2.3.3
	ERR030104	2	2.4	2.4.1
	ERR030105	1	1.0	1
	ERR030111	2	2.3	2.3
	ERR030113	2	2.3	2.3
	DRR090584	2	2.4	2.4.3
	ERR030139	2	2.4	2.4.1
	ERR030141	2	2.3	2.3
	ERR033909	2	2.4	2.4
	ERR033910	2	2.3	2.3
	ERR033911	2	2.3	2.3
	ERR033912	2	2.4	2.4.1
	ERR033913	2	2.4	2.4.3
	ERR033914	2	2.4	2.4.1
	ERR033915	2	2.3	2.3.3
	ERR033916	1	1.2	1.2.2
	DRR090585	2	2.4	2.4.3
	ERR033918	1	1.2	1.2.2
	ERR033919	2	2.3	2.3
	ERR033920	2	2.4	2.4.1
	ERR033922	2	2.4	2.4
	ERR033923	2	2.4	2.4
	ERR033924	2	2.4	2.4
	ERR033925	2	2.4	2.4.2
	ERR033926	2	2.4	2.4
	ERR033927	2	2.4	2.4.1
	ERR033928	2	2.4	2.4
	DRR090586	2	2.4	2.4.3
	ERR033929	2	2.4	2.4.3
	ERR033930	2	2.4	2.4.1
	ERR033931	2	2.3	2.3.3
	ERR033932	2	2.4	2.4
	ERR033933	2	2.4	2.4.2
	ERR033936	2	2.3	2.3.3
	ERR912269	2	2.3	2.3.3
	ERR912270	2	2.3	2.3.3
	ERR033937	2	2.3	2.3.3
	ERR912271	2	2.3	2.3.3
	ERR912272	2	2.3	2.3.3
	ERR912598	2	2.3	2.3.3
	ERR912599	2	2.3	2.3.3
	ERR912602	2	2.3	2.3.3
	ERR912603	2	2.3	2.3.3
	ERR912605	2	2.3	2.3.3
	ERR912606	2	2.3	2.3.3
	ERR912607	2	2.3	2.3.3
	ERR912608	2	2.3	2.3.3
	ERR033938	2	2.4	2.4.1
	ERR912609	2	2.3	2.3.3
	ERR033940	2	2.3	2.3
	ERR033941	2	2.3	2.3
	DRR090587	2	2.4	2.4.3
	ERR033942	2	2.3	2.3.3
	ERR033943	2	2.4	2.4.1
	ERR033944	2	2.4	2.4.1
	ERR033945	2	2.4	2.4.1
	ERR033946	2	2.4	2.4.1
	ERR034053	2	2.0	2
	ERR034054	1	1.0	1
	ERR034058	2	2.4	2.4.1
	ERR034059	2	2.3	2.3
	ERR1197521	2	2.3	2.3.1
	DRR090588	2	2.4	2.4.3
	ERR1197523	2	2.4	2.4
	ERR1197525	2	2.3	2.3.1
	ERR1197527	2	2.3	2.3
	ERR1197528	2	2.3	2.3.3
	ERR1197529	2	2.3	2.3.1
	ERR1197530	2	2.3	2.3.1
	ERR1197639	2	2.3	2.3.1
	ERR1197640	2	2.3	2.3.1
	ERR1197641	2	2.3	2.3
	ERR1197642	2	2.3	2.3.1
S3144	ERS3650040	2	2.3	2.3.3
S4071	ERS8230986	2	2.4	2.4.4
S4100	ERS8230987	2	2.4	2.4.4
S4514	ERS8230988	2	2.4	2.4.4
SEAP7506366	ERR4362420	2	2.4	2.4.4
SEAP7506374	ERR4303863	2	2.4	2.4.4
SEAP7506375	ERR4362424	2	2.4	2.4.4
SEAP7506377	ERR4303871	2	2.4	2.4.4
SEAP7506382	ERR4362432	2	2.4	2.4.4
SEAP7506385	ERR4362436	2	2.4	2.4.4
SEAP7506398	ERR4362448	2	2.4	2.4.4
SEAP7506429	ERR4304041	2	2.4	2.4.4
SEAP7506431	ERR4362468	2	2.4	2.4.4
SEAP7506439	ERR4304073	2	2.3	2.3.2
SEAP7506441	ERR4362476	2	2.4	2.4.4
SEAP7506445	ERR4362480	2	2.4	2.4.4
SEAP7506448	ERR4362489	2	2.4	2.4.4
SEAP7506453	ERR4304109	1	1.2	1.2.2
SEAP7506464	ERR4303763	2	2.4	2.4.4
SEAP7506470	ERR4303787	2	2.3	2.3.3
SEAP7506473	ERR4303799	2	2.4	2.4.4
SEAP7506476	ERR4303811	2	2.4	2.4.4
SEAP7506484	ERR4303844	2	2.4	2.4.4
SEAP7506497	ERR4303895	1	1.2	1.2.2
SEAP7506520	ERR4303989	2	2.3	2.3.3
SEAP7506532	ERR4362497	2	2.4	2.4.4
SEAP7506537	ERR4304050	2	2.4	2.4.4
SEAP7506538	ERR4304054	2	2.3	2.3.3
SEAP7506547	ERR4304090	2	2.4	2.4.4
SEAP7506549	ERR4304098	2	2.3	2.3.3
SEAP7506581	ERR4303841	2	2.3	2.3.3
SEAP7506584	ERR4303853	2	2.4	2.4.4
SEAP7506588	ERR4303869	2	2.3	2.3.3
SEAP7506590	ERR4362501	2	2.4	2.4.4
SEAP7506592	ERR4362505	2	2.4	2.4.4
SEAP7506596	ERR4303893	2	2.3	2.3.3
SEAP7506606	ERR4303933	2	2.3	2.3.3
SEAP7506608	ERR4303938	1	1.2	1.2.2
SEAP7506610	ERR4303946	2	2.4	2.4.4
SEAP7506618	ERR4303978	2	2.4	2.4.4
SEAP7506627	ERR4304014	2	2.3	2.3.2
SEAP7506629	ERR4304022	2	2.4	2.4.4
SEAP7506634	ERR4362509	2	2.4	2.4.4
SEAP7506636	ERR4304047	2	2.4	2.4.4
SEAP7506640	ERR4304059	2	2.4	2.4.4
SEAP7506642	ERR4304067	2	2.3	2.3.3
SEAP7506643	ERR4304071	2	2.3	2.3.3
SEAP7506645	ERR4304075	2	2.4	2.4.4
SEAP7506652	ERR4362521	2	2.3	2.3.2
SEAP7506656	ERR4304111	2	2.3	2.3.3
SEAP7506658	ERR4362339	2	2.3	2.3.2
SEAP7506670	ERR4362384	2	2.4	2.4.4
SEAP7506673	ERR4362397	2	2.4	2.4.4
SEAP7506698	ERR4362498	2	2.4	2.4.4
SEAP7506700	ERR4362506	1	1.2	1.2.2
SEAP7506702	ERR4362514	2	2.3	2.3.3
SEAP7506705	ERR4362526	2	2.3	2.3.2
SEAP7506707	ERR4362534	2	2.3	2.3.2
SEAP7506714	ERR4362558	2	2.3	2.3.2
SEAP7506716	ERR4362566	2	2.4	2.4.4
SEAP7506724	ERR4362599	2	2.4	2.4.1
SEAP7506737	ERR4362651	2	2.4	2.4.4
SEAP7506738	ERR4362655	2	2.3	2.3.2
SEAP7506746	ERR4362684	2	2.3	2.3.3
SEAP7506750	ERR4362697	2	2.4	2.4.4
SEAP7506758	ERR4362529	2	2.4	2.4.4
SEAP7506759	ERR4362344	2	2.4	2.4.4
SEAP7506762	ERR4362352	2	2.3	2.3.3
SEAP7506763	ERR4362356	2	2.3	2.3.3
SEAP7506764	ERR4362360	2	2.4	2.4.4
SEAP7506767	ERR4362373	2	2.4	2.4.4
SEAP7506770	ERR4362537	1	1.1	1.1
SEAP7506771	ERR4362385	2	2.4	2.4.4
SEAP7506778	ERR4362414	2	2.3	2.3.2
SEAP7506781	ERR4362426	2	2.4	2.4.4
SEAP7506783	ERR4362434	2	2.4	2.4.4
SEAP7506787	ERR4362450	2	2.4	2.4.4
SEAP7506789	ERR4362458	2	2.4	2.4
SEAP7506793	ERR4362474	2	2.4	2.4.4
SEAP7506794	ERR4362478	2	2.4	2.4.4
SEAP7506795	ERR4362482	2	2.4	2.4.4
SEAP7506796	ERR4362487	2	2.4	2.4.4
SEAP7506797	ERR4362491	1	1.2	1.2.2
SEAP7506798	ERR4362495	2	2.4	2.4.4
SEAP7506804	ERR4362519	2	2.4	2.4.4
SEAP7506806	ERR4362527	1	1.2	1.2.2
SEAP7506808	ERR4362535	2	2.4	2.4.4
SEAP7506811	ERR4362543	2	2.4	2.4.1
SEAP7506819	ERR4362545	2	2.3	2.3.3
SEAP7506820	ERR4362572	2	2.3	2.3.3
SEAP7506822	ERR4362580	2	2.3	2.3.3
SEAP7506825	ERR4362592	2	2.4	2.4.4
SEAP7506830	ERR4362604	2	2.4	2.4.4
SEAP7506835	ERR4362624	2	2.3	2.3.3
SEAP7506839	ERR4362565	2	2.4	2.4.4
SEAP7506843	ERR4362574	2	2.4	2.4.4
SEAP7506846	ERR4362644	2	2.4	2.4.4
SEAP7506850	ERR4362656	2	2.4	2.4.4
SEAP7506856	ERR4362582	2	2.3	2.3.2
SEAP7506858	ERR4362685	2	2.3	2.3.3
SEAP7506862	ERR4362702	2	2.3	2.3.3
SEAP7506865	ERR4362714	2	2.4	2.4.4
SEAP7506866	ERR4362333	2	2.4	2.4.1
SEAP7506869	ERR4362345	2	2.4	2.4.4
SEAP7506870	ERR4362349	2	2.3	2.3.3
SEAP7506872	ERR4362357	1	1.2	1.2.2
SEAP7506873	ERR4362361	2	2.4	2.4.4
SEAP7506876	ERR4362374	2	2.4	2.4.4
SEAP7506877	ERR4362586	1	1.2	1.2.2
SEAP7506879	ERR4362382	2	2.4	2.4.4
SEAP7506885	ERR4362407	2	2.4	2.4.4
SEAP7506886	ERR4362411	2	2.4	2.4.4
SEAP7506888	ERR4362419	2	2.4	2.4.4
SEAP7506889	ERR4362590	2	2.4	2.4.4
SEAP7506890	ERR4362423	2	2.4	2.4.4
SEAP7506895	ERR4362443	2	2.4	2.4.4
SEAP7506896	ERR4362447	1	1.2	1.2.2
SEAP7506900	ERR4362594	2	2.3	2.3.2
SEAP7506905	ERR4362479	2	2.3	2.3.3
SEAP7506906	ERR4362483	2	2.3	2.3.3
SEAP7506912	ERR4362504	2	2.4	2.4.4
SEAP7506916	ERR4362598	2	2.3	2.3.3
SEAP7506925	ERR4362602	2	2.4	2.4.4
SEAP7506930	ERR4362606	1	1.2	1.2.2
SEAP7506933	ERR4362577	2	2.4	2.4.4
SEAP7506936	ERR4362610	1	1.1	1.1
SEAP7506940	ERR4362601	2	2.3	2.3.2
SEAP7506959	ERR4362618	2	2.3	2.3.2
SEAP7506963	ERR4362682	2	2.4	2.4.4
SEAP7506964	ERR4362686	2	2.4	2.4.4
SEAP7506977	ERR4362622	2	2.4	2.4.4
SEAP7506979	ERR4362626	2	2.4	2.4.4
SEAP7506980	ERR4362358	2	2.4	2.4.4
SEAP7506981	ERR4362362	2	2.4	2.4.4
SEAP7506983	ERR4362366	2	2.4	2.4.4
SEAP7506984	ERR4362634	2	2.4	2.4.4
SEAP7506985	ERR4362638	2	2.3	2.3.3
SEAP7506994	ERR4362671	2	2.3	2.3.3
SEAP7507025	ERR4325907	2	2.3	2.3.3
SEAP7507031	ERR4325932	2	2.4	2.4.4
SEAP7507041	ERR4325968	2	2.4	2.4.4
SEAP7507042	ERR4325972	2	2.4	2.4.4
SEAP7507046	ERR4325988	2	2.4	2.4.4
SEAP7507049	ERR4325999	1	1.2	1.2.2
SEAP7507053	ERR4326016	2	2.4	2.4.4
SEAP7507124	ERR4325884	2	2.4	2.4.4
SEAP7507132	ERR4325916	2	2.3	2.3.3
SEAP7507140	ERR4325945	2	2.4	2.4.4
SEAP7507149	ERR4325981	1	1.2	1.2.2
SEAP7507159	ERR4326017	2	2.4	2.4.4
SEAP7507164	ERR4326037	2	2.4	2.4.4
SEAP7507183	ERR4326108	2	2.4	2.4.4
SEAP7507184	ERR4326111	2	2.3	2.3.3
SEAP7507188	ERR4326123	2	2.4	2.4.4
SEAP7507198	ERR4326151	2	2.4	2.4.4
SEAP7507201	ERR4326160	2	2.4	2.4.4
SEAP7507206	ERR4326175	1	1.2	1.2.2
SEAP7507210	ERR4325841	2	2.4	2.4.4
SEAP7507222	ERR4325889	2	2.4	2.4.4
SEAP7507228	ERR4325913	2	2.4	2.4.4
SEAP7507233	ERR4325926	2	2.4	2.4.4
SEAP7507239	ERR4325950	1	1.2	1.2.2
SEAP7507244	ERR4325970	2	2.4	2.4.4
SEAP7507251	ERR4325997	2	2.4	2.4.4
SEAP7507260	ERR4326034	2	2.4	2.4.4
SEAP7507265	ERR4326053	2	2.3	2.3.2
SEAP7507266	ERR4326057	2	2.3	2.3.2
SEAP7507278	ERR4326103	2	2.4	2.4.4
SEAP7507281	ERR4326112	2	2.3	2.3.3
SEAP7507294	ERR4326149	2	2.3	2.3.2
SEAP7507296	ERR4326155	2	2.4	2.4.4
SEAP7507300	ERR4326167	2	2.3	2.3.3
SEAP7507312	ERR4325858	2	2.3	2.3.3
SEAP7507321	ERR4325894	2	2.4	2.4.4
SEAP7507329	ERR4325923	2	2.3	2.3.2
SEAP7507338	ERR4325959	2	2.4	2.4.4
SEAP7507340	ERR4325967	1	1.2	1.2.2
SEAP7507349	ERR4325998	2	2.4	2.4.4
SEAP7507354	ERR4326019	2	2.4	2.4.4
SEAP7507357	ERR4326031	2	2.3	2.3.3
SEAP7507359	ERR4326039	2	2.4	2.4.4
SEAP7507361	ERR4326047	2	2.4	2.4.4
SEAP7507370	ERR4326082	2	2.4	2.4.4
SEAP7507371	ERR4326086	1	1.2	1.2.2
SEAP7507422	ERR4025231	2	2.4	2.4.4
SEAP7507437	ERR4025284	2	2.0	2.0.1
SEAP7507439	ERR4025288	2	2.0	2.0.1
SEAP7507444	ERR4025308	2	2.4	2.4
SEAP7507446	ERR4025312	2	2.4	2.4.4
SEAP7507450	ERR4025328	2	2.4	2.4
SEAP7507453	ERR4025336	2	2.3	2.3.3
SEAP7507454	ERR4025190	2	2.4	2.4.4
SEAP7507456	ERR4025194	2	2.4	2.4
SEAP7507459	ERR4025352	2	2.3	2.3.3
SEAP7507461	ERR4025360	2	2.4	2.4.4
SEAP7507462	ERR4025361	2	2.4	2.4
SEAP7507463	ERR4025198	2	2.4	2.4
SEAP7507464	ERR4025365	2	2.3	2.3.3
SEAP7507477	ERR4025417	2	2.4	2.4
SEAP7507484	ERR4025202	2	2.4	2.4
SEAP7507485	ERR4025206	2	2.3	2.3.3
SEAP7507486	ERR4025210	2	2.4	2.4
SEAP7507487	ERR4025445	2	2.4	2.4
SEAP7507489	ERR4025450	2	2.0	2.0.1
SEAP7507492	ERR4025218	2	2.4	2.4
SEAP7507493	ERR4025222	2	2.3	2.3.3
SEAP7507494	ERR4025462	2	2.4	2.4.4
SEAP7507496	ERR4025466	2	2.4	2.4
SEAP7507497	ERR4025470	2	2.3	2.3.3
SEAP7507503	ERR4025495	2	2.3	2.3.3
SEAP7507504	ERR4025499	2	2.4	2.4
SEAP7507506	ERR4025230	2	2.0	2.0.1
SEAP7507507	ERR4025507	2	2.4	2.4.4
SEAP7507508	ERR4025511	2	2.3	2.3.3
SEAP7507512	ERR4025527	2	2.4	2.4.4
SEAP7507513	ERR4025234	2	2.3	2.3
SEAP7507520	ERR4025242	2	2.4	2.4.4
SEAP7507521	ERR4025246	2	2.4	2.4
SEAP7507522	ERR4025547	2	2.3	2.3
SEAP7507524	ERR4025171	2	2.3	2.3
SEAP7507526	ERR4025179	2	2.3	2.3.3
SEAP7507529	ERR4025192	2	2.3	2.3
SEAP7507530	ERR4025196	2	2.3	2.3
SEAP7507531	ERR4025200	2	2.3	2.3
SEAP7507532	ERR4025204	2	2.3	2.3
SEAP7507533	ERR4025250	2	2.3	2.3
SEAP7507534	ERR4025208	2	2.3	2.3.3
SEAP7507535	ERR4025212	2	2.3	2.3
SEAP7507536	ERR4025216	2	2.3	2.3
SEAP7507537	ERR4025220	2	2.3	2.3
SEAP7507538	ERR4025224	2	2.3	2.3
SEAP7507539	ERR4025228	2	2.4	2.4.4
SEAP7507540	ERR4025254	2	2.3	2.3
SEAP7507541	ERR4025232	2	2.4	2.4.4
SEAP7507542	ERR4025236	2	2.3	2.3
SEAP7507543	ERR4025240	2	2.3	2.3
SEAP7507544	ERR4025244	2	2.3	2.3.3
SEAP7507545	ERR4025248	2	2.3	2.3.3
SEAP7507548	ERR4025256	2	2.3	2.3.3
SEAP7507550	ERR4025262	2	2.3	2.3.3
SEAP7507551	ERR4025264	2	2.3	2.3.3
SEAP7507552	ERR4025266	2	2.4	2.4.4
SEAP7507553	ERR4025270	2	2.0	2.0.1
SEAP7507556	ERR4025273	2	2.4	2.4
SEAP7507557	ERR4025277	2	2.3	2.3
SEAP7507558	ERR4025281	2	2.3	2.3
SEAP7507566	ERR4025305	2	2.4	2.4
SEAP7507568	ERR4025313	2	2.3	2.3.3
SEAP7507569	ERR4025317	2	2.3	2.3
SEAP7507571	ERR4025325	2	2.3	2.3
SEAP7507574	ERR4025337	2	2.4	2.4
SEAP7507584	ERR4025374	2	2.0	2.0.1
SEAP7507590	ERR4025398	2	2.0	2.0.1
SEAP7507592	ERR4025406	2	2.3	2.3
SEAP7507593	ERR4025410	2	2.0	2.0.1
SEAP7507594	ERR4025287	2	2.3	2.3
SEAP7507597	ERR4025295	2	2.0	2.0.1
SEAP7507598	ERR4025299	2	2.3	2.3.3
SEAP7507600	ERR4025307	2	2.3	2.3
SEAP7507601	ERR4025311	2	2.0	2.0.1
SEAP7507604	ERR4025418	2	2.3	2.3.3
SEAP7507608	ERR4025434	2	2.3	2.3.3
SEAP7507615	ERR4025455	2	2.3	2.3.3
SEAP7507616	ERR4025459	2	2.4	2.4
SEAP7507617	ERR4025463	2	2.3	2.3.3
SEAP7507624	ERR4025492	2	2.3	2.3
SEAP7507629	ERR4025512	2	2.3	2.3.3
SEAP7507631	ERR4025520	2	2.3	2.3.3
SEAP7507633	ERR4025528	2	2.3	2.3
SEAP7507635	ERR4025536	2	2.4	2.4
SEAP7507644	ERR4025185	2	2.3	2.3
SEAP7507646	ERR4025193	2	2.4	2.4.4
SEAP7507660	ERR4025249	2	2.0	2.0.1
SEAP7507699	ERR4025407	2	2.3	2.3.3
SEAP7507714	ERR4025456	2	2.4	2.4.4
SEAP7507715	ERR4025460	2	2.4	2.4.4
SEAP7507717	ERR4025335	2	2.4	2.4.4
SEAP7507721	ERR4025347	2	2.4	2.4.4
SEAP7507722	ERR4025351	2	2.3	2.3
SEAP7507725	ERR4025355	2	2.3	2.3
SEAP7507726	ERR4025477	2	2.4	2.4.4
SEAP7507727	ERR4025359	2	2.3	2.3
SEAP7507728	ERR4025481	2	2.3	2.3
SEAP7507738	ERR4025513	2	2.3	2.3.3
SEAP7507742	ERR4025376	2	2.3	2.3.3
SEAP7507748	ERR4025545	2	2.3	2.3.3
SEAP7507755	ERR4046942	2	2.4	2.4
SEAP7507780	ERR4025388	2	2.4	2.4
SEAP7507785	ERR4025392	2	2.3	2.3.3
SEAP7507814	ERR4047138	2	2.3	2.3.3
SEAP7507830	ERR4047204	2	2.4	2.4.4
SEAP7507856	ERR4046941	2	2.3	2.3.3
SEAP7507885	ERR4047041	2	2.3	2.3.3
SEAP7507905	ERR4047116	2	2.3	2.3.3
SEAP7507920	ERR4025408	2	2.4	2.4
SEAP7507928	ERR4025416	2	2.4	2.4.4
SEAP7507940	ERR4047233	2	2.4	2.4
SEAP7507943	ERR4047244	2	2.3	2.3
SEAP7507945	ERR4047252	2	2.3	2.3.3
SEAP7507952	ERR4047279	2	2.3	2.3.3
SEAP7507963	ERR4025432	2	2.3	2.3.3
SEAP7507965	ERR4025440	2	2.3	2.3.3
SEAP7508010	ERR4047074	2	2.4	2.4
SEAP7508028	ERR4047134	2	2.3	2.3.3
SEAP7508129	ERR4025518	2	2.3	2.3.3
SEAP7508130	ERR4047114	2	2.3	2.3.3
SEAP7508135	ERR4047135	2	2.4	2.4
SEAP7508160	ERR4025530	2	2.3	2.3
SEAP7508192	ERR4025587	2	2.3	2.3.3
SEAP7508213	ERR4025550	2	2.0	2.0.1
SEAP7508231	ERR4025174	2	2.3	2.3.3
SEAP7508261	ERR4025191	2	2.4	2.4.4
SEAP7508313	ERR4025623	2	2.3	2.3.3
SEAP7508335	ERR4025679	2	2.3	2.3.3
SEAP7508368	ERR4025744	2	2.4	2.4
SEAP7508395	ERR4025568	2	2.4	2.4
SEAP7508422	ERR4025223	2	2.4	2.4.4
SEAP7508480	ERR6336429	2	2.3	2.3.3
SEAP7508483	ERR6336431	2	2.4	2.4.1
SEAP7508485	ERR6336432	2	2.3	2.3.2
SEAP7508490	ERR6336437	2	2.3	2.3.2
SEAP7508493	ERR6336433	2	2.4	2.4.3
SEAP7508494	ERR6336434	2	2.4	2.4.3
SEAP7508496	ERR6336436	2	2.3	2.3.2
SEAP7508505	ERR6336438	2	2.4	2.4.3
SEAP7508510	ERR6336439	2	2.4	2.4.3
SEAP7508513	ERR6336442	2	2.4	2.4.3
SEAP7508514	ERR6336443	2	2.3	2.3.2
SEAP7508524	ERR6336447	2	2.3	2.3.3
SEAP7508531	ERR6336449	2	2.3	2.3.3
SEAP7508543	ERR6336420	2	2.3	2.3.2
SEAP7508547	ERR6336421	2	2.3	2.3.3
SEAP7508557	ERR6336423	2	2.4	2.4.3
SEAP7508558	ERR6336424	2	2.3	2.3.2
SEAP7508562	ERR6336425	2	2.3	2.3.3
SEAP7508563	ERR6336426	2	2.3	2.3.2
SEAP7508565	ERR6336440	2	2.3	2.3.3
SEAP7508569	ERR6336427	2	2.3	2.3.2
SEAP7508581	ERR6336428	2	2.3	2.3.3
SEAP7508599	ERR6336448	2	2.3	2.3.3
SEAP7508611	ERR6336435	2	2.4	2.4.1
SEAP7508629	ERR6336441	2	2.4	2.4.1
SEAP7508631	ERR6336444	2	2.3	2.3.3
SEAP7508632	ERR6336445	2	2.4	2.4.3
SEAP7508633	ERR6336446	2	2.4	2.4.3
SEAP7508648	ERR6336450	2	2.3	2.3.3
SEAP7508653	ERR6336452	2	2.4	2.4.3
SEAP7508663	ERR6336455	2	2.3	2.3.3
SEAP7508667	ERR6336457	2	2.4	2.4.1
SEAP7508668	ERR6336458	2	2.4	2.4.3
SEAP7508674	ERR6336462	2	2.3	2.3.3
SEAP7508682	ERR6336463	2	2.3	2.3.3
SEAP7508700	ERR6336470	2	2.3	2.3.3
SEAP7508704	ERR6336474	2	2.3	2.3.2
SEAP7508705	ERR6336476	2	2.3	2.3.2
SEAP7508709	ERR6336481	2	2.3	2.3.3
SEAP7508712	ERR6336483	2	2.3	2.3.3
SEAP7508715	ERR6336487	2	2.3	2.3.2
SEAP7508716	ERR6336489	2	2.4	2.4.3
SEAP7508719	ERR6336491	2	2.3	2.3.2
SEAP7508726	ERR6336494	2	2.4	2.4.3
SEAP7508730	ERR6336495	2	2.4	2.4.1
SEAP7508743	ERR6336496	2	2.3	2.3.3
SEAP7508744	ERR6336497	2	2.3	2.3.2
SEAP7508751	ERR6336499	2	2.3	2.3.2
SEAP7508754	ERR6336500	2	2.3	2.3.3
SEAP7508757	ERR6336501	2	2.3	2.3.3
SEAP7508761	ERR6336502	2	2.4	2.4.1
SEAP7508776	ERR6336456	2	2.4	2.4
SEAP7508781	ERR6336459	2	2.3	2.3.2
SEAP7508783	ERR6336460	2	2.3	2.3.3
SEAP7508786	ERR6336461	2	2.3	2.3.2
SEAP7508793	ERR6336464	2	2.3	2.3.3
SEAP7508798	ERR6336466	2	2.3	2.3.3
SEAP7508800	ERR6336467	2	2.3	2.3.3
SEAP7508802	ERR6336468	2	2.3	2.3.3
SEAP7508803	ERR6336469	2	2.3	2.3.2
SEAP7508804	ERR6336471	2	2.3	2.3.3
SEAP7508805	ERR6336472	2	2.0	2
SEAP7508806	ERR6336473	2	2.3	2.3.3
SEAP7508808	ERR6336477	2	2.4	2.4.1
SEAP7508809	ERR6336478	2	2.3	2.3.3
SEAP7508810	ERR6336479	2	2.3	2.3.3
SEAP7508811	ERR6336480	2	2.3	2.3.3
SEAP7508812	ERR6336482	2	2.3	2.3.2
SEAP7508814	ERR6336484	2	2.3	2.3.3
SEAP7508816	ERR6336485	2	2.3	2.3.3
SEAP7508817	ERR6336486	2	2.4	2.4.1
SEAP7508818	ERR6336488	2	2.4	2.4.3
SEAP7508822	ERR6336490	2	2.3	2.3.3
SEAP7508823	ERR6336492	2	2.3	2.3.2
SEAP7508824	ERR6336422	2	2.3	2.3.3
SEAP7508825	ERR6336493	2	2.3	2.3.2
SEAP7508829	ERR4025164	2	2.4	2.4.3
SEAP7508830	ERR4025165	2	2.4	2.4.3
SEAP7508840	ERR4025155	2	2.4	2.4.3
SEAP7508879	ERR4025168	2	2.4	2.4.3
SEAP7508882	ERR4025156	2	2.4	2.4.3
SEAP7508890	ERR6336451	2	2.3	2.3
SEAP7508893	ERR4025161	2	2.4	2.4.1
SEAP7508895	ERR4025158	2	2.4	2.4.1
SEAP7508909	ERR4025163	2	2.4	2.4.3
SEAP8101005	ERR5375961	2	2.1	2.1
SEAP8101028	ERR5376023	2	2.1	2.1
SEAP8101046	ERR5376069	2	2.1	2.1
SEAP8101127	ERR5376160	2	2.4	2.4.3
SEAP8101148	ERR5311420	2	2.3	2.3.3
SEAP8101149	ERR5311423	2	2.4	2.4.2
SEAP8101210	ERR5311493	2	2.4	2.4.3
SEAP8101235	ERR5311303	2	2.4	2.4.3
SEAP8101309	ERR5311444	2	2.4	2.4.3
SEAP8101345	ERR5376127	2	2.4	2.4.3
SEAP8101348	ERR5376137	2	2.3	2.3.3
SEAP8101349	ERR5376139	2	2.4	2.4.3
SEAP8101350	ERR5311489	2	2.4	2.4.3
SEAP8101351	ERR5376143	2	2.4	2.4.3
SEAP8101352	ERR5311492	2	2.4	2.4.3
SEAP8101353	ERR5311495	2	2.4	2.4.3
SEAP8101354	ERR5311498	2	2.4	2.4.3
SEAP8101356	ERR5311504	2	2.4	2.4.3
SEAP8101357	ERR5311508	2	2.4	2.4.3
SEAP8101358	ERR5311511	2	2.4	2.4.3
SEAP8101359	ERR5311514	2	2.4	2.4.3
SEAP8101360	ERR5311517	2	2.4	2.4.3
SEAP8101361	ERR5311520	2	2.1	2.1
SEAP8101362	ERR5311523	2	2.4	2.4.3
SEAP8101363	ERR5376145	2	2.4	2.4.3
SEAP8101364	ERR5376150	2	2.4	2.4.3
SEAP8101365	ERR5376153	2	2.3	2.3.2
SEAP8101366	ERR5376155	2	2.4	2.4.1
SEAP8101368	ERR5376159	2	2.4	2.4.3
SEAP8101369	ERR5311530	2	2.4	2.4.3
SEAP8101370	ERR5376161	2	2.4	2.4.2
SEAP8101371	ERR5376165	2	2.4	2.4.3
SEAP8101372	ERR5311533	2	2.4	2.4.3
SEAP8101373	ERR5376167	2	2.4	2.4.3
SEAP8101374	ERR5376170	2	2.4	2.4.2
SEAP8101375	ERR5376173	2	2.4	2.4.3
SEAP8101376	ERR5311536	2	2.1	2.1
SEAP8101377	ERR5311539	2	2.4	2.4.2
SEAP8101378	ERR5311542	2	2.4	2.4.2
SEAP8101379	ERR5376175	2	2.4	2.4.2
SEAP8101380	ERR5376179	2	2.4	2.4.2
SEAP8101382	ERR5375885	2	2.4	2.4.3
SEAP8101383	ERR5375884	2	2.4	2.4.3
SEAP8101384	ERR5375891	2	2.1	2.1
SEAP8101385	ERR5375895	2	2.4	2.4.1
SEAP8101386	ERR5375899	2	2.4	2.4.3
SEAP8101387	ERR5375903	2	2.4	2.4.2
SEAP8101388	ERR5375904	2	2.4	2.4.3
SEAP8101390	ERR5375912	2	2.1	2.1
SEAP8101391	ERR5375888	2	2.4	2.4.3
SEAP8101392	ERR5375893	2	2.4	2.4.3
SEAP8101393	ERR5375897	2	2.4	2.4.1
SEAP8101394	ERR5375901	2	2.4	2.4.2
SEAP8101395	ERR5375919	2	2.4	2.4.2
SEAP8101396	ERR5375906	2	2.4	2.4.2
SEAP8101397	ERR5375920	2	2.4	2.4.1
SEAP8101398	ERR5375927	2	2.4	2.4.3
SEAP8101399	ERR5375909	2	2.4	2.4.3
SEAP8101400	ERR5375931	2	2.4	2.4.2
SEAP8101401	ERR5375932	2	2.4	2.4.3
SEAP8101402	ERR5375937	2	2.3	2.3.3
SEAP8101403	ERR5375914	2	2.4	2.4.3
SEAP8101404	ERR5375938	2	2.4	2.4.3
SEAP8101405	ERR5375943	2	2.4	2.4.3
SEAP8101406	ERR5375944	2	2.4	2.4.3
SEAP8101407	ERR5375917	2	2.4	2.4.3
SEAP8101408	ERR5375949	2	2.4	2.4.3
SEAP8101409	ERR5375923	2	2.4	2.4.3
SEAP8101410	ERR5375926	2	2.3	2.3.3
SEAP8101411	ERR5375930	2	2.4	2.4.3
SEAP8101412	ERR5375952	2	2.4	2.4.3

## Sheet: Figure_2_&_Sup_Figure_3
ID	Illumina_RunID	Year	Country	Genotypes
E1	ERR7213364	1999	Bangladesh	1.1
E100	ERR7213365	2007	Bangladesh	1.1
E121	ERR7213469	2008	Bangladesh	2.3.3
E124	ERR7213556	2008	Bangladesh	1.2.1
E125	ERR7213557	2008	Bangladesh	1.1
E130	ERR7213562	2008	Bangladesh	1.2.2
E133	ERR7213565	2008	Bangladesh	2.3.3
E134	ERR7213566	2008	Bangladesh	1.2.1
E143	ERR7216948	2008	Bangladesh	2.3.2
E144	ERR7216949	2007	Bangladesh	2.4.1
E150	ERR7222483	2008	Bangladesh	1.1
E159	ERR7217870	2008	Bangladesh	2.4.4
E16	ERR7218766	2005	Bangladesh	2.4.4
E166	ERR7222486	2008	Bangladesh	2.3.2
E172	ERR7219809	2009	Bangladesh	1.2.2
E176	ERR7219817	2009	Bangladesh	2.4.4
E179	ERR7223123	2009	Bangladesh	2.3.2
E185	ERR7219985	2005	Bangladesh	1.2.2
E191	ERR7219992	2006	Bangladesh	2.4.4
E196	ERR7219997	2006	Bangladesh	1.2.2
E197	ERR7219998	2006	Bangladesh	2.4.1
E2	ERR7220001	2000	Bangladesh	1.2.1
E201	ERR7220005	2005	Bangladesh	2.3.3
E203	ERR7220007	2008	Bangladesh	2.4.4
E208	ERR7220011	2006	Bangladesh	1.2.2
E210	ERR7222488	2013	Bangladesh	2.4.4
E214	ERR7220017	2013	Bangladesh	2.3.2
E219	ERR7220021	2011	Bangladesh	1.2.2
E220	ERR7220023	2012	Bangladesh	1.1
E221	ERR7222490	2012	Bangladesh	2.4.4
E223	ERR7220025	2014	Bangladesh	2.3.2
E232	ERR7220034	2011	Bangladesh	1.2.2
E238	ERR7220072	2014	Bangladesh	2.4.4
E24	ERR7222492	2006	Bangladesh	1.2.1
E242	ERR7220076	2010	Bangladesh	2.4.4
E248	ERR7220082	2010	Bangladesh	2.3.2
E258	ERR7220092	2010	Bangladesh	1.2.1
E262	ERR7220097	2009	Bangladesh	1.2.2
E264	ERR7223954	2009	Bangladesh	2.4.4
E268	ERR7220101	2012	Bangladesh	1.2.2
E271	ERR7220105	2015	Bangladesh	2.4.4
E273	ERR7220107	2010	Bangladesh	2.4.4
E275	ERR7220109	2011	Bangladesh	2.4.4
E283	ERR7220117	2015	Bangladesh	2.4.4
E285	ERR7222495	2010	Bangladesh	2.4.1
E287	ERR7220126	2011	Bangladesh	1.2.1
E288	ERR7220127	2011	Bangladesh	2.4.4
E29	ERR7220129	2006	Bangladesh	2.4.4
E290	ERR7222496	2012	Bangladesh	1.1
E295	ERR7220134	2011	Bangladesh	2.4.4
E3	ERR7220172	2001	Bangladesh	1.2.1
E303	ERR7220187	2011	Bangladesh	2.3.2
E306	ERR7222497	2010	Bangladesh	1.2.2
E307	ERR7222498	2008	Bangladesh	1.2.2
E311	ERR7222499	2008	Bangladesh	2.4.1
E316	ERR7220374	2004	Bangladesh	2.4.4
E320	ERR7223989	2013	Bangladesh	2.4.4
E329	ERR7220384	2016	Bangladesh	1.2.2
E335	ERR7220388	2016	Bangladesh	2.4.4
E337	ERR7220394	2016	Bangladesh	2.4.4
E341	ERR7220407	2009	Bangladesh	2.3.2
E344	ERR7220410	2006	Bangladesh	1.2.1
E348	ERR7220507	2007	Bangladesh	2.3.3
E355	ERR7221696	2007	Bangladesh	2.4.4
E361	ERR7222158	2005	Bangladesh	1.1
E362	ERR7222524	2007	Bangladesh	2.3.2
E37	ERR7222164	2005	Bangladesh	1.2.1
E4	ERR7222167	2004	Bangladesh	1.1
E40	ERR7222168	2005	Bangladesh	1.2.2
E43	ERR7222171	2006	Bangladesh	2.3.2
E45	ERR7222173	2006	Bangladesh	2.3.3
E55	ERR7222185	2006	Bangladesh	2.3.3
E66	ERR7222206	2007	Bangladesh	1.2.2
E70	ERR7222211	2007	Bangladesh	2.3.3
E72	ERR7224288	2007	Bangladesh	1.2.2
E76	ERR7222386	2005	Bangladesh	2.4.4
E78	ERR7222387	2005	Bangladesh	2.3.2
E81	ERR7222394	2005	Bangladesh	1.2.1
E84	ERR7222400	2005	Bangladesh	2.3.3
E92	ERR7222409	2007	Bangladesh	2.4.4
E93	ERR7222410	2007	Bangladesh	1.1
E96	ERR7209496	2007	Bangladesh	2.3.2
	ERR028898	2004	Turkey	2.3
	ERR028900	2001	Senegal	2.3
	ERR028913	2001	Nepal	1.2.2
	ERR028925	2006	India	2.4.2
	ERR028926	2001	India	2.4.2
	ERR028938	1949	France	2.0
	ERR028939	2001	China	2.3.3
	ERR028950	2000	Nepal	2.4.1
	ERR028951	1952	Turkey	1.0
	ERR028952	2001	Indonesia	2.4
	ERR028963	2000	India	2.3.3
	ERR028964	1945	France	2.2
	ERR028965	2006	Senegal	2.3
	ERR028989	2000	Chad	2.3
	ERR028990	1958	Indonesia	2.4
	ERR030055	1958	France	1.0
	ERR030073	1977	Mali	2.4
	ERR030085	2005	Cambodia	2.3
	ERR030086	1956	Ethiopia	2.4
	ERR030089	1999	Turkey	2.3
	ERR030100	1997	Pakistan	2.3.3
	ERR030105	1962	Algeria	1.0
	ERR030111	2005	Pakistan	2.3
	ERR030113	1998	Pakistan	2.3
	ERR030139	1999	India	2.4.1
	ERR030141	2002	Guinea	2.3
	ERR033909	2006	Kuwait	2.4
	ERR033910	2005	India	2.3
	ERR033911	2004	India	2.3
	ERR033912	2004	India	2.4.1
	ERR033913	2002	Pakistan	2.4.3
	ERR033914	2003	Pakistan	2.4.1
	ERR033915	2002	India	2.3.3
	ERR033916	2002	India	1.2.2
	ERR033920	2003	India	2.4.1
	ERR033922	2005	India	2.4
	ERR033924	2005	India	2.4
	ERR033925	2007	India	2.4.2
	ERR033926	2006	India	2.4
	ERR033927	2006	India	2.4.1
	ERR033928	2005	India	2.4
	ERR033929	2007	India	2.4.3
	ERR033930	2007	India	2.4.1
	ERR033931	2007	India	2.3.3
	ERR033932	2007	India	2.4
	ERR033933	2005	India	2.4.2
	ERR033936	2004	Pakistan	2.3.3
	ERR033937	2004	India	2.3.3
	ERR033941	2003	India	2.3
	ERR033942	2003	India	2.3.3
	ERR033943	2005	India	2.4.1
	ERR033944	2005	India	2.4.1
	ERR033945	2003	India	2.4.1
	ERR033946	2004	Pakistan	2.4.1
	ERR034053	2005	No data	2.0
	ERR034054	2005	Brazil	1.0
	ERR034059	2007	Ghana	2.3
	ERR1197521	2000	Cambodia	2.3.1
	ERR1197523	2003	Cambodia	2.4
	ERR1197527	2013	Senegal	2.3
	ERR1197528	2013	Pakistan	2.3.3
	ERR1197641	2013	Senegal	2.3
	ERR1197643	2013	Myanmar	2.3.2
	ERR1197651	2013	Cambodia	2.3.1
	ERR1197656	2014	Cambodia	2.4
	ERR1197657	2014	Cambodia	2.3.1
	ERR1197665	2008	Cambodia	2.4.1
	ERR1197667	2011	Cambodia	2.3.1
	ERR1197670	2012	Cambodia	2.3.1
	ERR1197671	2012	Cambodia	2.3.1
	ERR1197678	2013	Cambodia	2.3
	ERR1197685	2013	Cambodia	2.3.1
	ERR134162	1997	India	2.4
	ERR134163	1999	Indonesia	2.4
	ERR134165	2005	Nepal	2.3
	ERR134166	2004	India	2.4
	ERR134168	1999	Thailand	2.3
	ERR134170	2000	Cambodia	2.3.1
	ERR134173	2004	Senegal	2.3
	ERR134179	2001	Pakistan	2.3
	ERR134180	2004	Indonesia	2.3
	ERR134181	1999	Sri Lanka	2.3
	ERR134182	1998	Morocco	2.2
	ERR134183	2005	India	2.4.2
	ERR134185	2004	India	2.4
	ERR134186	2002	Cambodia	2.3.1
	ERR134187	2000	Guinea	2.3
	ERR134188	1999	Cambodia	2.3.1
	ERR134190	2005	India	2.4
	ERR134191	2001	Peru	2.0
	ERR134194	1999	Nepal	2.3.3
	ERR134196	2006	Mali	2.3
	ERR134197	2000	Morocco	2.2
	ERR134199	1997	Pakistan	2.3
	ERR134201	2005	Myanmar	2.3.2
	ERR134205	1997	India	2.3
	ERR134207	2002	Guinea	2.3
	ERR134208	1917	Albania	1.0
	ERR134209	1925	Israel	2.2
	ERR134210	1946	Vietnam	2.4
	ERR134212	1971	Hong Kong	0.1
	ERR134214	1949	France	2.4
	ERR134215	1928	Denmark	2.2
	ERR134216	1949	Algeria	2.4
	ERR134217	1949	France	2.4
	ERR134218	1949	Algeria	2.3
	ERR134219	1949	France	2.2
	ERR134221	2001	USA	2.4
	ERR134223	1952	Turkey	1.0
	ERR134224	1954	Tunisia	2.4
	ERR134226	1957	Morocco	1.0
	ERR134227	1958	France	2.2
	ERR134228	1958	Cambodia	2.4
	ERR134229	1960	Brazil	1.0
	ERR134230	1952	Senegal	2.4
	ERR134231	1973	Morocco	2.2
	ERR134232	1950	France	2.2
	ERR134234	1962	Algeria	1.0
	ERR134235	1963	Cambodia	1.0
	ERR134236	1963	France	1.0
	ERR134237	2006	India	2.3
	ERR134238	1965	Cambodia	2.0
	ERR134239	1965	Turkey	2.2
	ERR134240	1966	Senegal	2.4
	ERR134241	1966	Morocco	2.2
	ERR134242	1968	Cambodia	2.4
	ERR134245	2006	Cambodia	2.3
	ERR134246	1980	Brazil	2.0
	ERR134247	2006	India	2.4
	ERR134249	1943	India	2.2
	ERR134250	1954	India	2.2
	ERR134251	1954	Egypt	2.2
	ERR134253	1963	Vietnam	2.3
	ERR134254	2003	Pakistan	2.3
	ERR134255	2003	Myanmar	2.4
	ERR1837145	2015	Nepal	2.4.3
	ERR1837181	2011	Nepal	2.4.3
	ERR1837186	2012	Nepal	2.4.1
	ERR1837209	2009	Nepal	2.4.3
	ERR1837277	2013	Nepal	2.3.3
	ERR1837293	2009	Nepal	2.4.3
	ERR1837296	2009	Nepal	2.4.1
	ERR1837299	2009	Nepal	2.4.1
	ERR1837300	2010	Nepal	2.4.3
	ERR1837301	2010	Nepal	2.4.3
	ERR1837307	2011	Nepal	2.4.1
	ERR1837308	2011	Nepal	2.4.1
	ERR1837309	2011	Nepal	2.4.3
	ERR1837319	2012	Nepal	2.4.3
	ERR1837323	2012	Nepal	2.4.3
	ERR1837325	2012	Nepal	2.4.1
	ERR1837330	2013	Nepal	2.4.3
	ERR1837332	2013	Nepal	2.4.3
	ERR1837333	2014	Nepal	2.4.3
	ERR1842960	2010	Nepal	2.4.1
	ERR1842963	2010	Nepal	2.4.2
	ERR1842965	2011	Nepal	2.4.2
	ERR2213881	2016	Nepal	2.4.3
	ERR2213882	2016	Nepal	2.4.3
	ERR3900180	2017	Nepal	2.3.3
	ERR3900187	2017	Nepal	2.3.3
	ERR3900198	2017	Nepal	2.3.2
	ERR3900199	2017	Nepal	2.4
	ERR3900201	2017	Nepal	2.4.2
	ERR3900202	2017	Nepal	2.4
	ERR3900204	2017	Nepal	2.3.2
	ERR3900207	2017	Nepal	2.3
	ERR3900209	2017	Nepal	2.3
	ERR912269	2009	China	2.3.3
	ERR912270	2009	China	2.3.3
	ERR912271	2010	China	2.3.3
	ERR912272	2010	China	2.3.3
	ERR912602	2011	China	2.3.3
	ERR912603	2011	China	2.3.3
S4514	ERS8230988	2012	Bangladesh	2.4.4
	SRR1957925	2014	Bangladesh	2.3.3
	SRR1958013	2014	No data	2.4.1
	SRR1958066	2014	Pakistan	2.4
	SRR1958122	2014	UK	2.3
	SRR1959388	2014	Pakistan	2.3
	SRR1960984	2014	No data	2.4.2
	SRR1963106	2014	India	2.3
	SRR1963116	2014	Pakistan	2.0.1
	SRR1965169	2014	India	2.4.3
	SRR1966698	2014	UK	1.2.2
	SRR1966751	2015	Pakistan	2.3.3
	SRR1966792	2014	Thailand	2.4.2
	SRR1966999	2015	UK	2.3.2
	SRR1967770	2014	India	2.4.1
	SRR1968016	2014	India	2.3.3
	SRR1968025	2014	UK	2.4
	SRR1968271	2015	UK	2.4
	SRR1968448	2015	UK	2.3
	SRR1968537	2015	India	2.4.1
	SRR1968581	2014	India	2.3.2
	SRR1968601	2015	No data	1.2.2
	SRR1969073	2014	India	2.3.3
	SRR1969186	2015	India	2.3.2
	SRR1969312	2014	UK	2.4
	SRR1969501	2014	Pakistan	2.3.3
	SRR1970166	2014	UK	2.4.4
	SRR5874468	2016	India	2.3
	SRR5957748	2016	No data	2.3.2
	SRR5974896	2016	India	1.2.2
	SRR5983011	2016	India	2.3
	SRR5985814	2016	UK	2.4.2
	SRR5985815	2016	India	2.4
	SRR5985820	2015	India	2.4.2
	SRR5985837	2016	India	2.4
	SRR5985838	2016	India	2.4
	SRR5985841	2016	UK	2.3
	SRR5985854	2016	Pakistan	2.4
	SRR5985859	2015	Bangladesh	1.2.2
	SRR5989246	2016	Ghana	2.3
	SRR5989247	2016	Pakistan	2.3.3
	SRR5989251	2015	UK	2.4
	SRR5989252	2015	India	2.4.2
	SRR5989291	2016	India	2.4.2
	SRR5989308	2015	No data	2.3
	SRR5989315	2015	India	2.3.3
	SRR5989998	2016	Myanmar	2.3.2
	SRR5989999	2015	Philippines	2.4.3
	SRR5990002	2015	Philippines	2.4
	SRR5990019	2016	UK	2.3.3
	SRR5990028	2015	Pakistan	2.3.3
	SRR5990030	2015	India	2.4.1
	SRR5990046	2016	Panama	2.3.3
	SRR5990049	2015	India	2.3
	SRR5990057	2016	India	2.3.3
	SRR5990293	2015	UK	2.3.3
	SRR5990334	2015	Pakistan	2.3
	SRR5990419	2015	No data	2.4
	SRR7209524	2017	Bangladesh	2.4.4

## Sheet: Figure_3
ID	Illumina_RunID	Country	Genotypes
E1	ERR7213364	Bangladesh	1.1
E100	ERR7213365	Bangladesh	1.1
E101	ERR7213366	Bangladesh	2.4.4
E102	ERR7213367	Bangladesh	2.4.4
E103	ERR7213368	Bangladesh	1.2.2
E104	ERR7213369	Bangladesh	2.4.4
E105	ERR7213370	Bangladesh	1.2.2
E106	ERR7213371	Bangladesh	2.3.3
E107	ERR7222475	Bangladesh	1.2.2
E108	ERR7213372	Bangladesh	2.3.2
E109	ERR7213373	Bangladesh	2.4.4
E110	ERR7222476	Bangladesh	1.2.2
E111	ERR7213374	Bangladesh	1.1
E112	ERR7213375	Bangladesh	2.4.4
E113	ERR7213376	Bangladesh	2.4.4
E114	ERR7213377	Bangladesh	1.2.2
E115	ERR7213378	Bangladesh	2.3.2
E116	ERR7213379	Bangladesh	2.4.4
E117	ERR7213380	Bangladesh	2.4.4
E118	ERR7213381	Bangladesh	1.2.2
E119	ERR7213382	Bangladesh	1.1
E12	ERR7213468	Bangladesh	1.2.2
E120	ERR7222477	Bangladesh	2.4.4
E121	ERR7213469	Bangladesh	2.3.3
E123	ERR9707187	Bangladesh	2.4.4
E124	ERR7213556	Bangladesh	1.2.1
E125	ERR7213557	Bangladesh	1.1
E126	ERR7213558	Bangladesh	2.4.4
E127	ERR7213559	Bangladesh	2.3.2
E128	ERR7213560	Bangladesh	2.3.2
E129	ERR7213561	Bangladesh	2.3.2
E130	ERR7213562	Bangladesh	1.2.2
E131	ERR7213563	Bangladesh	2.3.3
E132	ERR7213564	Bangladesh	2.3.2
E133	ERR7213565	Bangladesh	2.3.3
E134	ERR7213566	Bangladesh	1.2.1
E135	ERR7213567	Bangladesh	2.4.4
E136	ERR7213568	Bangladesh	2.3.2
E137	ERR7213569	Bangladesh	2.3.2
E138	ERR7222478	Bangladesh	2.3.2
E139	ERR7222479	Bangladesh	1.2.2
E14	ERR7222482	Bangladesh	1.2.2
E140	ERR7214177	Bangladesh	2.4.4
E141	ERR7222480	Bangladesh	2.4.4
E142	ERR7216947	Bangladesh	2.4.4
E143	ERR7216948	Bangladesh	2.3.2
E144	ERR7216949	Bangladesh	2.4.1
E145	ERR7216950	Bangladesh	2.4.4
E146	ERR7216953	Bangladesh	2.4.4
E147	ERR7216954	Bangladesh	2.4.4
E148	ERR7216956	Bangladesh	2.4.4
E149	ERR7222481	Bangladesh	1.2.2
E15	ERR7222484	Bangladesh	2.4.4
E150	ERR7222483	Bangladesh	1.1
E151	ERR7216960	Bangladesh	1.2.2
E152	ERR7216961	Bangladesh	2.4.4
E153	ERR7216962	Bangladesh	2.3.2
E154	ERR7216970	Bangladesh	2.3.2
E155	ERR7216971	Bangladesh	2.4.4
E156	ERR7217867	Bangladesh	2.4.4
E157	ERR7217868	Bangladesh	2.4.4
E158	ERR7217869	Bangladesh	1.2.2
E159	ERR7217870	Bangladesh	2.4.4
E16	ERR7218766	Bangladesh	2.4.4
E160	ERR7218767	Bangladesh	1.2.2
E161	ERR7218768	Bangladesh	2.4.4
E162	ERR7219665	Bangladesh	2.3.2
E163	ERR7222485	Bangladesh	2.4.4
E164	ERR7219666	Bangladesh	2.4.4
E165	ERR7219667	Bangladesh	1.2.2
E166	ERR7222486	Bangladesh	2.3.2
E167	ERR7219707	Bangladesh	1.2.2
E168	ERR7219709	Bangladesh	2.4.4
E169	ERR7219710	Bangladesh	1.2.2
E170	ERR7219713	Bangladesh	1.2.2
E171	ERR7219715	Bangladesh	1.2.2
E172	ERR7219809	Bangladesh	1.2.2
E173	ERR7219812	Bangladesh	2.3.2
E174	ERR7219813	Bangladesh	2.4.4
E175	ERR7219816	Bangladesh	1.2.2
E176	ERR7219817	Bangladesh	2.4.4
E177	ERR7219818	Bangladesh	1.2.2
E178	ERR7219819	Bangladesh	1.2.2
E179	ERR7223123	Bangladesh	2.3.2
E180	ERR7219980	Bangladesh	2.4.1
E181	ERR7219981	Bangladesh	2.4.4
E182	ERR7219982	Bangladesh	2.4.4
E183	ERR7219983	Bangladesh	2.4.4
E184	ERR7219984	Bangladesh	2.4.4
E185	ERR7219985	Bangladesh	1.2.2
E186	ERR7219986	Bangladesh	1.2.2
E187	ERR7219987	Bangladesh	2.4.1
E188	ERR7219988	Bangladesh	2.3.3
E189	ERR7219989	Bangladesh	2.4.4
E19	ERR7219990	Bangladesh	2.3.3
E190	ERR7219991	Bangladesh	2.3.3
E191	ERR7219992	Bangladesh	2.4.4
E192	ERR7219993	Bangladesh	1.2.2
E193	ERR7219994	Bangladesh	2.4.4
E194	ERR7219995	Bangladesh	1.2.2
E195	ERR7219996	Bangladesh	2.4.4
E196	ERR7219997	Bangladesh	1.2.2
E197	ERR7219998	Bangladesh	2.4.1
E198	ERR7219999	Bangladesh	2.4.4
E199	ERR7220000	Bangladesh	1.2.2
E2	ERR7220001	Bangladesh	1.2.1
E20	ERR7220002	Bangladesh	2.4.4
E200	ERR7220003	Bangladesh	2.4.4
E201	ERR7220005	Bangladesh	2.3.3
E202	ERR7220006	Bangladesh	2.4.4
E203	ERR7220007	Bangladesh	2.4.4
E204	ERR7220008	Bangladesh	1.2.1
E205	ERR7220009	Bangladesh	2.4.4
E206	ERR7222487	Bangladesh	2.3.2
E207	ERR7220010	Bangladesh	2.3.3
E208	ERR7220011	Bangladesh	1.2.2
E209	ERR7220012	Bangladesh	2.4.4
E21	ERR7220013	Bangladesh	2.4.4
E210	ERR7222488	Bangladesh	2.4.4
E211	ERR7220014	Bangladesh	2.4.4
E212	ERR7220015	Bangladesh	2.4.4
E213	ERR7220016	Bangladesh	2.4.4
E214	ERR7220017	Bangladesh	2.3.2
E215	ERR7220018	Bangladesh	2.4.4
E216	ERR7222489	Bangladesh	2.4.4
E217	ERR7220019	Bangladesh	2.4.4
E218	ERR7220020	Bangladesh	1.2.2
E219	ERR7220021	Bangladesh	1.2.2
E22	ERR7220022	Bangladesh	2.4.4
E220	ERR7220023	Bangladesh	1.1
E221	ERR7222490	Bangladesh	2.4.4
E222	ERR7220024	Bangladesh	2.4.4
E223	ERR7220025	Bangladesh	2.3.2
E224	ERR7220026	Bangladesh	2.4.4
E225	ERR7220027	Bangladesh	2.4.4
E226	ERR7220028	Bangladesh	2.4.4
E227	ERR7220029	Bangladesh	2.3.3
E228	ERR7220030	Bangladesh	2.4.4
E229	ERR7220031	Bangladesh	2.4.4
E23	ERR7220032	Bangladesh	2.4.4
E230	ERR7222491	Bangladesh	1.2.2
E231	ERR7220033	Bangladesh	2.4.4
E232	ERR7220034	Bangladesh	1.2.2
E233	ERR7220035	Bangladesh	2.4.4
E234	ERR7220068	Bangladesh	2.4.4
E235	ERR7220069	Bangladesh	2.4.4
E236	ERR7220070	Bangladesh	2.4.4
E237	ERR7220071	Bangladesh	2.4.4
E238	ERR7220072	Bangladesh	2.4.4
E239	ERR7220073	Bangladesh	2.4.4
E24	ERR7222492	Bangladesh	1.2.1
E240	ERR7220074	Bangladesh	2.4.4
E241	ERR7220075	Bangladesh	2.4.4
E242	ERR7220076	Bangladesh	2.4.4
E243	ERR7220077	Bangladesh	2.4.4
E244	ERR7220078	Bangladesh	2.4.4
E245	ERR7220079	Bangladesh	2.4.4
E246	ERR7220080	Bangladesh	2.4.4
E247	ERR7220081	Bangladesh	2.4.4
E248	ERR7220082	Bangladesh	2.3.2
E249	ERR7220083	Bangladesh	2.4.4
E25	ERR7220084	Bangladesh	1.2.2
E250	ERR7220085	Bangladesh	2.4.4
E251	ERR7220086	Bangladesh	2.4.4
E252	ERR7220087	Bangladesh	2.4.4
E253	ERR7220088	Bangladesh	2.4.4
E254	ERR7220089	Bangladesh	2.4.4
E255	ERR7220090	Bangladesh	2.4.4
E256	ERR7223923	Bangladesh	2.4.4
E257	ERR7220091	Bangladesh	2.4.4
E258	ERR7220092	Bangladesh	1.2.1
E259	ERR7220093	Bangladesh	2.4.4
E26	ERR7220094	Bangladesh	2.4.4
E260	ERR7220095	Bangladesh	2.4.4
E261	ERR7220096	Bangladesh	2.4.4
E262	ERR7220097	Bangladesh	1.2.2
E263	ERR7220098	Bangladesh	2.4.4
E264	ERR7223954	Bangladesh	2.4.4
E265	ERR7220099	Bangladesh	2.4.4
E266	ERR7220100	Bangladesh	2.4.4
E267	ERR7222493	Bangladesh	2.4.4
E268	ERR7220101	Bangladesh	1.2.2
E269	ERR7220102	Bangladesh	2.4.4
E27	ERR7220103	Bangladesh	2.4.4
E270	ERR7220104	Bangladesh	2.3.3
E271	ERR7220105	Bangladesh	2.4.4
E272	ERR7220106	Bangladesh	2.4.4
E273	ERR7220107	Bangladesh	2.4.4
E274	ERR7220108	Bangladesh	2.4.4
E275	ERR7220109	Bangladesh	2.4.4
E276	ERR7220110	Bangladesh	1.2.2
E277	ERR7222494	Bangladesh	2.4.4
E278	ERR7220111	Bangladesh	2.4.4
E279	ERR7220112	Bangladesh	2.4.4
E28	ERR7220113	Bangladesh	2.4.4
E280	ERR7220114	Bangladesh	2.4.4
E281	ERR7220115	Bangladesh	2.4.4
E282	ERR7220116	Bangladesh	2.4.4
E283	ERR7220117	Bangladesh	2.4.4
E284	ERR7220124	Bangladesh	1.2.2
E285	ERR7222495	Bangladesh	2.4.1
E286	ERR7220125	Bangladesh	2.4.1
E287	ERR7220126	Bangladesh	1.2.1
E288	ERR7220127	Bangladesh	2.4.4
E289	ERR7220128	Bangladesh	2.4.4
E29	ERR7220129	Bangladesh	2.4.4
E290	ERR7222496	Bangladesh	1.1
E291	ERR7220130	Bangladesh	2.4.4
E292	ERR7220131	Bangladesh	2.4.4
E293	ERR7220132	Bangladesh	2.4.4
E294	ERR7220133	Bangladesh	2.4.4
E295	ERR7220134	Bangladesh	2.4.4
E296	ERR7220140	Bangladesh	2.4.4
E297	ERR7220151	Bangladesh	2.4.4
E298	ERR7220161	Bangladesh	2.4.4
E299	ERR7220171	Bangladesh	1.2.2
E3	ERR7220172	Bangladesh	1.2.1
E30	ERR7220183	Bangladesh	2.4.4
E300	ERR7220184	Bangladesh	2.4.4
E301	ERR7220185	Bangladesh	2.4.4
E302	ERR7220186	Bangladesh	2.4.4
E303	ERR7220187	Bangladesh	2.3.2
E304	ERR7220188	Bangladesh	2.4.4
E305	ERR7220317	Bangladesh	2.3.3
E306	ERR7222497	Bangladesh	1.2.2
E307	ERR7222498	Bangladesh	1.2.2
E308	ERR7220318	Bangladesh	1.2.2
E309	ERR7220319	Bangladesh	2.4.4
E310	ERR7220320	Bangladesh	2.4.4
E311	ERR7222499	Bangladesh	2.4.1
E312	ERR7220321	Bangladesh	2.4.4
E313	ERR7222500	Bangladesh	2.4.4
E314	ERR7220372	Bangladesh	2.4.4
E315	ERR7220373	Bangladesh	2.4.4
E316	ERR7220374	Bangladesh	2.4.4
E317	ERR7220375	Bangladesh	2.4.4
E318	ERR7220376	Bangladesh	1.2.2
E319	ERR7220377	Bangladesh	2.4.4
E320	ERR7223989	Bangladesh	2.4.4
E321	ERR7220378	Bangladesh	2.3.3
E322	ERR7222518	Bangladesh	2.3.3
E323	ERR7220379	Bangladesh	2.3.3
E324	ERR7220380	Bangladesh	2.4.4
E325	ERR7222519	Bangladesh	2.3.3
E326	ERR7220381	Bangladesh	2.4.4
E327	ERR7220382	Bangladesh	2.4.4
E328	ERR7220383	Bangladesh	2.3.3
E329	ERR7220384	Bangladesh	1.2.2
E330	ERR7222520	Bangladesh	2.4.4
E331	ERR7220385	Bangladesh	2.4.4
E332	ERR7220386	Bangladesh	2.3.2
E333	ERR7220387	Bangladesh	2.4.4
E334	ERR7224355	Bangladesh	2.4.4
E335	ERR7220388	Bangladesh	2.4.4
E336	ERR7220391	Bangladesh	2.4.4
E337	ERR7220394	Bangladesh	2.4.4
E338	ERR7220395	Bangladesh	2.3.3
E339	ERR7220399	Bangladesh	2.3.3
E340	ERR7220402	Bangladesh	2.4.4
E341	ERR7220407	Bangladesh	2.3.2
E342	ERR7220408	Bangladesh	2.4.4
E343	ERR7220409	Bangladesh	2.4.4
E344	ERR7220410	Bangladesh	1.2.1
E345	ERR7220413	Bangladesh	1.2.2
E346	ERR7220424	Bangladesh	2.4.4
E347	ERR7220435	Bangladesh	2.4.4
E348	ERR7220507	Bangladesh	2.3.3
E349	ERR7221621	Bangladesh	2.4.4
E350	ERR7221640	Bangladesh	2.4.4
E351	ERR7222521	Bangladesh	1.2.1
E352	ERR7221659	Bangladesh	1.2.2
E353	ERR7221662	Bangladesh	1.2.2
E354	ERR7222523	Bangladesh	2.4.4
E355	ERR7221696	Bangladesh	2.4.4
E356	ERR7221697	Bangladesh	2.4.4
E357	ERR7222147	Bangladesh	2.4.4
E358	ERR7222148	Bangladesh	1.2.2
E359	ERR7222156	Bangladesh	2.4.4
E360	ERR7222157	Bangladesh	2.3.3
E361	ERR7222158	Bangladesh	1.1
E362	ERR7222524	Bangladesh	2.3.2
E37	ERR7222164	Bangladesh	1.2.1
E38	ERR7222165	Bangladesh	1.2.2
E39	ERR7222166	Bangladesh	2.4.4
E4	ERR7222167	Bangladesh	1.1
E40	ERR7222168	Bangladesh	1.2.2
E41	ERR7222169	Bangladesh	1.2.2
E42	ERR7222170	Bangladesh	2.4.1
E43	ERR7222171	Bangladesh	2.3.2
E44	ERR7222172	Bangladesh	2.4.4
E45	ERR7222173	Bangladesh	2.3.3
E46	ERR7222174	Bangladesh	1.2.2
E47	ERR7222175	Bangladesh	1.2.1
E48	ERR7222176	Bangladesh	2.3.3
E49	ERR7222177	Bangladesh	2.4.4
E5	ERR7222178	Bangladesh	2.4.4
E50	ERR7222179	Bangladesh	2.4.1
E51	ERR7222180	Bangladesh	2.3.3
E52	ERR7222182	Bangladesh	2.3.3
E53	ERR7222525	Bangladesh	2.4.4
E54	ERR7222184	Bangladesh	2.4.4
E55	ERR7222185	Bangladesh	2.3.3
E56	ERR7222186	Bangladesh	2.4.4
E57	ERR7222187	Bangladesh	2.4.4
E58	ERR7222188	Bangladesh	2.3.3
E59	ERR7222198	Bangladesh	2.4.4
E60	ERR7222199	Bangladesh	2.4.4
E61	ERR7222200	Bangladesh	2.3.3
E62	ERR7222202	Bangladesh	2.4.4
E63	ERR7222203	Bangladesh	2.4.4
E64	ERR7222204	Bangladesh	2.3.3
E65	ERR7222205	Bangladesh	2.3.3
E66	ERR7222206	Bangladesh	1.2.2
E67	ERR7222207	Bangladesh	1.2.2
E68	ERR7222208	Bangladesh	2.3.3
E69	ERR7222209	Bangladesh	2.4.4
E7	ERR7222210	Bangladesh	2.4.4
E70	ERR7222211	Bangladesh	2.3.3
E71	ERR7224287	Bangladesh	2.3.3
E72	ERR7224288	Bangladesh	1.2.2
E73	ERR7222640	Bangladesh	2.3.3
E74	ERR7222384	Bangladesh	2.4.4
E75	ERR7222385	Bangladesh	2.4.4
E76	ERR7222386	Bangladesh	2.4.4
E78	ERR7222387	Bangladesh	2.3.2
E79	ERR7222388	Bangladesh	2.4.4
E8	ERR7222389	Bangladesh	2.4.4
E80	ERR7222641	Bangladesh	2.4.4
E81	ERR7222394	Bangladesh	1.2.1
E82	ERR7222396	Bangladesh	2.3.3
E83	ERR7222399	Bangladesh	2.4.4
E84	ERR7222400	Bangladesh	2.3.3
E85	ERR7222401	Bangladesh	1.2.2
E86	ERR7222402	Bangladesh	1.2.2
E87	ERR7222403	Bangladesh	1.2.2
E88	ERR7222404	Bangladesh	2.4.4
E89	ERR7222405	Bangladesh	2.4.4
E9	ERR7222406	Bangladesh	2.4.4
E90	ERR7222407	Bangladesh	2.4.4
E91	ERR7222408	Bangladesh	1.2.2
E92	ERR7222409	Bangladesh	2.4.4
E93	ERR7222410	Bangladesh	1.1
E94	ERR7222411	Bangladesh	2.4.4
E95	ERR7222412	Bangladesh	2.4.4
E96	ERR7209496	Bangladesh	2.3.2
E97	ERR7222413	Bangladesh	2.4.4
E98	ERR7222414	Bangladesh	1.2.2
E99	ERR7222415	Bangladesh	2.4.4
NC_006511	NC_006511		2.2
NC_011147	NC_011147	Pakistan	2.3
	DRR090580	Nepal	2.4.3
	DRR090589	Nepal	2.4.3
	ERR1197643	Myanmar	2.3.2
	ERR1197644	Cambodia	2.3.1
	ERR1197645	Cambodia	2.3.1
	ERR1197647	Cambodia	2.3.1
	ERR1197648	Cambodia	2.3.1
	ERR1197650	Cambodia	2.3.1
	ERR1197651	Cambodia	2.3.1
	ERR1197652	Cambodia	2.3.1
	ERR1197653	Cambodia	2.3.1
	ERR1197656	Cambodia	2.4
	DRR090590	Nepal	2.4.3
	ERR1197657	Cambodia	2.3.1
	ERR1197658	Nepal	2.3.3
	ERR1197660	France	2.3.1
	SRR1957891	UK	2.3.3
	SRR1957925	Bangladesh	2.3.3
	SRR1958013	No data	2.4.1
	SRR1958066	Pakistan	2.4
	SRR1958082	No data	2.3.3
	ERR1197663	Senegal	2.3.3
	SRR1958122	UK	2.3
	SRR1958296	UK	2.4.1
	SRR1958366	UK	2.3
	SRR1958400	No data	2.3.2
	SRR1958480	Pakistan	2.4
	SRR1958562	India	2.4
	SRR1958621	UK	2.3.1
	SRR1958624	Pakistan	2.4
	SRR1958672	UK	2.4.2
	SRR1959262	India	2.4.2
	ERR1197664	Cambodia	2.3
	SRR1959368	India	2.3.2
	SRR1959388	Pakistan	2.3
	SRR1959407	UK	2.3.1
	SRR1960046	No data	2.4
	SRR1960306	No data	2.3
	SRR1960984	No data	2.4.2
	SRR1961774	India	2.4
	SRR1962295	India	2.4
	SRR1963106	India	2.3
	SRR1963116	Pakistan	2.0.1
	ERR1197665	Cambodia	2.4.1
	SRR1963316	India	2.4
	SRR1963436	India	2.4.2
	SRR1963489	UK	2.3.2
	SRR1965063	Pakistan	2.3.3
	SRR1965112	India	2.4.2
	SRR1965164	India	2.3.2
	SRR1965169	India	2.4.3
	SRR1965295	India	2.3.3
	SRR1965296	India	2.3.3
	SRR1965396	India	2.4.2
	ERR1197666	Cambodia	2.4.1
	SRR1965452	Bangladesh	2.4.4
	SRR1965539	UK	2.4.3
	SRR1965674	UK	2.4
	SRR1965748	India	2.4.2
	SRR1965766	No data	2.3
	SRR1965939	Bangladesh	2.3.2
	SRR1966247	UK	2.3.1
	SRR1966251	Pakistan	2.3
	SRR1966286	India	2.4
	SRR1966484	UK	2.4.2
	ERR1197667	Cambodia	2.3.1
	SRR1966679	UK	2.3
	SRR1966698	UK	1.2.2
	SRR1966714	No data	2.4
	SRR1966751	Pakistan	2.3.3
	SRR1966792	Thailand	2.4.2
	SRR1966999	UK	2.3.2
	SRR1967021	Pakistan	2.4
	SRR1967116	UK	2.3.3
	SRR1967182	UK	2.4.2
	SRR1967350	Bangladesh	2.4.4
	ERR1197668	Cambodia	2.3.1
	SRR1967359	India	2.3.3
	SRR1967427	UK	2.4.4
	SRR1967509	UK	2.4.4
	SRR1967567	Pakistan	2.3.3
	SRR1967623	UK	2.3.2
	SRR1967653	UK	2.4
	SRR1967684	Morocco	2.3.3
	SRR1967770	India	2.4.1
	SRR1967799	UK	2.3.3
	SRR1967815	UK	2.4
	ERR1197669	Cambodia	2.3.1
	SRR1967908	UK	2.4.2
	SRR1967944	No data	2.3.1
	SRR1967964	UK	2.4.4
	SRR1968016	India	2.3.3
	SRR1968025	UK	2.4
	SRR1968029	UK	2.3.3
	SRR1968104	Pakistan	2.3.3
	SRR1968155	Pakistan	2.3.3
	SRR1968229	UK	2.4
	SRR1968271	UK	2.4
	DRR090591	Nepal	2.4.3
	ERR1197670	Cambodia	2.3.1
	SRR1968371	India	2.4.1
	SRR1968448	UK	2.3
	SRR1968451	UK	2.4.4
	SRR1968537	India	2.4.1
	SRR1968581	India	2.3.2
	SRR1968591	India	2.4.3
	SRR1968601	No data	1.2.2
	SRR1968769	India	2.3
	SRR1968862	No data	2.3.3
	SRR1968902	UK	2.3.2
	ERR1197671	Cambodia	2.3.1
	SRR1968925	India	2.3
	SRR1968953	UK	2.3.1
	SRR1968996	Pakistan	2.3.3
	SRR1969073	India	2.3.3
	SRR1969102	Pakistan	2.4.4
	SRR1969186	India	2.3.2
	SRR1969243	No data	2.3
	SRR1969312	UK	2.4
	SRR1969442	Nepal	2.4.3
	SRR1969501	Pakistan	2.3.3
	ERR1197672	Cambodia	2.3.1
	SRR1969529	Pakistan	2.3.3
	SRR1969645	India	2.4.1
	SRR1969902	Pakistan	2.4
	SRR1969939	UK	2.3.3
	SRR1970002	India	2.3
	SRR1970040	India	2.4.1
	SRR1970061	UK	2.3
	SRR1970166	UK	2.4.4
	SRR1970238	India	2.4.2
	SRR1970304	Pakistan	2.3.3
	ERR1197673	Cambodia	2.3.1
	SRR3048563	Pakistan	2.3
	SRR3048755	India	2.3.2
	SRR3048781	Bangladesh	2.4.4
	SRR3048871	UK	2.3.3
	SRR3048952	UK	2.4.2
	SRR3048984	India	2.4.2
	SRR3049006	UK	2.4.4
	SRR3049007	UK	2.3.3
	SRR3049025	India	2.4.1
	SRR3049096	UK	2.3
	ERR1197674	Cambodia	2.3.1
	SRR3049131	India	2.3.2
	SRR3049165	UK	2.3
	SRR3049326	India	1.2.2
	SRR3049328	India	2.4.1
	SRR3049334	UK	2.4.2
	SRR3049468	UK	2.4.4
	SRR3049469	Bangladesh	2.4.4
	SRR3049470	UK	2.4.3
	SRR3049538	UK	2.3.1
	SRR3049558	Myanmar	2.3.2
	ERR1197675	Cambodia	2.3.1
	SRR3049570	UK	2.4.4
	SRR3049651	UK	2.3.3
	SRR3049681	India	2.3
	SRR3049748	No data	2.4.1
	SRR3049768	UK	2.4.4
	SRR3049794	Myanmar	2.3.2
	SRR3049812	UK	2.4.1
	SRR3049819	Myanmar	2.3.2
	SRR3049858	UK	2.4
	SRR3049899	UK	2.3
	ERR1197676	Cambodia	2.3.1
	SRR3049962	UK	2.4
	SRR3286712	UK	2.3
	SRR3322209	UK	2.4.2
	SRR3322330	Pakistan	2.4
	SRR3322740	India	2.4.2
	SRR3322999	No data	2.3.2
	SRR5193490	India	2.4
	SRR5193655	India	2.3.2
	SRR5193808	India	2.3.2
	SRR5215719	India	2.3
	ERR1197678	Cambodia	2.3
	SRR5216211	UK	2.3.3
	SRR5874468	India	2.3
	SRR5887650	India	2.4.2
	SRR5957748	No data	2.3.2
	SRR5974889	India	2.4.2
	SRR5974896	India	1.2.2
	SRR5974899	Nepal	2.3.3
	SRR5982991	India	2.3.2
	SRR5983003	Pakistan	2.3.3
	SRR5983011	India	2.3
	ERR1197679	Cambodia	2.3.1
	SRR5985806	No data	2.3.3
	SRR5985807	Bangladesh	1.2.2
	SRR5985808	India	2.3.2
	SRR5985809	India	2.3
	SRR5985810	Pakistan	2.3.3
	SRR5985811	Indonesia	2.4
	SRR5985813	UK	2.3.3
	SRR5985814	UK	2.4.2
	SRR5985815	India	2.4
	SRR5985816	India	2.3.2
	ERR1197680	Cambodia	2.3.1
	SRR5985817	India	2.3.2
	SRR5985819	UK	2.3
	SRR5985820	India	2.4.2
	SRR5985822	Pakistan	2.4
	SRR5985832	No data	2.4.4
	SRR5985833	India	2.3.3
	SRR5985834	UK	2.3
	SRR5985835	No data	2.3.1
	SRR5985836	Pakistan	2.4
	SRR5985837	India	2.4
	DRR090592	Nepal	2.4.3
	ERR1197681	Cambodia	2.3.1
	SRR5985838	India	2.4
	SRR5985839	UK	2.4
	SRR5985840	Pakistan	2.4
	SRR5985841	UK	2.3
	SRR5985842	Japan	2.3.2
	SRR5985843	UK	2.4.3
	SRR5985844	India	2.3.3
	SRR5985845	UK	2.3.3
	SRR5985846	No data	2.3.2
	SRR5985847	India	2.3.3
	ERR1197682	Cambodia	2.3.1
	SRR5985848	Pakistan	2.4
	SRR5985849	India	2.4.2
	SRR5985850	UK	2.3.3
	SRR5985852	No data	2.3
	SRR5985853	UK	2.3
	SRR5985854	Pakistan	2.4
	SRR5985855	Pakistan	2.3.3
	SRR5985856	UK	2.4.1
	SRR5985857	No data	2.3.3
	SRR5985858	Pakistan	2.4
	ERR1197683	Cambodia	2.3.1
	SRR5985859	Bangladesh	1.2.2
	SRR5989244	Myanmar	2.3.2
	SRR5989245	UK	2.3
	SRR5989246	Ghana	2.3
	SRR5989247	Pakistan	2.3.3
	SRR5989248	No data	2.4
	SRR5989251	UK	2.4
	SRR5989252	India	2.4.2
	SRR5989287	Pakistan	2.3.3
	SRR5989288	UK	2.3.3
	ERR1197685	Cambodia	2.3.1
	SRR5989291	India	2.4.2
	SRR5989295	UK	2.4.4
	SRR5989296	India	2.4.1
	SRR5989299	India	2.4.2
	SRR5989301	UK	2.3.3
	SRR5989304	Pakistan	2.4
	SRR5989308	No data	2.3
	SRR5989309	India	2.4.3
	SRR5989312	UK	2.4.4
	SRR5989315	India	2.3.3
	ERR1197686	Cambodia	2.3.1
	SRR5989317	India	2.3.3
	SRR5989318	Pakistan	2.4
	SRR5989998	Myanmar	2.3.2
	SRR5989999	Philippines	2.4.3
	SRR5990000	UK	1.2.2
	SRR5990002	Philippines	2.4
	SRR5990008	UK	2.4
	SRR5990009	UK	2.3.3
	SRR5990013	UK	2.4
	SRR5990019	UK	2.3.3
	ERR1197687	Cambodia	2.3.1
	SRR5990021	UK	2.3.3
	SRR5990022	India	2.4.2
	SRR5990023	Pakistan	2.3.3
	SRR5990024	UK	2.3.3
	SRR5990025	Pakistan	2.3.3
	SRR5990027	UK	2.3.3
	SRR5990028	Pakistan	2.3.3
	SRR5990030	India	2.4.1
	SRR5990032	Pakistan	2.3
	SRR5990034	India	2.3.3
	ERR1197688	Cambodia	2.3.1
	SRR5990035	Pakistan	2.3.3
	SRR5990037	UK	2.3
	SRR5990040	Cambodia	2.3.1
	SRR5990041	UK	2.3.2
	SRR5990042	UK	2.4.1
	SRR5990043	India	2.4.2
	SRR5990045	UK	2.3
	SRR5990046	Panama	2.3.3
	SRR5990047	UK	2.4
	SRR5990048	Pakistan	2.3.3
	ERR1197689	Cambodia	2.3.1
	SRR5990049	India	2.3
	SRR5990050	UK	2.4
	SRR5990051	UK	2.3.3
	SRR5990057	India	2.3.3
	SRR5990293	UK	2.3.3
	SRR5990295	UK	2.3.2
	SRR5990296	Pakistan	2.4
	SRR5990334	Pakistan	2.3
	SRR5990419	No data	2.4
	SRR7209524	Bangladesh	2.4.4
	ERR1197690	Cambodia	2.3.1
	ERR1197691	Cambodia	2.3.1
	DRR090593	Nepal	2.4.3
	ERR1197692	Cambodia	2.3.1
	ERR1197693	Cambodia	2.3.1
	ERR1197694	Cambodia	2.3.1
	ERR134160	Mali	2.3
	ERR134162	India	2.4
	ERR134163	Indonesia	2.4
	ERR134164	India	2.4.1
	ERR134165	Nepal	2.3
	ERR134166	India	2.4
	ERR134168	Thailand	2.3
	DRR090594	Nepal	2.4.3
	ERR134170	Cambodia	2.3.1
	ERR134171	Iran	2.4
	ERR134173	Senegal	2.3
	ERR134179	Pakistan	2.3
	ERR134180	Indonesia	2.3
	ERR134181	Sri Lanka	2.3
	ERR134182	Morocco	2.2
	ERR134183	India	2.4.2
	ERR134185	India	2.4
	ERR134186	Cambodia	2.3.1
	DRR090595	Nepal	2.4.3
	ERR134187	Guinea	2.3
	ERR134188	Cambodia	2.3.1
	ERR134190	India	2.4
	ERR134191	Peru	2.0
	ERR134194	Nepal	2.3.3
	ERR134196	Mali	2.3
	ERR134197	Morocco	2.2
	ERR134199	Pakistan	2.3
	ERR134201	Myanmar	2.3.2
	ERR134205	India	2.3
	DRR090596	Nepal	2.4.3
	ERR134207	Guinea	2.3
	ERR134208	Albania	1.0
	ERR134209	Israel	2.2
	ERR134210	Vietnam	2.4
	ERR134212	Hong Kong	0.1
	ERR134214	France	2.4
	ERR134215	Denmark	2.2
	ERR134216	Algeria	2.4
	ERR134217	France	2.4
	ERR134218	Algeria	2.3
	DRR090597	Nepal	2.4.3
	ERR134219	France	2.2
	ERR134221	USA	2.4
	ERR134223	Turkey	1.0
	ERR134224	Tunisia	2.4
	ERR134226	Morocco	1.0
	ERR134227	France	2.2
	ERR134228	Cambodia	2.4
	ERR134229	Brazil	1.0
	ERR134230	Senegal	2.4
	ERR134231	Morocco	2.2
	DRR090598	Nepal	2.4.3
	ERR134232	France	2.2
	ERR134234	Algeria	1.0
	ERR134235	Cambodia	1.0
	ERR134236	France	1.0
	ERR134237	India	2.3
	ERR134238	Cambodia	2.0
	ERR134239	Turkey	2.2
	ERR134240	Senegal	2.4
	ERR134241	Morocco	2.2
	ERR134242	Cambodia	2.4
	DRR090581	Nepal	2.4.1
	DRR090599	Nepal	2.4.3
	ERR134245	Cambodia	2.3
	ERR134246	Brazil	2.0
	ERR134247	India	2.4
	ERR134249	India	2.2
	ERR134250	India	2.2
	ERR134251	Egypt	2.2
	ERR134253	Vietnam	2.3
	ERR134254	Pakistan	2.3
	ERR134255	Myanmar	2.4
	ERR1837145	Nepal	2.4.3
	DRR090600	Nepal	2.4.3
	ERR1837153	Nepal	2.4.1
	ERR1837181	Nepal	2.4.3
	ERR1837185	Nepal	2.4.3
	ERR1837186	Nepal	2.4.1
	ERR1837194	Nepal	2.4.1
	ERR1837195	Nepal	2.4.3
	ERR1837198	Nepal	2.4.3
	ERR1837199	Nepal	2.4.3
	ERR1837200	Nepal	2.4.3
	ERR1837204	Nepal	2.4.1
	DRR090601	Nepal	2.4.3
	ERR1837207	Nepal	2.4.1
	ERR1837208	Nepal	2.4.1
	ERR1837209	Nepal	2.4.3
	ERR1837234	Nepal	2.4.3
	ERR1837277	Nepal	2.3.3
	ERR1837291	Nepal	2.4.1
	ERR1837292	Nepal	2.4.3
	ERR1837293	Nepal	2.4.3
	ERR1837294	Nepal	2.4.3
	ERR1837295	Nepal	2.4.1
	DRR090602	Nepal	2.4.3
	ERR1837296	Nepal	2.4.1
	ERR1837297	Nepal	2.4.1
	ERR1837298	Nepal	2.4.1
	ERR1837299	Nepal	2.4.1
	ERR1837300	Nepal	2.4.3
	ERR1837301	Nepal	2.4.3
	ERR1837302	Nepal	2.4.3
	ERR1837303	Nepal	2.4.1
	ERR1837304	Nepal	2.4.3
	ERR1837305	Nepal	2.4.3
	ERR028898	Turkey	2.3
	ERR1837307	Nepal	2.4.1
	ERR1837308	Nepal	2.4.1
	ERR1837309	Nepal	2.4.3
	ERR1837310	Nepal	2.4.3
	ERR1837311	Nepal	2.4.3
	ERR1837312	Nepal	2.4.3
	ERR1837313	Nepal	2.4.3
	ERR1837314	Nepal	2.4.3
	ERR1837316	Nepal	2.4.3
	ERR1837318	Nepal	2.4.3
	ERR028900	Senegal	2.3
	ERR1837319	Nepal	2.4.3
	ERR1837320	Nepal	2.4.3
	ERR1837321	Nepal	2.4.3
	ERR1837322	Nepal	2.4.3
	ERR1837323	Nepal	2.4.3
	ERR1837324	Nepal	2.4.1
	ERR1837325	Nepal	2.4.1
	ERR1837326	Nepal	2.4.1
	ERR1837327	Nepal	2.4.3
	ERR1837330	Nepal	2.4.3
	ERR028913	Nepal	1.2.2
	ERR1837332	Nepal	2.4.3
	ERR1837333	Nepal	2.4.3
	ERR1837334	Nepal	2.4.3
	ERR1842960	Nepal	2.4.1
	ERR1842961	Nepal	2.4.1
	ERR1842962	Nepal	2.4.3
	ERR1842963	Nepal	2.4.2
	ERR1842965	Nepal	2.4.2
	ERR1842966	Nepal	2.4.3
	ERR1842967	Nepal	2.4.1
	ERR028925	India	2.4.2
	ERR2213866	Nepal	2.4.3
	ERR2213880	Nepal	2.4.3
	ERR2213881	Nepal	2.4.3
	ERR2213882	Nepal	2.4.3
	ERR2213883	Nepal	2.4
	ERR3900180	Nepal	2.3.3
	ERR3900187	Nepal	2.3.3
	ERR3900198	Nepal	2.3.2
	ERR3900199	Nepal	2.4
	ERR3900200	Nepal	2.3
	ERR028926	India	2.4.2
	ERR3900201	Nepal	2.4.2
	ERR3900202	Nepal	2.4
	ERR3900203	Nepal	2.3
	ERR3900204	Nepal	2.3.2
	ERR3900205	Nepal	2.4
	ERR3900206	Nepal	2.4
	ERR3900207	Nepal	2.3
	ERR3900208	Nepal	2.4
	ERR3900209	Nepal	2.3
	ERR028938	France	2.0
	DRR090582	Nepal	2.4.3
	ERR028939	China	2.3.3
	ERR028950	Nepal	2.4.1
	ERR028951	Turkey	1.0
	ERR028952	Indonesia	2.4
	ERR028963	India	2.3.3
	ERR028964	France	2.2
	ERR028965	Senegal	2.3
	ERR028989	Chad	2.3
	ERR028990	Indonesia	2.4
	ERR030055	France	1.0
	DRR090583	Nepal	2.4.3
	ERR030059	Vietnam	2.3
	ERR030073	Mali	2.4
	ERR030085	Cambodia	2.3
	ERR030086	Ethiopia	2.4
	ERR030089	Turkey	2.3
	ERR030100	Pakistan	2.3.3
	ERR030104	Nepal	2.4.1
	ERR030105	Algeria	1.0
	ERR030111	Pakistan	2.3
	ERR030113	Pakistan	2.3
	DRR090584	Nepal	2.4.3
	ERR030139	India	2.4.1
	ERR030141	Guinea	2.3
	ERR033909	Kuwait	2.4
	ERR033910	India	2.3
	ERR033911	India	2.3
	ERR033912	India	2.4.1
	ERR033913	Pakistan	2.4.3
	ERR033914	Pakistan	2.4.1
	ERR033915	India	2.3.3
	ERR033916	India	1.2.2
	DRR090585	Nepal	2.4.3
	ERR033918	UK	1.2.2
	ERR033919	Pakistan	2.3
	ERR033920	India	2.4.1
	ERR033922	India	2.4
	ERR033923	India	2.4
	ERR033924	India	2.4
	ERR033925	India	2.4.2
	ERR033926	India	2.4
	ERR033927	India	2.4.1
	ERR033928	India	2.4
	DRR090586	Nepal	2.4.3
	ERR033929	India	2.4.3
	ERR033930	India	2.4.1
	ERR033931	India	2.3.3
	ERR033932	India	2.4
	ERR033933	India	2.4.2
	ERR033936	Pakistan	2.3.3
	ERR912269	China	2.3.3
	ERR912270	China	2.3.3
	ERR033937	India	2.3.3
	ERR912271	China	2.3.3
	ERR912272	China	2.3.3
	ERR912598	China	2.3.3
	ERR912599	China	2.3.3
	ERR912602	China	2.3.3
	ERR912603	China	2.3.3
	ERR912605	China	2.3.3
	ERR912606	China	2.3.3
	ERR912607	China	2.3.3
	ERR912608	China	2.3.3
	ERR033938	India	2.4.1
	ERR912609	China	2.3.3
	ERR033940	India	2.3
	ERR033941	India	2.3
	DRR090587	Nepal	2.4.3
	ERR033942	India	2.3.3
	ERR033943	India	2.4.1
	ERR033944	India	2.4.1
	ERR033945	India	2.4.1
	ERR033946	Pakistan	2.4.1
	ERR034053	No data	2.0
	ERR034054	Brazil	1.0
	ERR034058	Malawi	2.4.1
	ERR034059	Ghana	2.3
	ERR1197521	Cambodia	2.3.1
	DRR090588	Nepal	2.4.3
	ERR1197523	Cambodia	2.4
	ERR1197525	Cambodia	2.3.1
	ERR1197527	Senegal	2.3
	ERR1197528	Pakistan	2.3.3
	ERR1197529	Cambodia	2.3.1
	ERR1197530	Thailand	2.3.1
	ERR1197639	Nepal	2.3.1
	ERR1197640	Cambodia	2.3.1
	ERR1197641	Senegal	2.3
	ERR1197642	Cambodia	2.3.1
S3144	ERS3650040	Bangladesh	2.3.3
S4071	ERS8230986	Bangladesh	2.4.4
S4100	ERS8230987	Bangladesh	2.4.4
S4514	ERS8230988	Bangladesh	2.4.4
SEAP7506366	ERR4362420	Bangladesh	2.4.4
SEAP7506374	ERR4303863	Bangladesh	2.4.4
SEAP7506375	ERR4362424	Bangladesh	2.4.4
SEAP7506377	ERR4303871	Bangladesh	2.4.4
SEAP7506382	ERR4362432	Bangladesh	2.4.4
SEAP7506385	ERR4362436	Bangladesh	2.4.4
SEAP7506398	ERR4362448	Bangladesh	2.4.4
SEAP7506429	ERR4304041	Bangladesh	2.4.4
SEAP7506431	ERR4362468	Bangladesh	2.4.4
SEAP7506439	ERR4304073	Bangladesh	2.3.2
SEAP7506441	ERR4362476	Bangladesh	2.4.4
SEAP7506445	ERR4362480	Bangladesh	2.4.4
SEAP7506448	ERR4362489	Bangladesh	2.4.4
SEAP7506453	ERR4304109	Bangladesh	1.2.2
SEAP7506464	ERR4303763	Bangladesh	2.4.4
SEAP7506470	ERR4303787	Bangladesh	2.3.3
SEAP7506473	ERR4303799	Bangladesh	2.4.4
SEAP7506476	ERR4303811	Bangladesh	2.4.4
SEAP7506484	ERR4303844	Bangladesh	2.4.4
SEAP7506497	ERR4303895	Bangladesh	1.2.2
SEAP7506520	ERR4303989	Bangladesh	2.3.3
SEAP7506532	ERR4362497	Bangladesh	2.4.4
SEAP7506537	ERR4304050	Bangladesh	2.4.4
SEAP7506538	ERR4304054	Bangladesh	2.3.3
SEAP7506547	ERR4304090	Bangladesh	2.4.4
SEAP7506549	ERR4304098	Bangladesh	2.3.3
SEAP7506581	ERR4303841	Bangladesh	2.3.3
SEAP7506584	ERR4303853	Bangladesh	2.4.4
SEAP7506588	ERR4303869	Bangladesh	2.3.3
SEAP7506590	ERR4362501	Bangladesh	2.4.4
SEAP7506592	ERR4362505	Bangladesh	2.4.4
SEAP7506596	ERR4303893	Bangladesh	2.3.3
SEAP7506606	ERR4303933	Bangladesh	2.3.3
SEAP7506608	ERR4303938	Bangladesh	1.2.2
SEAP7506610	ERR4303946	Bangladesh	2.4.4
SEAP7506618	ERR4303978	Bangladesh	2.4.4
SEAP7506627	ERR4304014	Bangladesh	2.3.2
SEAP7506629	ERR4304022	Bangladesh	2.4.4
SEAP7506634	ERR4362509	Bangladesh	2.4.4
SEAP7506636	ERR4304047	Bangladesh	2.4.4
SEAP7506640	ERR4304059	Bangladesh	2.4.4
SEAP7506642	ERR4304067	Bangladesh	2.3.3
SEAP7506643	ERR4304071	Bangladesh	2.3.3
SEAP7506645	ERR4304075	Bangladesh	2.4.4
SEAP7506652	ERR4362521	Bangladesh	2.3.2
SEAP7506656	ERR4304111	Bangladesh	2.3.3
SEAP7506658	ERR4362339	Bangladesh	2.3.2
SEAP7506670	ERR4362384	Bangladesh	2.4.4
SEAP7506673	ERR4362397	Bangladesh	2.4.4
SEAP7506698	ERR4362498	Bangladesh	2.4.4
SEAP7506700	ERR4362506	Bangladesh	1.2.2
SEAP7506702	ERR4362514	Bangladesh	2.3.3
SEAP7506705	ERR4362526	Bangladesh	2.3.2
SEAP7506707	ERR4362534	Bangladesh	2.3.2
SEAP7506714	ERR4362558	Bangladesh	2.3.2
SEAP7506716	ERR4362566	Bangladesh	2.4.4
SEAP7506724	ERR4362599	Bangladesh	2.4.1
SEAP7506737	ERR4362651	Bangladesh	2.4.4
SEAP7506738	ERR4362655	Bangladesh	2.3.2
SEAP7506746	ERR4362684	Bangladesh	2.3.3
SEAP7506750	ERR4362697	Bangladesh	2.4.4
SEAP7506758	ERR4362529	Bangladesh	2.4.4
SEAP7506759	ERR4362344	Bangladesh	2.4.4
SEAP7506762	ERR4362352	Bangladesh	2.3.3
SEAP7506763	ERR4362356	Bangladesh	2.3.3
SEAP7506764	ERR4362360	Bangladesh	2.4.4
SEAP7506767	ERR4362373	Bangladesh	2.4.4
SEAP7506770	ERR4362537	Bangladesh	1.1
SEAP7506771	ERR4362385	Bangladesh	2.4.4
SEAP7506778	ERR4362414	Bangladesh	2.3.2
SEAP7506781	ERR4362426	Bangladesh	2.4.4
SEAP7506783	ERR4362434	Bangladesh	2.4.4
SEAP7506787	ERR4362450	Bangladesh	2.4.4
SEAP7506789	ERR4362458	Bangladesh	2.4
SEAP7506793	ERR4362474	Bangladesh	2.4.4
SEAP7506794	ERR4362478	Bangladesh	2.4.4
SEAP7506795	ERR4362482	Bangladesh	2.4.4
SEAP7506796	ERR4362487	Bangladesh	2.4.4
SEAP7506797	ERR4362491	Bangladesh	1.2.2
SEAP7506798	ERR4362495	Bangladesh	2.4.4
SEAP7506804	ERR4362519	Bangladesh	2.4.4
SEAP7506806	ERR4362527	Bangladesh	1.2.2
SEAP7506808	ERR4362535	Bangladesh	2.4.4
SEAP7506811	ERR4362543	Bangladesh	2.4.1
SEAP7506819	ERR4362545	Bangladesh	2.3.3
SEAP7506820	ERR4362572	Bangladesh	2.3.3
SEAP7506822	ERR4362580	Bangladesh	2.3.3
SEAP7506825	ERR4362592	Bangladesh	2.4.4
SEAP7506830	ERR4362604	Bangladesh	2.4.4
SEAP7506835	ERR4362624	Bangladesh	2.3.3
SEAP7506839	ERR4362565	Bangladesh	2.4.4
SEAP7506843	ERR4362574	Bangladesh	2.4.4
SEAP7506846	ERR4362644	Bangladesh	2.4.4
SEAP7506850	ERR4362656	Bangladesh	2.4.4
SEAP7506856	ERR4362582	Bangladesh	2.3.2
SEAP7506858	ERR4362685	Bangladesh	2.3.3
SEAP7506862	ERR4362702	Bangladesh	2.3.3
SEAP7506865	ERR4362714	Bangladesh	2.4.4
SEAP7506866	ERR4362333	Bangladesh	2.4.1
SEAP7506869	ERR4362345	Bangladesh	2.4.4
SEAP7506870	ERR4362349	Bangladesh	2.3.3
SEAP7506872	ERR4362357	Bangladesh	1.2.2
SEAP7506873	ERR4362361	Bangladesh	2.4.4
SEAP7506876	ERR4362374	Bangladesh	2.4.4
SEAP7506877	ERR4362586	Bangladesh	1.2.2
SEAP7506879	ERR4362382	Bangladesh	2.4.4
SEAP7506885	ERR4362407	Bangladesh	2.4.4
SEAP7506886	ERR4362411	Bangladesh	2.4.4
SEAP7506888	ERR4362419	Bangladesh	2.4.4
SEAP7506889	ERR4362590	Bangladesh	2.4.4
SEAP7506890	ERR4362423	Bangladesh	2.4.4
SEAP7506895	ERR4362443	Bangladesh	2.4.4
SEAP7506896	ERR4362447	Bangladesh	1.2.2
SEAP7506900	ERR4362594	Bangladesh	2.3.2
SEAP7506905	ERR4362479	Bangladesh	2.3.3
SEAP7506906	ERR4362483	Bangladesh	2.3.3
SEAP7506912	ERR4362504	Bangladesh	2.4.4
SEAP7506916	ERR4362598	Bangladesh	2.3.3
SEAP7506925	ERR4362602	Bangladesh	2.4.4
SEAP7506930	ERR4362606	Bangladesh	1.2.2
SEAP7506933	ERR4362577	Bangladesh	2.4.4
SEAP7506936	ERR4362610	Bangladesh	1.1
SEAP7506940	ERR4362601	Bangladesh	2.3.2
SEAP7506959	ERR4362618	Bangladesh	2.3.2
SEAP7506963	ERR4362682	Bangladesh	2.4.4
SEAP7506964	ERR4362686	Bangladesh	2.4.4
SEAP7506977	ERR4362622	Bangladesh	2.4.4
SEAP7506979	ERR4362626	Bangladesh	2.4.4
SEAP7506980	ERR4362358	Bangladesh	2.4.4
SEAP7506981	ERR4362362	Bangladesh	2.4.4
SEAP7506983	ERR4362366	Bangladesh	2.4.4
SEAP7506984	ERR4362634	Bangladesh	2.4.4
SEAP7506985	ERR4362638	Bangladesh	2.3.3
SEAP7506994	ERR4362671	Bangladesh	2.3.3
SEAP7507025	ERR4325907	Bangladesh	2.3.3
SEAP7507031	ERR4325932	Bangladesh	2.4.4
SEAP7507041	ERR4325968	Bangladesh	2.4.4
SEAP7507042	ERR4325972	Bangladesh	2.4.4
SEAP7507046	ERR4325988	Bangladesh	2.4.4
SEAP7507049	ERR4325999	Bangladesh	1.2.2
SEAP7507053	ERR4326016	Bangladesh	2.4.4
SEAP7507124	ERR4325884	Bangladesh	2.4.4
SEAP7507132	ERR4325916	Bangladesh	2.3.3
SEAP7507140	ERR4325945	Bangladesh	2.4.4
SEAP7507149	ERR4325981	Bangladesh	1.2.2
SEAP7507159	ERR4326017	Bangladesh	2.4.4
SEAP7507164	ERR4326037	Bangladesh	2.4.4
SEAP7507183	ERR4326108	Bangladesh	2.4.4
SEAP7507184	ERR4326111	Bangladesh	2.3.3
SEAP7507188	ERR4326123	Bangladesh	2.4.4
SEAP7507198	ERR4326151	Bangladesh	2.4.4
SEAP7507201	ERR4326160	Bangladesh	2.4.4
SEAP7507206	ERR4326175	Bangladesh	1.2.2
SEAP7507210	ERR4325841	Bangladesh	2.4.4
SEAP7507222	ERR4325889	Bangladesh	2.4.4
SEAP7507228	ERR4325913	Bangladesh	2.4.4
SEAP7507233	ERR4325926	Bangladesh	2.4.4
SEAP7507239	ERR4325950	Bangladesh	1.2.2
SEAP7507244	ERR4325970	Bangladesh	2.4.4
SEAP7507251	ERR4325997	Bangladesh	2.4.4
SEAP7507260	ERR4326034	Bangladesh	2.4.4
SEAP7507265	ERR4326053	Bangladesh	2.3.2
SEAP7507266	ERR4326057	Bangladesh	2.3.2
SEAP7507278	ERR4326103	Bangladesh	2.4.4
SEAP7507281	ERR4326112	Bangladesh	2.3.3
SEAP7507294	ERR4326149	Bangladesh	2.3.2
SEAP7507296	ERR4326155	Bangladesh	2.4.4
SEAP7507300	ERR4326167	Bangladesh	2.3.3
SEAP7507312	ERR4325858	Bangladesh	2.3.3
SEAP7507321	ERR4325894	Bangladesh	2.4.4
SEAP7507329	ERR4325923	Bangladesh	2.3.2
SEAP7507338	ERR4325959	Bangladesh	2.4.4
SEAP7507340	ERR4325967	Bangladesh	1.2.2
SEAP7507349	ERR4325998	Bangladesh	2.4.4
SEAP7507354	ERR4326019	Bangladesh	2.4.4
SEAP7507357	ERR4326031	Bangladesh	2.3.3
SEAP7507359	ERR4326039	Bangladesh	2.4.4
SEAP7507361	ERR4326047	Bangladesh	2.4.4
SEAP7507370	ERR4326082	Bangladesh	2.4.4
SEAP7507371	ERR4326086	Bangladesh	1.2.2
SEAP7507422	ERR4025231	Pakistan	2.4.4
SEAP7507437	ERR4025284	Pakistan	2.0.1
SEAP7507439	ERR4025288	Pakistan	2.0.1
SEAP7507444	ERR4025308	Pakistan	2.4
SEAP7507446	ERR4025312	Pakistan	2.4.4
SEAP7507450	ERR4025328	Pakistan	2.4
SEAP7507453	ERR4025336	Pakistan	2.3.3
SEAP7507454	ERR4025190	Pakistan	2.4.4
SEAP7507456	ERR4025194	Pakistan	2.4
SEAP7507459	ERR4025352	Pakistan	2.3.3
SEAP7507461	ERR4025360	Pakistan	2.4.4
SEAP7507462	ERR4025361	Pakistan	2.4
SEAP7507463	ERR4025198	Pakistan	2.4
SEAP7507464	ERR4025365	Pakistan	2.3.3
SEAP7507477	ERR4025417	Pakistan	2.4
SEAP7507484	ERR4025202	Pakistan	2.4
SEAP7507485	ERR4025206	Pakistan	2.3.3
SEAP7507486	ERR4025210	Pakistan	2.4
SEAP7507487	ERR4025445	Pakistan	2.4
SEAP7507489	ERR4025450	Pakistan	2.0.1
SEAP7507492	ERR4025218	Pakistan	2.4
SEAP7507493	ERR4025222	Pakistan	2.3.3
SEAP7507494	ERR4025462	Pakistan	2.4.4
SEAP7507496	ERR4025466	Pakistan	2.4
SEAP7507497	ERR4025470	Pakistan	2.3.3
SEAP7507503	ERR4025495	Pakistan	2.3.3
SEAP7507504	ERR4025499	Pakistan	2.4
SEAP7507506	ERR4025230	Pakistan	2.0.1
SEAP7507507	ERR4025507	Pakistan	2.4.4
SEAP7507508	ERR4025511	Pakistan	2.3.3
SEAP7507512	ERR4025527	Pakistan	2.4.4
SEAP7507513	ERR4025234	Pakistan	2.3
SEAP7507520	ERR4025242	Pakistan	2.4.4
SEAP7507521	ERR4025246	Pakistan	2.4
SEAP7507522	ERR4025547	Pakistan	2.3
SEAP7507524	ERR4025171	Pakistan	2.3
SEAP7507526	ERR4025179	Pakistan	2.3.3
SEAP7507529	ERR4025192	Pakistan	2.3
SEAP7507530	ERR4025196	Pakistan	2.3
SEAP7507531	ERR4025200	Pakistan	2.3
SEAP7507532	ERR4025204	Pakistan	2.3
SEAP7507533	ERR4025250	Pakistan	2.3
SEAP7507534	ERR4025208	Pakistan	2.3.3
SEAP7507535	ERR4025212	Pakistan	2.3
SEAP7507536	ERR4025216	Pakistan	2.3
SEAP7507537	ERR4025220	Pakistan	2.3
SEAP7507538	ERR4025224	Pakistan	2.3
SEAP7507539	ERR4025228	Pakistan	2.4.4
SEAP7507540	ERR4025254	Pakistan	2.3
SEAP7507541	ERR4025232	Pakistan	2.4.4
SEAP7507542	ERR4025236	Pakistan	2.3
SEAP7507543	ERR4025240	Pakistan	2.3
SEAP7507544	ERR4025244	Pakistan	2.3.3
SEAP7507545	ERR4025248	Pakistan	2.3.3
SEAP7507548	ERR4025256	Pakistan	2.3.3
SEAP7507550	ERR4025262	Pakistan	2.3.3
SEAP7507551	ERR4025264	Pakistan	2.3.3
SEAP7507552	ERR4025266	Pakistan	2.4.4
SEAP7507553	ERR4025270	Pakistan	2.0.1
SEAP7507556	ERR4025273	Pakistan	2.4
SEAP7507557	ERR4025277	Pakistan	2.3
SEAP7507558	ERR4025281	Pakistan	2.3
SEAP7507566	ERR4025305	Pakistan	2.4
SEAP7507568	ERR4025313	Pakistan	2.3.3
SEAP7507569	ERR4025317	Pakistan	2.3
SEAP7507571	ERR4025325	Pakistan	2.3
SEAP7507574	ERR4025337	Pakistan	2.4
SEAP7507584	ERR4025374	Pakistan	2.0.1
SEAP7507590	ERR4025398	Pakistan	2.0.1
SEAP7507592	ERR4025406	Pakistan	2.3
SEAP7507593	ERR4025410	Pakistan	2.0.1
SEAP7507594	ERR4025287	Pakistan	2.3
SEAP7507597	ERR4025295	Pakistan	2.0.1
SEAP7507598	ERR4025299	Pakistan	2.3.3
SEAP7507600	ERR4025307	Pakistan	2.3
SEAP7507601	ERR4025311	Pakistan	2.0.1
SEAP7507604	ERR4025418	Pakistan	2.3.3
SEAP7507608	ERR4025434	Pakistan	2.3.3
SEAP7507615	ERR4025455	Pakistan	2.3.3
SEAP7507616	ERR4025459	Pakistan	2.4
SEAP7507617	ERR4025463	Pakistan	2.3.3
SEAP7507624	ERR4025492	Pakistan	2.3
SEAP7507629	ERR4025512	Pakistan	2.3.3
SEAP7507631	ERR4025520	Pakistan	2.3.3
SEAP7507633	ERR4025528	Pakistan	2.3
SEAP7507635	ERR4025536	Pakistan	2.4
SEAP7507644	ERR4025185	Pakistan	2.3
SEAP7507646	ERR4025193	Pakistan	2.4.4
SEAP7507660	ERR4025249	Pakistan	2.0.1
SEAP7507699	ERR4025407	Pakistan	2.3.3
SEAP7507714	ERR4025456	Pakistan	2.4.4
SEAP7507715	ERR4025460	Pakistan	2.4.4
SEAP7507717	ERR4025335	Pakistan	2.4.4
SEAP7507721	ERR4025347	Pakistan	2.4.4
SEAP7507722	ERR4025351	Pakistan	2.3
SEAP7507725	ERR4025355	Pakistan	2.3
SEAP7507726	ERR4025477	Pakistan	2.4.4
SEAP7507727	ERR4025359	Pakistan	2.3
SEAP7507728	ERR4025481	Pakistan	2.3
SEAP7507738	ERR4025513	Pakistan	2.3.3
SEAP7507742	ERR4025376	Pakistan	2.3.3
SEAP7507748	ERR4025545	Pakistan	2.3.3
SEAP7507755	ERR4046942	Pakistan	2.4
SEAP7507780	ERR4025388	Pakistan	2.4
SEAP7507785	ERR4025392	Pakistan	2.3.3
SEAP7507814	ERR4047138	Pakistan	2.3.3
SEAP7507830	ERR4047204	Pakistan	2.4.4
SEAP7507856	ERR4046941	Pakistan	2.3.3
SEAP7507885	ERR4047041	Pakistan	2.3.3
SEAP7507905	ERR4047116	Pakistan	2.3.3
SEAP7507920	ERR4025408	Pakistan	2.4
SEAP7507928	ERR4025416	Pakistan	2.4.4
SEAP7507940	ERR4047233	Pakistan	2.4
SEAP7507943	ERR4047244	Pakistan	2.3
SEAP7507945	ERR4047252	Pakistan	2.3.3
SEAP7507952	ERR4047279	Pakistan	2.3.3
SEAP7507963	ERR4025432	Pakistan	2.3.3
SEAP7507965	ERR4025440	Pakistan	2.3.3
SEAP7508010	ERR4047074	Pakistan	2.4
SEAP7508028	ERR4047134	Pakistan	2.3.3
SEAP7508129	ERR4025518	Pakistan	2.3.3
SEAP7508130	ERR4047114	Pakistan	2.3.3
SEAP7508135	ERR4047135	Pakistan	2.4
SEAP7508160	ERR4025530	Pakistan	2.3
SEAP7508192	ERR4025587	Pakistan	2.3.3
SEAP7508213	ERR4025550	Pakistan	2.0.1
SEAP7508231	ERR4025174	Pakistan	2.3.3
SEAP7508261	ERR4025191	Pakistan	2.4.4
SEAP7508313	ERR4025623	Pakistan	2.3.3
SEAP7508335	ERR4025679	Pakistan	2.3.3
SEAP7508368	ERR4025744	Pakistan	2.4
SEAP7508395	ERR4025568	Pakistan	2.4
SEAP7508422	ERR4025223	Pakistan	2.4.4
SEAP7508480	ERR6336429	Nepal	2.3.3
SEAP7508483	ERR6336431	Nepal	2.4.1
SEAP7508485	ERR6336432	Nepal	2.3.2
SEAP7508490	ERR6336437	Nepal	2.3.2
SEAP7508493	ERR6336433	Nepal	2.4.3
SEAP7508494	ERR6336434	Nepal	2.4.3
SEAP7508496	ERR6336436	Nepal	2.3.2
SEAP7508505	ERR6336438	Nepal	2.4.3
SEAP7508510	ERR6336439	Nepal	2.4.3
SEAP7508513	ERR6336442	Nepal	2.4.3
SEAP7508514	ERR6336443	Nepal	2.3.2
SEAP7508524	ERR6336447	Nepal	2.3.3
SEAP7508531	ERR6336449	Nepal	2.3.3
SEAP7508543	ERR6336420	Nepal	2.3.2
SEAP7508547	ERR6336421	Nepal	2.3.3
SEAP7508557	ERR6336423	Nepal	2.4.3
SEAP7508558	ERR6336424	Nepal	2.3.2
SEAP7508562	ERR6336425	Nepal	2.3.3
SEAP7508563	ERR6336426	Nepal	2.3.2
SEAP7508565	ERR6336440	Nepal	2.3.3
SEAP7508569	ERR6336427	Nepal	2.3.2
SEAP7508581	ERR6336428	Nepal	2.3.3
SEAP7508599	ERR6336448	Nepal	2.3.3
SEAP7508611	ERR6336435	Nepal	2.4.1
SEAP7508629	ERR6336441	Nepal	2.4.1
SEAP7508631	ERR6336444	Nepal	2.3.3
SEAP7508632	ERR6336445	Nepal	2.4.3
SEAP7508633	ERR6336446	Nepal	2.4.3
SEAP7508648	ERR6336450	Nepal	2.3.3
SEAP7508653	ERR6336452	Nepal	2.4.3
SEAP7508663	ERR6336455	Nepal	2.3.3
SEAP7508667	ERR6336457	Nepal	2.4.1
SEAP7508668	ERR6336458	Nepal	2.4.3
SEAP7508674	ERR6336462	Nepal	2.3.3
SEAP7508682	ERR6336463	Nepal	2.3.3
SEAP7508700	ERR6336470	Nepal	2.3.3
SEAP7508704	ERR6336474	Nepal	2.3.2
SEAP7508705	ERR6336476	Nepal	2.3.2
SEAP7508709	ERR6336481	Nepal	2.3.3
SEAP7508712	ERR6336483	Nepal	2.3.3
SEAP7508715	ERR6336487	Nepal	2.3.2
SEAP7508716	ERR6336489	Nepal	2.4.3
SEAP7508719	ERR6336491	Nepal	2.3.2
SEAP7508726	ERR6336494	Nepal	2.4.3
SEAP7508730	ERR6336495	Nepal	2.4.1
SEAP7508743	ERR6336496	Nepal	2.3.3
SEAP7508744	ERR6336497	Nepal	2.3.2
SEAP7508751	ERR6336499	Nepal	2.3.2
SEAP7508754	ERR6336500	Nepal	2.3.3
SEAP7508757	ERR6336501	Nepal	2.3.3
SEAP7508761	ERR6336502	Nepal	2.4.1
SEAP7508776	ERR6336456	Nepal	2.4
SEAP7508781	ERR6336459	Nepal	2.3.2
SEAP7508783	ERR6336460	Nepal	2.3.3
SEAP7508786	ERR6336461	Nepal	2.3.2
SEAP7508793	ERR6336464	Nepal	2.3.3
SEAP7508798	ERR6336466	Nepal	2.3.3
SEAP7508800	ERR6336467	Nepal	2.3.3
SEAP7508802	ERR6336468	Nepal	2.3.3
SEAP7508803	ERR6336469	Nepal	2.3.2
SEAP7508804	ERR6336471	Nepal	2.3.3
SEAP7508805	ERR6336472	Nepal	2.0
SEAP7508806	ERR6336473	Nepal	2.3.3
SEAP7508808	ERR6336477	Nepal	2.4.1
SEAP7508809	ERR6336478	Nepal	2.3.3
SEAP7508810	ERR6336479	Nepal	2.3.3
SEAP7508811	ERR6336480	Nepal	2.3.3
SEAP7508812	ERR6336482	Nepal	2.3.2
SEAP7508814	ERR6336484	Nepal	2.3.3
SEAP7508816	ERR6336485	Nepal	2.3.3
SEAP7508817	ERR6336486	Nepal	2.4.1
SEAP7508818	ERR6336488	Nepal	2.4.3
SEAP7508822	ERR6336490	Nepal	2.3.3
SEAP7508823	ERR6336492	Nepal	2.3.2
SEAP7508824	ERR6336422	Nepal	2.3.3
SEAP7508825	ERR6336493	Nepal	2.3.2
SEAP7508829	ERR4025164	Nepal	2.4.3
SEAP7508830	ERR4025165	Nepal	2.4.3
SEAP7508840	ERR4025155	Nepal	2.4.3
SEAP7508879	ERR4025168	Nepal	2.4.3
SEAP7508882	ERR4025156	Nepal	2.4.3
SEAP7508890	ERR6336451	Nepal	2.3
SEAP7508893	ERR4025161	Nepal	2.4.1
SEAP7508895	ERR4025158	Nepal	2.4.1
SEAP7508909	ERR4025163	Nepal	2.4.3
SEAP8101005	ERR5375961	Nepal	2.1
SEAP8101028	ERR5376023	Nepal	2.1
SEAP8101046	ERR5376069	Nepal	2.1
SEAP8101127	ERR5376160	Nepal	2.4.3
SEAP8101148	ERR5311420	Nepal	2.3.3
SEAP8101149	ERR5311423	Nepal	2.4.2
SEAP8101210	ERR5311493	Nepal	2.4.3
SEAP8101235	ERR5311303	Nepal	2.4.3
SEAP8101309	ERR5311444	Nepal	2.4.3
SEAP8101345	ERR5376127	Nepal	2.4.3
SEAP8101348	ERR5376137	Nepal	2.3.3
SEAP8101349	ERR5376139	Nepal	2.4.3
SEAP8101350	ERR5311489	Nepal	2.4.3
SEAP8101351	ERR5376143	Nepal	2.4.3
SEAP8101352	ERR5311492	Nepal	2.4.3
SEAP8101353	ERR5311495	Nepal	2.4.3
SEAP8101354	ERR5311498	Nepal	2.4.3
SEAP8101356	ERR5311504	Nepal	2.4.3
SEAP8101357	ERR5311508	Nepal	2.4.3
SEAP8101358	ERR5311511	Nepal	2.4.3
SEAP8101359	ERR5311514	Nepal	2.4.3
SEAP8101360	ERR5311517	Nepal	2.4.3
SEAP8101361	ERR5311520	Nepal	2.1
SEAP8101362	ERR5311523	Nepal	2.4.3
SEAP8101363	ERR5376145	Nepal	2.4.3
SEAP8101364	ERR5376150	Nepal	2.4.3
SEAP8101365	ERR5376153	Nepal	2.3.2
SEAP8101366	ERR5376155	Nepal	2.4.1
SEAP8101368	ERR5376159	Nepal	2.4.3
SEAP8101369	ERR5311530	Nepal	2.4.3
SEAP8101370	ERR5376161	Nepal	2.4.2
SEAP8101371	ERR5376165	Nepal	2.4.3
SEAP8101372	ERR5311533	Nepal	2.4.3
SEAP8101373	ERR5376167	Nepal	2.4.3
SEAP8101374	ERR5376170	Nepal	2.4.2
SEAP8101375	ERR5376173	Nepal	2.4.3
SEAP8101376	ERR5311536	Nepal	2.1
SEAP8101377	ERR5311539	Nepal	2.4.2
SEAP8101378	ERR5311542	Nepal	2.4.2
SEAP8101379	ERR5376175	Nepal	2.4.2
SEAP8101380	ERR5376179	Nepal	2.4.2
SEAP8101382	ERR5375885	Nepal	2.4.3
SEAP8101383	ERR5375884	Nepal	2.4.3
SEAP8101384	ERR5375891	Nepal	2.1
SEAP8101385	ERR5375895	Nepal	2.4.1
SEAP8101386	ERR5375899	Nepal	2.4.3
SEAP8101387	ERR5375903	Nepal	2.4.2
SEAP8101388	ERR5375904	Nepal	2.4.3
SEAP8101390	ERR5375912	Nepal	2.1
SEAP8101391	ERR5375888	Nepal	2.4.3
SEAP8101392	ERR5375893	Nepal	2.4.3
SEAP8101393	ERR5375897	Nepal	2.4.1
SEAP8101394	ERR5375901	Nepal	2.4.2
SEAP8101395	ERR5375919	Nepal	2.4.2
SEAP8101396	ERR5375906	Nepal	2.4.2
SEAP8101397	ERR5375920	Nepal	2.4.1
SEAP8101398	ERR5375927	Nepal	2.4.3
SEAP8101399	ERR5375909	Nepal	2.4.3
SEAP8101400	ERR5375931	Nepal	2.4.2
SEAP8101401	ERR5375932	Nepal	2.4.3
SEAP8101402	ERR5375937	Nepal	2.3.3
SEAP8101403	ERR5375914	Nepal	2.4.3
SEAP8101404	ERR5375938	Nepal	2.4.3
SEAP8101405	ERR5375943	Nepal	2.4.3
SEAP8101406	ERR5375944	Nepal	2.4.3
SEAP8101407	ERR5375917	Nepal	2.4.3
SEAP8101408	ERR5375949	Nepal	2.4.3
SEAP8101409	ERR5375923	Nepal	2.4.3
SEAP8101410	ERR5375926	Nepal	2.3.3
SEAP8101411	ERR5375930	Nepal	2.4.3
SEAP8101412	ERR5375952	Nepal	2.4.3

## Sheet: Figure_4
ID	Illumina_RunID	Genotype	Resistance_genes	Plasmid	QRDR_Mutations
E1	ERR7213364	1.1	No resistant genes	No_plasmid	No mutation
E100	ERR7213365	1.1	No resistant genes	No_plasmid	gyrA-S83F
E101	ERR7213366	2.4.4	No resistant genes	No_plasmid	gyrA-S83F
E102	ERR7213367	2.4.4	No resistant genes	No_plasmid	gyrA-S83F
E103	ERR7213368	1.2.2	No resistant genes	IncX1	gyrA-S83Y
E104	ERR7213369	2.4.4	No resistant genes	No_plasmid	gyrA-S83F
E105	ERR7213370	1.2.2	No resistant genes	IncX1	gyrA-D87Y
E106	ERR7213371	2.3.3	No resistant genes	Col(pHAD28)	gyrA-S83F
E107	ERR7222475	1.2.2	No resistant genes	IncX1	gyrA-S83Y
E108	ERR7213372	2.3.2	No resistant genes	Col(pHAD28)	gyrA-S83F
E109	ERR7213373	2.4.4	No resistant genes	Col(pHAD28)	gyrA-S83F
E110	ERR7222476	1.2.2	No resistant genes	IncX1	gyrA-S83Y
E111	ERR7213374	1.1	No resistant genes	No_plasmid	gyrA-S83F
E112	ERR7213375	2.4.4	No resistant genes	No_plasmid	No_mutation
E113	ERR7213376	2.4.4	No resistant genes	No_plasmid	gyrA-S83F
E114	ERR7213377	1.2.2	No resistant genes	IncX1	gyrA-D87Y
E115	ERR7213378	2.3.2	No resistant genes	Col(pHAD28)	gyrA-S83F
E116	ERR7213379	2.4.4	No resistant genes	No_plasmid	gyrA-S83F
E117	ERR7213380	2.4.4	No resistant genes	Col(pHAD28)	gyrA-S83F
E118	ERR7213381	1.2.2	No resistant genes	IncX1	gyrA-S83Y
E119	ERR7213382	1.1	No resistant genes	No_plasmid	No_mutation
E12	ERR7213468	1.2.2	No resistant genes	IncX1	gyrA-S83Y
E120	ERR7222477	2.4.4	No resistant genes	No_plasmid	gyrA-S83F
E121	ERR7213469	2.3.3	No resistant genes	Col(pHAD28)	gyrA-S83F
E123	ERR9707187	2.4.4	No resistant genes	No_plasmid	gyrA-S83F
E124	ERR7213556	1.2.1	No resistant genes	IncX1	gyrA-D87G
E125	ERR7213557	1.1	No resistant genes	No_plasmid	gyrA-S83F
E126	ERR7213558	2.4.4	No resistant genes	No_plasmid	gyrA-S83F
E127	ERR7213559	2.3.2	No resistant genes	Col(pHAD28)	gyrA-S83F
E128	ERR7213560	2.3.2	No resistant genes	Col(pHAD28)	gyrA-S83F
E129	ERR7213561	2.3.2	No resistant genes	Col(pHAD28)	gyrA-S83F
E130	ERR7213562	1.2.2	No resistant genes	IncX1	gyrA-S83Y
E131	ERR7213563	2.3.3	No resistant genes	Col(pHAD28)	gyrA-S83F
E132	ERR7213564	2.3.2	No resistant genes	Col(pHAD28)	gyrA-S83F
E133	ERR7213565	2.3.3	No resistant genes	Col(pHAD28)	gyrA-S83F
E134	ERR7213566	1.2.1	No resistant genes	IncX1	gyrA-D87G
E135	ERR7213567	2.4.4	No resistant genes	No_plasmid	gyrA-S83F
E136	ERR7213568	2.3.2	No resistant genes	Col(pHAD28)	gyrA-S83F
E137	ERR7213569	2.3.2	No resistant genes	Col(pHAD28)	gyrA-S83F
E138	ERR7222478	2.3.2	No resistant genes	Col(pHAD28)	gyrA-S83F
E139	ERR7222479	1.2.2	No resistant genes	IncX1	gyrA-D87Y
E14	ERR7222482	1.2.2	No resistant genes	IncX1	gyrA-S83Y
E140	ERR7214177	2.4.4	No resistant genes	No_plasmid	gyrA-S83F
E141	ERR7222480	2.4.4	No resistant genes	No_plasmid	gyrA-S83F
E142	ERR7216947	2.4.4	No resistant genes	No_plasmid	gyrA-S83F
E143	ERR7216948	2.3.2	No resistant genes	Col(pHAD28)	gyrA-S83F
E144	ERR7216949	2.4.1	No resistant genes	No_plasmid	gyrA-S83F
E145	ERR7216950	2.4.4	No resistant genes	No_plasmid	gyrA-S83F
E146	ERR7216953	2.4.4	No resistant genes	No_plasmid	gyrA-S83F
E147	ERR7216954	2.4.4	No resistant genes	No_plasmid	gyrA-S83F
E148	ERR7216956	2.4.4	No resistant genes	IncFIB(pHCM2)	gyrA-S83F
E149	ERR7222481	1.2.2	No resistant genes	IncX1	gyrA-S83Y
E15	ERR7222484	2.4.4	No resistant genes	No_plasmid	gyrA-S83F
E150	ERR7222483	1.1	No resistant genes	No_plasmid	gyrA-S83F
E151	ERR7216960	1.2.2	No resistant genes	IncX1	gyrA-S83Y
E152	ERR7216961	2.4.4	No resistant genes	No_plasmid	gyrA-S83F
E153	ERR7216962	2.3.2	No resistant genes	Col(pHAD28)	gyrA-S83F
E154	ERR7216970	2.3.2	No resistant genes	Col(pHAD28)	gyrA-S83F
E155	ERR7216971	2.4.4	No resistant genes	No_plasmid	gyrA-S83F
E156	ERR7217867	2.4.4	No resistant genes	No_plasmid	gyrA-S83F
E157	ERR7217868	2.4.4	No resistant genes	No_plasmid	gyrA-S83F
E158	ERR7217869	1.2.2	No resistant genes	IncX1	gyrA-S83Y
E159	ERR7217870	2.4.4	No resistant genes	No_plasmid	gyrA-S83F
E16	ERR7218766	2.4.4	No resistant genes	No_plasmid	gyrA-S83F
E160	ERR7218767	1.2.2	No resistant genes	IncX1	gyrA-S83Y
E161	ERR7218768	2.4.4	No resistant genes	No_plasmid	gyrA-S83F
E162	ERR7219665	2.3.2	No resistant genes	Col(pHAD28)	gyrA-S83F
E163	ERR7222485	2.4.4	No resistant genes	No_plasmid	gyrA-S83F
E164	ERR7219666	2.4.4	No resistant genes	No_plasmid	gyrA-S83F
E165	ERR7219667	1.2.2	No resistant genes	IncX1	gyrA-S83Y
E166	ERR7222486	2.3.2	No resistant genes	Col(pHAD28)	gyrA-S83F
E167	ERR7219707	1.2.2	No resistant genes	IncX1	gyrA-S83Y
E168	ERR7219709	2.4.4	No resistant genes	No_plasmid	gyrA-S83F
E169	ERR7219710	1.2.2	No resistant genes	IncX1	gyrA-S83Y
E170	ERR7219713	1.2.2	No resistant genes	IncX1	gyrA-S83Y
E171	ERR7219715	1.2.2	No resistant genes	IncX1	gyrA-D87Y
E172	ERR7219809	1.2.2	No resistant genes	IncX1	gyrA-S83Y
E173	ERR7219812	2.3.2	No resistant genes	Col(pHAD28)	gyrA-S83F
E174	ERR7219813	2.4.4	No resistant genes	IncX1	No_mutation
E175	ERR7219816	1.2.2	No resistant genes	IncX1	gyrA-S83Y
E176	ERR7219817	2.4.4	No resistant genes	No_plasmid	gyrA-S83Y
E177	ERR7219818	1.2.2	No resistant genes	IncX1	gyrA-D87N
E178	ERR7219819	1.2.2	No resistant genes	IncX1	gyrA-S83Y
E179	ERR7223123	2.3.2	No resistant genes	Col(pHAD28)	gyrA-S83F
E180	ERR7219980	2.4.1	No resistant genes	No_plasmid	gyrA-S83F
E181	ERR7219981	2.4.4	No resistant genes	No_plasmid	gyrA-S83F
E182	ERR7219982	2.4.4	No resistant genes	No_plasmid	gyrA-S83F
E183	ERR7219983	2.4.4	No resistant genes	No_plasmid	gyrA-S83F
E184	ERR7219984	2.4.4	No resistant genes	No_plasmid	gyrA-S83F
E185	ERR7219985	1.2.2	No resistant genes	IncX1	gyrA-S83Y
E186	ERR7219986	1.2.2	No resistant genes	IncX1	gyrA-S83Y
E187	ERR7219987	2.4.1	No resistant genes	No_plasmid	gyrA-S83F
E188	ERR7219988	2.3.3	No resistant genes	Col(pHAD28)	gyrA-S83F
E189	ERR7219989	2.4.4	No resistant genes	No_plasmid	gyrA-S83F
E19	ERR7219990	2.3.3	No resistant genes	Col(pHAD28)	gyrA-S83F
E190	ERR7219991	2.3.3	No resistant genes	Col(pHAD28)	gyrA-S83F
E191	ERR7219992	2.4.4	No resistant genes	No_plasmid	gyrA-S83F
E192	ERR7219993	1.2.2	No resistant genes	IncX1	gyrA-S83Y
E193	ERR7219994	2.4.4	No resistant genes	No_plasmid	gyrA-S83F
E194	ERR7219995	1.2.2	No resistant genes	IncX1	gyrA-S83Y
E195	ERR7219996	2.4.4	No resistant genes	No_plasmid	gyrA-S83F
E196	ERR7219997	1.2.2	No resistant genes	IncX1	gyrA-S83Y
E197	ERR7219998	2.4.1	No resistant genes	No_plasmid	gyrA-S83F
E198	ERR7219999	2.4.4	No resistant genes	No_plasmid	gyrA-S83F
E199	ERR7220000	1.2.2	No resistant genes	IncX1	gyrA-S83Y
E2	ERR7220001	1.2.1	No resistant genes	IncX1	gyrA-D87G
E20	ERR7220002	2.4.4	No resistant genes	No_plasmid	gyrA-S83F
E200	ERR7220003	2.4.4	No resistant genes	No_plasmid	gyrA-S83F
E201	ERR7220005	2.3.3	No resistant genes	No_plasmid	gyrA-S83F
E202	ERR7220006	2.4.4	No resistant genes	No_plasmid	gyrA-S83F
E203	ERR7220007	2.4.4	No resistant genes	No_plasmid	gyrA-S83F
E204	ERR7220008	1.2.1	No resistant genes	IncX1	gyrA-D87G
E205	ERR7220009	2.4.4	No resistant genes	IncFIB(pHCM2)	gyrA-S83F
E206	ERR7222487	2.3.2	No resistant genes	Col(pHAD28)	gyrA-S83F
E207	ERR7220010	2.3.3	No resistant genes	Col(pHAD28)	gyrA-S83F
E208	ERR7220011	1.2.2	No resistant genes	IncX1	gyrA-S83Y
E209	ERR7220012	2.4.4	No resistant genes	IncFIB(pHCM2)	gyrA-S83F
E21	ERR7220013	2.4.4	No resistant genes	No_plasmid	gyrA-S83F
E210	ERR7222488	2.4.4	No resistant genes	IncFIB(pHCM2)	gyrA-S83F
E211	ERR7220014	2.4.4	No resistant genes	IncFIB(pHCM2)	gyrA-S83F
E212	ERR7220015	2.4.4	No resistant genes	No_plasmid	gyrA-S83F
E213	ERR7220016	2.4.4	No resistant genes	No_plasmid	gyrA-S83F
E214	ERR7220017	2.3.2	No resistant genes	Col(pHAD28)	gyrA-S83F
E215	ERR7220018	2.4.4	No resistant genes	No_plasmid	gyrA-S83F
E216	ERR7222489	2.4.4	No resistant genes	IncFIB(pHCM2)	gyrA-S83F
E217	ERR7220019	2.4.4	No resistant genes	No_plasmid	gyrA-S83F
E218	ERR7220020	1.2.2	No resistant genes	IncX1	gyrA-S83Y
E219	ERR7220021	1.2.2	No resistant genes	IncX1	gyrA-S83Y
E22	ERR7220022	2.4.4	No resistant genes	No_plasmid	gyrA-S83F
E220	ERR7220023	1.1	No resistant genes	No_plasmid	gyrA-S83F
E221	ERR7222490	2.4.4	No resistant genes	No_plasmid	gyrA-S83F
E222	ERR7220024	2.4.4	No resistant genes	IncX1	gyrA-S83F
E223	ERR7220025	2.3.2	No resistant genes	Col(pHAD28)	gyrA-S83F
E224	ERR7220026	2.4.4	No resistant genes	IncFIB(pHCM2)	gyrA-S83F
E225	ERR7220027	2.4.4	No resistant genes	No_plasmid	gyrA-S83F
E226	ERR7220028	2.4.4	No resistant genes	No_plasmid	gyrA-S83F
E227	ERR7220029	2.3.3	No resistant genes	Col(pHAD28)	gyrA-S83F
E228	ERR7220030	2.4.4	No resistant genes	No_plasmid	gyrA-S83F
E229	ERR7220031	2.4.4	No resistant genes	No_plasmid	gyrA-S83F
E23	ERR7220032	2.4.4	No resistant genes	No_plasmid	gyrA-S83F
E230	ERR7222491	1.2.2	No resistant genes	IncX1	gyrA-S83Y
E231	ERR7220033	2.4.4	No resistant genes	IncFIB(pHCM2)	gyrA-S83F
E232	ERR7220034	1.2.2	No resistant genes	IncX1	gyrA-D87Y
E233	ERR7220035	2.4.4	No resistant genes	IncFIB(pHCM2)	gyrA-S83F
E234	ERR7220068	2.4.4	No resistant genes	IncFIB(pHCM2)	gyrA-S83F
E235	ERR7220069	2.4.4	No resistant genes	No_plasmid	gyrA-S83F
E236	ERR7220070	2.4.4	No resistant genes	IncFIB(pHCM2)	gyrA-S83F
E237	ERR7220071	2.4.4	No resistant genes	IncFIB(pHCM2)	gyrA-S83F
E238	ERR7220072	2.4.4	No resistant genes	No_plasmid	gyrA-S83F
E239	ERR7220073	2.4.4	No resistant genes	IncFIB(pHCM2)	gyrA-S83F
E24	ERR7222492	1.2.1	No resistant genes	IncX1	gyrA-D87G
E240	ERR7220074	2.4.4	No resistant genes	No_plasmid	gyrA-S83F
E241	ERR7220075	2.4.4	No resistant genes	IncFIB(pHCM2)	gyrA-S83F
E242	ERR7220076	2.4.4	No resistant genes	No_plasmid	gyrA-S83F
E243	ERR7220077	2.4.4	No resistant genes	IncFIB(pHCM2)	gyrA-S83F
E244	ERR7220078	2.4.4	No resistant genes	IncFIB(pHCM2)	gyrA-S83F
E245	ERR7220079	2.4.4	No resistant genes	No_plasmid	gyrA-S83F
E246	ERR7220080	2.4.4	No resistant genes	IncFIB(pHCM2)	gyrA-S83F
E247	ERR7220081	2.4.4	No resistant genes	No_plasmid	gyrA-S83F
E248	ERR7220082	2.3.2	No resistant genes	Col(pHAD28)	gyrA-S83F
E249	ERR7220083	2.4.4	No resistant genes	IncFIB(pHCM2),Col(pHAD28)	gyrA-S83F
E25	ERR7220084	1.2.2	No resistant genes	IncX1	No_mutation
E250	ERR7220085	2.4.4	No resistant genes	IncFIB(pHCM2)	gyrA-S83F
E251	ERR7220086	2.4.4	No resistant genes	IncFIB(pHCM2),Col(pHAD28)	gyrA-S83F
E252	ERR7220087	2.4.4	No resistant genes	IncFIB(pHCM2),Col(pHAD28)	gyrA-S83F
E253	ERR7220088	2.4.4	No resistant genes	IncFIB(pHCM2)	gyrA-S83F
E254	ERR7220089	2.4.4	No resistant genes	IncFIB(pHCM2)	gyrA-S83F
E255	ERR7220090	2.4.4	No resistant genes	IncFIB(pHCM2)	gyrA-S83F
E256	ERR7223923	2.4.4	No resistant genes	IncFIB(pHCM2)	gyrA-S83F
E257	ERR7220091	2.4.4	No resistant genes	No_plasmid	gyrA-S83Y
E258	ERR7220092	1.2.1	No resistant genes	IncX1	gyrA-D87G
E259	ERR7220093	2.4.4	No resistant genes	IncFIB(pHCM2)	gyrA-S83F
E26	ERR7220094	2.4.4	No resistant genes	No_plasmid	gyrA-S83F
E260	ERR7220095	2.4.4	No resistant genes	IncFIB(pHCM2)	gyrA-S83F
E261	ERR7220096	2.4.4	No resistant genes	IncFIB(pHCM2)	gyrA-S83F
E262	ERR7220097	1.2.2	No resistant genes	IncX1	gyrA-D87Y
E263	ERR7220098	2.4.4	No resistant genes	No_plasmid	gyrA-S83F
E264	ERR7223954	2.4.4	No resistant genes	No_plasmid	gyrA-S83F
E265	ERR7220099	2.4.4	No resistant genes	IncFIB(pHCM2)	gyrA-S83F
E266	ERR7220100	2.4.4	No resistant genes	No_plasmid	gyrA-S83F
E267	ERR7222493	2.4.4	No resistant genes	IncFIB(pHCM2)	gyrA-S83F
E268	ERR7220101	1.2.2	No resistant genes	IncX1	gyrA-S83Y
E269	ERR7220102	2.4.4	No resistant genes	No_plasmid	gyrA-S83F
E27	ERR7220103	2.4.4	No resistant genes	No_plasmid	gyrA-S83F
E270	ERR7220104	2.3.3	No resistant genes	Col(pHAD28)	gyrA-S83F
E271	ERR7220105	2.4.4	No resistant genes	IncFIB(pHCM2)	gyrA-S83F
E272	ERR7220106	2.4.4	No resistant genes	No_plasmid	gyrA-S83F
E273	ERR7220107	2.4.4	No resistant genes	IncFIB(pHCM2)	gyrA-S83F
E274	ERR7220108	2.4.4	No resistant genes	IncFIB(pHCM2)	gyrA-S83F
E275	ERR7220109	2.4.4	No resistant genes	IncFIB(pHCM2)	gyrA-S83F
E276	ERR7220110	1.2.2	No resistant genes	IncX1	gyrA-S83Y
E277	ERR7222494	2.4.4	No resistant genes	IncFIB(pHCM2)	gyrA-S83F
E278	ERR7220111	2.4.4	No resistant genes	No_plasmid	gyrA-S83F
E279	ERR7220112	2.4.4	No resistant genes	IncFIB(pHCM2)	gyrA-S83F
E28	ERR7220113	2.4.4	No resistant genes	No_plasmid	gyrA-S83F
E280	ERR7220114	2.4.4	No resistant genes	IncFIB(pHCM2)	gyrA-S83F
E281	ERR7220115	2.4.4	No resistant genes	IncFIB(pHCM2)	gyrA-S83F
E282	ERR7220116	2.4.4	No resistant genes	No_plasmid	gyrA-S83F
E283	ERR7220117	2.4.4	No resistant genes	No_plasmid	gyrA-S83F
E284	ERR7220124	1.2.2	No resistant genes	IncX1	gyrA-S83Y
E285	ERR7222495	2.4.1	No resistant genes	No_plasmid	gyrA-S83F
E286	ERR7220125	2.4.1	No resistant genes	No_plasmid	gyrA-S83F
E287	ERR7220126	1.2.1	No resistant genes	IncX1	gyrA-D87G
E288	ERR7220127	2.4.4	No resistant genes	IncFIB(pHCM2),IncX1,Col(pHAD28)	gyrA-S83F
E289	ERR7220128	2.4.4	No resistant genes	IncFIB(pHCM2)	gyrA-S83F
E29	ERR7220129	2.4.4	No resistant genes	No_plasmid	gyrA-S83F
E290	ERR7222496	1.1	No resistant genes	No_plasmid	gyrA-S83F
E291	ERR7220130	2.4.4	No resistant genes	No_plasmid	gyrA-S83F
E292	ERR7220131	2.4.4	No resistant genes	No_plasmid	gyrA-S83F
E293	ERR7220132	2.4.4	No resistant genes	No_plasmid	gyrA-S83F
E294	ERR7220133	2.4.4	No resistant genes	IncFIB(pHCM2)	gyrA-S83F
E295	ERR7220134	2.4.4	No resistant genes	IncFIB(pHCM2)	gyrA-S83F
E296	ERR7220140	2.4.4	No resistant genes	No_plasmid	gyrA-S83F
E297	ERR7220151	2.4.4	No resistant genes	No_plasmid	gyrA-S83F
E298	ERR7220161	2.4.4	No resistant genes	IncFIB(pHCM2)	gyrA-S83F
E299	ERR7220171	1.2.2	No resistant genes	IncX1	gyrA-S83Y
E3	ERR7220172	1.2.1	No resistant genes	IncX1	gyrA-D87G
E30	ERR7220183	2.4.4	No resistant genes	No_plasmid	gyrA-S83F
E300	ERR7220184	2.4.4	No resistant genes	IncFIB(pHCM2)	gyrA-S83F
E301	ERR7220185	2.4.4	No resistant genes	IncFIB(pHCM2)	gyrA-S83F
E302	ERR7220186	2.4.4	No resistant genes	IncFIB(pHCM2),Col(pHAD28)	gyrA-S83F
E303	ERR7220187	2.3.2	No resistant genes	IncFIB(pHCM2),Col(pHAD28)	gyrA-S83F
E304	ERR7220188	2.4.4	No resistant genes	No_plasmid	gyrA-S83F
E305	ERR7220317	2.3.3	No resistant genes	Col(pHAD28)	gyrA-S83F
E306	ERR7222497	1.2.2	No resistant genes	IncX1	gyrA-S83Y
E307	ERR7222498	1.2.2	No resistant genes	IncX1	gyrA-S83Y
E308	ERR7220318	1.2.2	No resistant genes	IncX1	gyrA-S83Y
E309	ERR7220319	2.4.4	No resistant genes	No_plasmid	gyrA-S83F
E310	ERR7220320	2.4.4	No resistant genes	No_plasmid	gyrA-S83F
E311	ERR7222499	2.4.1	No resistant genes	No_plasmid	gyrA-S83F
E312	ERR7220321	2.4.4	No resistant genes	Col(pHAD28)	gyrA-S83F
E313	ERR7222500	2.4.4	No resistant genes	No_plasmid	gyrA-S83F
E314	ERR7220372	2.4.4	No resistant genes	No_plasmid	gyrA-S83F
E315	ERR7220373	2.4.4	No resistant genes	No_plasmid	gyrA-S83F
E316	ERR7220374	2.4.4	No resistant genes	No_plasmid	gyrA-S83Y
E317	ERR7220375	2.4.4	No resistant genes	No_plasmid	gyrA-S83F
E318	ERR7220376	1.2.2	No resistant genes	IncX1	gyrA-S83Y
E319	ERR7220377	2.4.4	No resistant genes	No_plasmid	gyrA-S83F
E320	ERR7223989	2.4.4	No resistant genes	IncFIB(pHCM2)	gyrA-S83F
E321	ERR7220378	2.3.3	No resistant genes	Col(pHAD28)	gyrA-S83F
E322	ERR7222518	2.3.3	No resistant genes	No_plasmid	gyrA-S83F
E323	ERR7220379	2.3.3	No resistant genes	No_plasmid	gyrA-S83F
E324	ERR7220380	2.4.4	No resistant genes	IncFIB(pHCM2)	gyrA-S83F
E325	ERR7222519	2.3.3	No resistant genes	Col(pHAD28)	gyrA-S83F
E326	ERR7220381	2.4.4	No resistant genes	IncFIB(pHCM2)	gyrA-S83F
E327	ERR7220382	2.4.4	No resistant genes	No_plasmid	gyrA-S83F
E328	ERR7220383	2.3.3	No resistant genes	Col(pHAD28)	gyrA-S83F
E329	ERR7220384	1.2.2	No resistant genes	IncX1	gyrA-S83Y
E330	ERR7222520	2.4.4	No resistant genes	No_plasmid	gyrA-S83F
E331	ERR7220385	2.4.4	No resistant genes	No_plasmid	gyrA-S83F
E332	ERR7220386	2.3.2	No resistant genes	Col(pHAD28)	gyrA-S83F
E333	ERR7220387	2.4.4	No resistant genes	No_plasmid	gyrA-S83F
E334	ERR7224355	2.4.4	No resistant genes	No_plasmid	gyrA-S83F
E335	ERR7220388	2.4.4	No resistant genes	No_plasmid	gyrA-S83F
E336	ERR7220391	2.4.4	No resistant genes	IncFIB(pHCM2)	gyrA-S83F
E337	ERR7220394	2.4.4	No resistant genes	IncFIB(pHCM2)	gyrA-S83F
E338	ERR7220395	2.3.3	No resistant genes	No_plasmid	gyrA-S83F
E339	ERR7220399	2.3.3	No resistant genes	No_plasmid	gyrA-S83F
E340	ERR7220402	2.4.4	No resistant genes	No_plasmid	gyrA-S83F
E341	ERR7220407	2.3.2	No resistant genes	Col(pHAD28)	gyrA-S83F
E342	ERR7220408	2.4.4	No resistant genes	IncFIB(pHCM2)	gyrA-S83F
E343	ERR7220409	2.4.4	No resistant genes	No_plasmid	gyrA-S83F
E344	ERR7220410	1.2.1	No resistant genes	IncX1	gyrA-D87G
E345	ERR7220413	1.2.2	No resistant genes	IncX1	gyrA-S83Y
E346	ERR7220424	2.4.4	No resistant genes	No_plasmid	gyrA-S83F
E347	ERR7220435	2.4.4	No resistant genes	IncFIB(pHCM2)	gyrA-S83F
E348	ERR7220507	2.3.3	No resistant genes	Col(pHAD28)	gyrA-S83F
E349	ERR7221621	2.4.4	No resistant genes	No_plasmid	gyrA-S83Y
E350	ERR7221640	2.4.4	No resistant genes	No_plasmid	gyrA-S83F
E351	ERR7222521	1.2.1	No resistant genes	IncX1	gyrA-D87G
E352	ERR7221659	1.2.2	No resistant genes	IncX1	gyrA-S83Y
E353	ERR7221662	1.2.2	No resistant genes	IncX1	gyrA-D87Y
E354	ERR7222523	2.4.4	No resistant genes	No_plasmid	gyrA-S83F
E355	ERR7221696	2.4.4	No resistant genes	No_plasmid	gyrA-S83F
E356	ERR7221697	2.4.4	No resistant genes	No_plasmid	gyrA-S83F
E357	ERR7222147	2.4.4	No resistant genes	No_plasmid	gyrA-S83F
E358	ERR7222148	1.2.2	No resistant genes	IncX1	gyrA-S83Y
E359	ERR7222156	2.4.4	No resistant genes	No_plasmid	gyrA-S83F
E360	ERR7222157	2.3.3	No resistant genes	Col(pHAD28)	gyrA-S83F
E361	ERR7222158	1.1	No resistant genes	Col(pHAD28)	No_mutation
E362	ERR7222524	2.3.2	No resistant genes	Col(pHAD28)	gyrA-S83F
E37	ERR7222164	1.2.1	No resistant genes	IncX1	No_mutation
E38	ERR7222165	1.2.2	No resistant genes	IncX1	gyrA-S83Y
E39	ERR7222166	2.4.4	No resistant genes	No_plasmid	gyrA-S83F
E4	ERR7222167	1.1	No resistant genes	No_plasmid	gyrA-S83F
E40	ERR7222168	1.2.2	No resistant genes	IncX1	gyrA-S83Y
E41	ERR7222169	1.2.2	No resistant genes	IncX1	gyrA-S83Y
E42	ERR7222170	2.4.1	No resistant genes	No_plasmid	gyrA-S83F
E43	ERR7222171	2.3.2	No resistant genes	Col(pHAD28)	gyrA-S83F
E44	ERR7222172	2.4.4	No resistant genes	No_plasmid	gyrA-S83Y
E45	ERR7222173	2.3.3	No resistant genes	Col(pHAD28)	gyrA-S83F
E46	ERR7222174	1.2.2	No resistant genes	IncX1	gyrA-S83Y
E47	ERR7222175	1.2.1	No resistant genes	IncX1	gyrA-D87G
E48	ERR7222176	2.3.3	No resistant genes	Col(pHAD28)	gyrA-S83F
E49	ERR7222177	2.4.4	No resistant genes	No_plasmid	gyrA-S83Y
E5	ERR7222178	2.4.4	No resistant genes	No_plasmid	gyrA-S83F
E50	ERR7222179	2.4.1	No resistant genes	No_plasmid	gyrA-S83F
E51	ERR7222180	2.3.3	No resistant genes	No_plasmid	gyrA-S83F
E52	ERR7222182	2.3.3	No resistant genes	Col(pHAD28)	gyrA-S83F
E53	ERR7222525	2.4.4	No resistant genes	No_plasmid	gyrA-S83F
E54	ERR7222184	2.4.4	No resistant genes	No_plasmid	gyrA-S83F
E55	ERR7222185	2.3.3	No resistant genes	Col(pHAD28)	gyrA-S83F
E56	ERR7222186	2.4.4	No resistant genes	No_plasmid	gyrA-S83F
E57	ERR7222187	2.4.4	No resistant genes	No_plasmid	gyrA-S83F
E58	ERR7222188	2.3.3	No resistant genes	Col(pHAD28)	gyrA-S83F
E59	ERR7222198	2.4.4	No resistant genes	No_plasmid	gyrA-S83F
E60	ERR7222199	2.4.4	No resistant genes	No_plasmid	gyrA-S83F
E61	ERR7222200	2.3.3	No resistant genes	Col(pHAD28)	gyrA-S83F
E62	ERR7222202	2.4.4	No resistant genes	No_plasmid	gyrA-S83F
E63	ERR7222203	2.4.4	No resistant genes	No_plasmid	gyrA-S83F
E64	ERR7222204	2.3.3	No resistant genes	Col(pHAD28)	gyrA-S83F
E65	ERR7222205	2.3.3	No resistant genes	Col(pHAD28)	gyrA-S83F
E66	ERR7222206	1.2.2	No resistant genes	IncX1	gyrA-S83Y
E67	ERR7222207	1.2.2	No resistant genes	IncX1	gyrA-S83Y
E68	ERR7222208	2.3.3	No resistant genes	Col(pHAD28)	gyrA-S83F
E69	ERR7222209	2.4.4	No resistant genes	No_plasmid	gyrA-S83F
E7	ERR7222210	2.4.4	No resistant genes	No_plasmid	gyrA-S83F
E70	ERR7222211	2.3.3	No resistant genes	Col(pHAD28)	gyrA-S83F
E71	ERR7224287	2.3.3	No resistant genes	Col(pHAD28)	gyrA-S83F
E72	ERR7224288	1.2.2	No resistant genes	IncX1	gyrA-D87Y
E73	ERR7222640	2.3.3	No resistant genes	Col(pHAD28)	gyrA-S83F
E74	ERR7222384	2.4.4	No resistant genes	No_plasmid	gyrA-S83F
E75	ERR7222385	2.4.4	No resistant genes	No_plasmid	gyrA-S83F
E76	ERR7222386	2.4.4	No resistant genes	No_plasmid	gyrA-S83F
E78	ERR7222387	2.3.2	No resistant genes	Col(pHAD28)	gyrA-S83F
E79	ERR7222388	2.4.4	No resistant genes	No_plasmid	gyrA-S83F
E8	ERR7222389	2.4.4	No resistant genes	No_plasmid	gyrA-S83F
E80	ERR7222641	2.4.4	No resistant genes	No_plasmid	gyrA-S83F
E81	ERR7222394	1.2.1	No resistant genes	IncX1	gyrA-S83F
E82	ERR7222396	2.3.3	No resistant genes	Col(pHAD28)	gyrA-S83F
E83	ERR7222399	2.4.4	No resistant genes	No_plasmid	gyrA-S83F
E84	ERR7222400	2.3.3	No resistant genes	Col(pHAD28)	gyrA-S83F
E85	ERR7222401	1.2.2	No resistant genes	IncX1	gyrA-S83Y
E86	ERR7222402	1.2.2	No resistant genes	IncX1	gyrA-S83Y
E87	ERR7222403	1.2.2	No resistant genes	IncX1	gyrA-S83Y
E88	ERR7222404	2.4.4	No resistant genes	No_plasmid	gyrA-S83F
E89	ERR7222405	2.4.4	No resistant genes	No_plasmid	gyrA-S83F
E9	ERR7222406	2.4.4	No resistant genes	No_plasmid	gyrA-S83F
E90	ERR7222407	2.4.4	No resistant genes	No_plasmid	gyrA-S83F
E91	ERR7222408	1.2.2	No resistant genes	IncX1	gyrA-S83Y
E92	ERR7222409	2.4.4	No resistant genes	No_plasmid	gyrA-S83F
E93	ERR7222410	1.1	No resistant genes	No_plasmid	gyrA-S83F
E94	ERR7222411	2.4.4	No resistant genes	No_plasmid	gyrA-S83F
E95	ERR7222412	2.4.4	No resistant genes	No_plasmid	gyrA-S83F
E96	ERR7209496	2.3.2	No resistant genes	Col(pHAD28)	gyrA-S83F
E97	ERR7222413	2.4.4	No resistant genes	No_plasmid	gyrA-S83F
E98	ERR7222414	1.2.2	No resistant genes	IncX1	gyrA-S83Y
E99	ERR7222415	2.4.4	No resistant genes	No_plasmid	gyrA-S83F
NC_006511	NC_006511	2.2	No resistant genes	No_plasmid	No_mutation
NC_011147	NC_011147	2.3	No resistant genes	No_plasmid	No_mutation
	DRR090580	2.4.3	No resistant genes	No_plasmid	gyrA-S83F
	DRR090589	2.4.3	No resistant genes	No_plasmid	gyrA-S83F
	ERR1197643	2.3.2	No resistant genes	No_plasmid	gyrA-S83F
	ERR1197644	2.3.1	No resistant genes	No_plasmid	No_mutation
	ERR1197645	2.3.1	No resistant genes	No_plasmid	No_mutation
	ERR1197647	2.3.1	No resistant genes	No_plasmid	No_mutation
	ERR1197648	2.3.1	No resistant genes	No_plasmid	No_mutation
	ERR1197650	2.3.1	blaTEM-116	No_plasmid	No_mutation
	ERR1197651	2.3.1	blaTEM-116	No_plasmid	No_mutation
	ERR1197652	2.3.1	blaTEM-116	No_plasmid	No_mutation
	ERR1197653	2.3.1	blaTEM-116	No_plasmid	No_mutation
	ERR1197656	2.4	No resistant genes	No_plasmid	gyrA-S83Y
	DRR090590	2.4.3	No resistant genes	No_plasmid	gyrA-S83F
	ERR1197657	2.3.1	No resistant genes	No_plasmid	No_mutation
	ERR1197658	2.3.3	No resistant genes	Col(pHAD28)	No_mutation
	ERR1197660	2.3.1	No resistant genes	No_plasmid	No_mutation
	SRR1957891	2.3.3	No resistant genes	Col(pHAD28)	gyrA-S83F
	SRR1957925	2.3.3	No resistant genes	Col(pHAD28)	gyrA-S83F
	SRR1958013	2.4.1	No resistant genes	No_plasmid	gyrA-S83F
	SRR1958066	2.4	No resistant genes	No_plasmid	gyrA-S83F
	SRR1958082	2.3.3	No resistant genes	Col(pHAD28)	gyrA-S83F
	ERR1197663	2.3.3	No resistant genes	Col(pHAD28)	gyrA-S83F
	SRR1958122	2.3	No resistant genes	No_plasmid	gyrA-S83Y
	SRR1958296	2.4.1	No resistant genes	No_plasmid	gyrA-S83F
	SRR1958366	2.3	No resistant genes	No_plasmid	gyrA-S83Y
	SRR1958400	2.3.2	No resistant genes	No_plasmid	gyrA-S83F
	SRR1958480	2.4	No resistant genes	No_plasmid	gyrA-S83F
	SRR1958562	2.4	No resistant genes	No_plasmid	gyrA-S83F
	SRR1958621	2.3.1	No resistant genes	No_plasmid	No_mutation
	SRR1958624	2.4	No resistant genes	No_plasmid	gyrA-S83F
	SRR1958672	2.4.2	No resistant genes	No_plasmid	gyrA-S83F
	SRR1959262	2.4.2	No resistant genes	No_plasmid	gyrA-S83F
	ERR1197664	2.3	blaTEM-116	No_plasmid	No_mutation
	SRR1959368	2.3.2	No resistant genes	No_plasmid	gyrA-S83F
	SRR1959388	2.3	No resistant genes	No_plasmid	No_mutation
	SRR1959407	2.3.1	No resistant genes	No_plasmid	No_mutation
	SRR1960046	2.4	No resistant genes	No_plasmid	gyrA-S83F
	SRR1960306	2.3	No resistant genes	No_plasmid	gyrA-S83Y
	SRR1960984	2.4.2	No resistant genes	No_plasmid	gyrA-S83F
	SRR1961774	2.4	No resistant genes	No_plasmid	gyrA-S83F
	SRR1962295	2.4	No resistant genes	No_plasmid	gyrA-S83F
	SRR1963106	2.3	No resistant genes	No_plasmid	gyrA-S83Y
	SRR1963116	2.0.1	No resistant genes	ColRNAI	gyrA-S83F
	ERR1197665	2.4.1	blaTEM-116	No_plasmid	No_mutation
	SRR1963316	2.4	No resistant genes	No_plasmid	gyrA-S83F
	SRR1963436	2.4.2	No resistant genes	No_plasmid	gyrA-S83F
	SRR1963489	2.3.2	No resistant genes	Col(pHAD28)	gyrA-S83F
	SRR1965063	2.3.3	No resistant genes	No_plasmid	gyrA-S83F
	SRR1965112	2.4.2	No resistant genes	No_plasmid	gyrA-S83F
	SRR1965164	2.3.2	No resistant genes	No_plasmid	gyrA-S83F
	SRR1965169	2.4.3	No resistant genes	No_plasmid	gyrA-S83F
	SRR1965295	2.3.3	No resistant genes	Col(pHAD28)	gyrA-S83F
	SRR1965296	2.3.3	No resistant genes	Col(pHAD28)	gyrA-S83F
	SRR1965396	2.4.2	No resistant genes	No_plasmid	gyrA-S83F
	ERR1197666	2.4.1	blaTEM-116	No_plasmid	No_mutation
	SRR1965452	2.4.4	No resistant genes	IncFIB(pHCM2)	gyrA-S83F
	SRR1965539	2.4.3	No resistant genes	No_plasmid	gyrA-S83F
	SRR1965674	2.4	No resistant genes	No_plasmid	gyrA-S83F
	SRR1965748	2.4.2	No resistant genes	No_plasmid	gyrA-S83F
	SRR1965766	2.3	No resistant genes	No_plasmid	No_mutation
	SRR1965939	2.3.2	No resistant genes	Col(pHAD28)	gyrA-S83F
	SRR1966247	2.3.1	No resistant genes	No_plasmid	No_mutation
	SRR1966251	2.3	No resistant genes	No_plasmid	gyrA-S83Y
	SRR1966286	2.4	No resistant genes	No_plasmid	gyrA-S83F
	SRR1966484	2.4.2	No resistant genes	No_plasmid	gyrA-S83F
	ERR1197667	2.3.1	blaTEM-116	No_plasmid	No_mutation
	SRR1966679	2.3	No resistant genes	No_plasmid	gyrA-S83Y
	SRR1966698	1.2.2	No resistant genes	IncX1	gyrA-S83Y
	SRR1966714	2.4	No resistant genes	No_plasmid	gyrA-S83F
	SRR1966751	2.3.3	No resistant genes	Col(pHAD28)	gyrA-S83F
	SRR1966792	2.4.2	No resistant genes	No_plasmid	gyrA-S83F
	SRR1966999	2.3.2	No resistant genes	No_plasmid	gyrA-S83Y
	SRR1967021	2.4	No resistant genes	No_plasmid	gyrA-S83F
	SRR1967116	2.3.3	No resistant genes	Col(pHAD28)	gyrA-S83F
	SRR1967182	2.4.2	No resistant genes	No_plasmid	gyrA-S83F
	SRR1967350	2.4.4	No resistant genes	No_plasmid	gyrA-S83F
	ERR1197668	2.3.1	blaTEM-116	No_plasmid	No_mutation
	SRR1967359	2.3.3	No resistant genes	Col(pHAD28)	gyrA-S83F
	SRR1967427	2.4.4	No resistant genes	No_plasmid	gyrA-S83F
	SRR1967509	2.4.4	No resistant genes	No_plasmid	gyrA-S83Y
	SRR1967567	2.3.3	No resistant genes	Col(pHAD28)	gyrA-S83F
	SRR1967623	2.3.2	No resistant genes	No_plasmid	gyrA-S83Y
	SRR1967653	2.4	No resistant genes	No_plasmid	gyrA-S83F
	SRR1967684	2.3.3	No resistant genes	Col(pHAD28)	gyrA-S83F
	SRR1967770	2.4.1	No resistant genes	No_plasmid	gyrA-S83F
	SRR1967799	2.3.3	No resistant genes	Col(pHAD28)	gyrA-S83F
	SRR1967815	2.4	No resistant genes	No_plasmid	gyrA-S83F
	ERR1197669	2.3.1	blaTEM-116	No_plasmid	No_mutation
	SRR1967908	2.4.2	No resistant genes	No_plasmid	gyrA-S83F
	SRR1967944	2.3.1	No resistant genes	No_plasmid	No_mutation
	SRR1967964	2.4.4	No resistant genes	No_plasmid	gyrA-S83F
	SRR1968016	2.3.3	No resistant genes	Col(pHAD28)	gyrA-S83F
	SRR1968025	2.4	No resistant genes	No_plasmid	gyrA-S83F
	SRR1968029	2.3.3	No resistant genes	Col(pHAD28)	gyrA-S83F
	SRR1968104	2.3.3	No resistant genes	Col(pHAD28)	gyrA-S83F
	SRR1968155	2.3.3	No resistant genes	Col(pHAD28)	gyrA-S83F
	SRR1968229	2.4	No resistant genes	No_plasmid	gyrA-S83F
	SRR1968271	2.4	No resistant genes	No_plasmid	gyrA-S83F
	DRR090591	2.4.3	No resistant genes	No_plasmid	gyrA-S83F
	ERR1197670	2.3.1	blaTEM-116	No_plasmid	No_mutation
	SRR1968371	2.4.1	No resistant genes	No_plasmid	gyrA-S83F
	SRR1968448	2.3	No resistant genes	No_plasmid	gyrA-S83Y
	SRR1968451	2.4.4	No resistant genes	No_plasmid	gyrA-S83F
	SRR1968537	2.4.1	No resistant genes	No_plasmid	gyrA-S83F
	SRR1968581	2.3.2	No resistant genes	Col(pHAD28)	gyrA-S83F
	SRR1968591	2.4.3	No resistant genes	No_plasmid	gyrA-S83F
	SRR1968601	1.2.2	No resistant genes	IncX1	gyrA-S83F
	SRR1968769	2.3	No resistant genes	No_plasmid	gyrA-S83Y
	SRR1968862	2.3.3	No resistant genes	Col(pHAD28)	gyrA-S83F
	SRR1968902	2.3.2	No resistant genes	Col(pHAD28)	gyrA-S83F
	ERR1197671	2.3.1	No resistant genes	No_plasmid	No_mutation
	SRR1968925	2.3	No resistant genes	No_plasmid	gyrA-S83Y
	SRR1968953	2.3.1	No resistant genes	No_plasmid	No_mutation
	SRR1968996	2.3.3	No resistant genes	Col(pHAD28)	gyrA-S83F
	SRR1969073	2.3.3	No resistant genes	Col(pHAD28)	gyrA-S83F
	SRR1969102	2.4.4	No resistant genes	No_plasmid	gyrA-S83F
	SRR1969186	2.3.2	No resistant genes	Col(pHAD28)	gyrA-S83F
	SRR1969243	2.3	No resistant genes	No_plasmid	No_mutation
	SRR1969312	2.4	No resistant genes	No_plasmid	gyrA-S83F
	SRR1969442	2.4.3	No resistant genes	No_plasmid	gyrA-S83F
	SRR1969501	2.3.3	No resistant genes	Col(pHAD28)	gyrA-S83F
	ERR1197672	2.3.1	No resistant genes	No_plasmid	No_mutation
	SRR1969529	2.3.3	No resistant genes	Col(pHAD28)	gyrA-S83F
	SRR1969645	2.4.1	No resistant genes	No_plasmid	gyrA-S83F
	SRR1969902	2.4	No resistant genes	No_plasmid	gyrA-S83F
	SRR1969939	2.3.3	No resistant genes	No_plasmid	gyrA-S83F
	SRR1970002	2.3	No resistant genes	No_plasmid	gyrA-S83Y
	SRR1970040	2.4.1	No resistant genes	No_plasmid	gyrA-S83F
	SRR1970061	2.3	No resistant genes	IncFII	gyrA-S83Y
	SRR1970166	2.4.4	No resistant genes	No_plasmid	gyrA-S83Y
	SRR1970238	2.4.2	No resistant genes	No_plasmid	gyrA-S83F
	SRR1970304	2.3.3	No resistant genes	Col(pHAD28)	gyrA-S83F
	ERR1197673	2.3.1	No resistant genes	No_plasmid	No_mutation
	SRR3048563	2.3	No resistant genes	No_plasmid	gyrA-S83Y
	SRR3048755	2.3.2	No resistant genes	No_plasmid	gyrA-S83Y
	SRR3048781	2.4.4	No resistant genes	IncFIB(pHCM2)	gyrA-S83F
	SRR3048871	2.3.3	No resistant genes	Col(pHAD28)	No_mutation
	SRR3048952	2.4.2	No resistant genes	No_plasmid	gyrA-S83F
	SRR3048984	2.4.2	No resistant genes	No_plasmid	gyrA-S83F
	SRR3049006	2.4.4	No resistant genes	IncFIB(pHCM2)	gyrA-S83F
	SRR3049007	2.3.3	No resistant genes	Col(pHAD28)	gyrA-S83F
	SRR3049025	2.4.1	No resistant genes	No_plasmid	gyrA-S83F
	SRR3049096	2.3	No resistant genes	No_plasmid	No_mutation
	ERR1197674	2.3.1	No resistant genes	No_plasmid	No_mutation
	SRR3049131	2.3.2	No resistant genes	No_plasmid	gyrA-S83F
	SRR3049165	2.3	No resistant genes	No_plasmid	No_mutation
	SRR3049326	1.2.2	No resistant genes	IncX1	gyrA-S83F
	SRR3049328	2.4.1	No resistant genes	No_plasmid	gyrA-S83F
	SRR3049334	2.4.2	No resistant genes	No_plasmid	gyrA-S83F
	SRR3049468	2.4.4	No resistant genes	IncFIB(pHCM2)	gyrA-S83F
	SRR3049469	2.4.4	No resistant genes	No_plasmid	gyrA-S83F
	SRR3049470	2.4.3	No resistant genes	No_plasmid	gyrA-S83F
	SRR3049538	2.3.1	No resistant genes	No_plasmid	No_mutation
	SRR3049558	2.3.2	No resistant genes	No_plasmid	gyrA-S83F
	ERR1197675	2.3.1	No resistant genes	No_plasmid	No_mutation
	SRR3049570	2.4.4	No resistant genes	IncFIB(pHCM2)	gyrA-S83F
	SRR3049651	2.3.3	No resistant genes	Col(pHAD28)	gyrA-S83F
	SRR3049681	2.3	No resistant genes	No_plasmid	gyrA-S83Y
	SRR3049748	2.4.1	No resistant genes	No_plasmid	gyrA-S83F
	SRR3049768	2.4.4	No resistant genes	No_plasmid	gyrA-S83F
	SRR3049794	2.3.2	No resistant genes	No_plasmid	gyrA-S83F
	SRR3049812	2.4.1	No resistant genes	No_plasmid	gyrA-S83F
	SRR3049819	2.3.2	No resistant genes	No_plasmid	gyrA-S83F
	SRR3049858	2.4	No resistant genes	No_plasmid	gyrA-S83F
	SRR3049899	2.3	No resistant genes	No_plasmid	gyrA-S83Y
	ERR1197676	2.3.1	No resistant genes	No_plasmid	No_mutation
	SRR3049962	2.4	No resistant genes	ColRNAI	gyrA-S83F
	SRR3286712	2.3	No resistant genes	No_plasmid	gyrA-S83Y
	SRR3322209	2.4.2	No resistant genes	No_plasmid	gyrA-S83F
	SRR3322330	2.4	No resistant genes	No_plasmid	gyrA-S83Y
	SRR3322740	2.4.2	No resistant genes	No_plasmid	gyrA-S83F
	SRR3322999	2.3.2	No resistant genes	No_plasmid	gyrA-S83F
	SRR5193490	2.4	No resistant genes	No_plasmid	gyrA-S83F
	SRR5193655	2.3.2	No resistant genes	No_plasmid	gyrA-S83F
	SRR5193808	2.3.2	No resistant genes	Col(pHAD28)	gyrA-S83F
	SRR5215719	2.3	sul2	Col(pHAD28)	gyrA-S83Y
	ERR1197678	2.3	No resistant genes	No_plasmid	gyrA-D87N
	SRR5216211	2.3.3	No resistant genes	Col(pHAD28)	gyrA-S83F
	SRR5874468	2.3	No resistant genes	No_plasmid	gyrA-S83Y
	SRR5887650	2.4.2	No resistant genes	No_plasmid	gyrA-S83F
	SRR5957748	2.3.2	No resistant genes	No_plasmid	gyrA-S83F
	SRR5974889	2.4.2	No resistant genes	No_plasmid	gyrA-S83F
	SRR5974896	1.2.2	No resistant genes	IncX1	gyrA-S83F
	SRR5974899	2.3.3	No resistant genes	Col(pHAD28)	No_mutation
	SRR5982991	2.3.2	No resistant genes	No_plasmid	gyrA-S83F
	SRR5983003	2.3.3	No resistant genes	Col(pHAD28)	gyrA-S83F
	SRR5983011	2.3	No resistant genes	No_plasmid	gyrA-S83Y
	ERR1197679	2.3.1	No resistant genes	No_plasmid	No_mutation
	SRR5985806	2.3.3	No resistant genes	Col(pHAD28)	gyrA-S83F
	SRR5985807	1.2.2	No resistant genes	IncX1	gyrA-S83Y
	SRR5985808	2.3.2	No resistant genes	No_plasmid	gyrA-S83F
	SRR5985809	2.3	No resistant genes	No_plasmid	gyrA-S83Y
	SRR5985810	2.3.3	qnrB19	Col(pHAD28)	gyrA-S83F
	SRR5985811	2.4	No resistant genes	No_plasmid	No_mutation
	SRR5985813	2.3.3	No resistant genes	Col(pHAD28)	gyrA-S83F
	SRR5985814	2.4.2	No resistant genes	ColRNAI	gyrA-S83F
	SRR5985815	2.4	No resistant genes	No_plasmid	gyrA-S83F
	SRR5985816	2.3.2	No resistant genes	Col(pHAD28)	gyrA-S83F
	ERR1197680	2.3.1	No resistant genes	No_plasmid	No_mutation
	SRR5985817	2.3.2	No resistant genes	No_plasmid	gyrA-S83F
	SRR5985819	2.3	No resistant genes	ColpVC	gyrA-S83Y
	SRR5985820	2.4.2	No resistant genes	No_plasmid	gyrA-S83F
	SRR5985822	2.4	No resistant genes	No_plasmid	gyrA-S83F
	SRR5985832	2.4.4	No resistant genes	No_plasmid	gyrA-S83Y
	SRR5985833	2.3.3	No resistant genes	Col(pHAD28)	gyrA-S83F
	SRR5985834	2.3	No resistant genes	No_plasmid	gyrA-S83Y
	SRR5985835	2.3.1	No resistant genes	No_plasmid	No_mutation
	SRR5985836	2.4	No resistant genes	No_plasmid	gyrA-S83F
	SRR5985837	2.4	No resistant genes	No_plasmid	gyrA-S83F
	DRR090592	2.4.3	No resistant genes	No_plasmid	gyrA-S83F
	ERR1197681	2.3.1	No resistant genes	No_plasmid	No_mutation
	SRR5985838	2.4	No resistant genes	No_plasmid	gyrA-S83F
	SRR5985839	2.4	No resistant genes	No_plasmid	gyrA-S83F
	SRR5985840	2.4	No resistant genes	No_plasmid	gyrA-S83Y
	SRR5985841	2.3	No resistant genes	No_plasmid	No_mutation
	SRR5985842	2.3.2	No resistant genes	No_plasmid	gyrA-S83F
	SRR5985843	2.4.3	No resistant genes	No_plasmid	gyrA-S83F
	SRR5985844	2.3.3	No resistant genes	Col(pHAD28)	gyrA-S83F
	SRR5985845	2.3.3	No resistant genes	Col(pHAD28)	gyrA-S83F
	SRR5985846	2.3.2	No resistant genes	Col(pHAD28)	gyrA-S83F
	SRR5985847	2.3.3	No resistant genes	Col(pHAD28)	gyrA-S83F
	ERR1197682	2.3.1	No resistant genes	No_plasmid	No_mutation
	SRR5985848	2.4	No resistant genes	No_plasmid	gyrA-S83F
	SRR5985849	2.4.2	No resistant genes	No_plasmid	gyrA-S83F
	SRR5985850	2.3.3	No resistant genes	No_plasmid	gyrA-S83F
	SRR5985852	2.3	No resistant genes	No_plasmid	No_mutation
	SRR5985853	2.3	No resistant genes	No_plasmid	gyrA-S83Y
	SRR5985854	2.4	No resistant genes	No_plasmid	gyrA-S83F
	SRR5985855	2.3.3	No resistant genes	Col(pHAD28)	gyrA-S83F
	SRR5985856	2.4.1	No resistant genes	No_plasmid	gyrA-S83F
	SRR5985857	2.3.3	No resistant genes	Col(pHAD28)	No_mutation
	SRR5985858	2.4	No resistant genes	No_plasmid	gyrA-S83Y
	ERR1197683	2.3.1	No resistant genes	No_plasmid	No_mutation
	SRR5985859	1.2.2	No resistant genes	IncX1	gyrA-S83Y
	SRR5989244	2.3.2	No resistant genes	No_plasmid	gyrA-S83F
	SRR5989245	2.3	No resistant genes	No_plasmid	No_mutation
	SRR5989246	2.3	No resistant genes	No_plasmid	No_mutation
	SRR5989247	2.3.3	No resistant genes	Col(pHAD28)	gyrA-S83F
	SRR5989248	2.4	No resistant genes	No_plasmid	gyrA-S83F
	SRR5989251	2.4	No resistant genes	No_plasmid	gyrA-S83Y
	SRR5989252	2.4.2	No resistant genes	No_plasmid	gyrA-S83F
	SRR5989287	2.3.3	No resistant genes	Col(pHAD28)	gyrA-S83F
	SRR5989288	2.3.3	No resistant genes	Col(pHAD28)	gyrA-S83F
	ERR1197685	2.3.1	No resistant genes	No_plasmid	No_mutation
	SRR5989291	2.4.2	No resistant genes	No_plasmid	gyrA-S83F
	SRR5989295	2.4.4	No resistant genes	IncFIB(pHCM2)	gyrA-S83F
	SRR5989296	2.4.1	No resistant genes	No_plasmid	gyrA-S83F
	SRR5989299	2.4.2	No resistant genes	No_plasmid	gyrA-S83F
	SRR5989301	2.3.3	No resistant genes	Col(pHAD28)	gyrA-S83F
	SRR5989304	2.4	No resistant genes	No_plasmid	gyrA-S83F
	SRR5989308	2.3	No resistant genes	No_plasmid	No_mutation
	SRR5989309	2.4.3	No resistant genes	No_plasmid	gyrA-S83F
	SRR5989312	2.4.4	No resistant genes	IncFIB(pHCM2)	gyrA-S83F
	SRR5989315	2.3.3	No resistant genes	Col(pHAD28)	gyrA-S83F
	ERR1197686	2.3.1	No resistant genes	No_plasmid	No_mutation
	SRR5989317	2.3.3	No resistant genes	Col(pHAD28)	gyrA-S83F
	SRR5989318	2.4	No resistant genes	No_plasmid	gyrA-S83Y
	SRR5989998	2.3.2	No resistant genes	No_plasmid	gyrA-S83F
	SRR5989999	2.4.3	No resistant genes	No_plasmid	gyrA-S83F
	SRR5990000	1.2.2	No resistant genes	IncX1	gyrA-S83Y
	SRR5990002	2.4	No resistant genes	No_plasmid	No_mutation
	SRR5990008	2.4	No resistant genes	No_plasmid	gyrA-S83Y
	SRR5990009	2.3.3	No resistant genes	Col(pHAD28)	gyrA-S83F
	SRR5990013	2.4	No resistant genes	No_plasmid	gyrA-S83F
	SRR5990019	2.3.3	No resistant genes	Col(pHAD28)	No_mutation
	ERR1197687	2.3.1	No resistant genes	No_plasmid	No_mutation
	SRR5990021	2.3.3	No resistant genes	Col(pHAD28)	gyrA-S83F,gyrA-D87G
	SRR5990022	2.4.2	No resistant genes	No_plasmid	gyrA-S83F
	SRR5990023	2.3.3	No resistant genes	Col(pHAD28)	gyrA-S83F
	SRR5990024	2.3.3	No resistant genes	Col(pHAD28)	gyrA-S83F
	SRR5990025	2.3.3	No resistant genes	Col(pHAD28)	gyrA-S83F
	SRR5990027	2.3.3	No resistant genes	Col(pHAD28)	gyrA-S83F
	SRR5990028	2.3.3	No resistant genes	Col(pHAD28)	gyrA-S83F
	SRR5990030	2.4.1	No resistant genes	No_plasmid	gyrA-S83F
	SRR5990032	2.3	No resistant genes	No_plasmid	gyrA-S83Y
	SRR5990034	2.3.3	No resistant genes	Col(pHAD28)	gyrA-S83F
	ERR1197688	2.3.1	No resistant genes	No_plasmid	No_mutation
	SRR5990035	2.3.3	No resistant genes	Col(pHAD28)	gyrA-S83F
	SRR5990037	2.3	No resistant genes	No_plasmid	gyrA-S83F
	SRR5990040	2.3.1	No resistant genes	No_plasmid	No_mutation
	SRR5990041	2.3.2	No resistant genes	Col(pHAD28)	gyrA-S83Y
	SRR5990042	2.4.1	No resistant genes	No_plasmid	gyrA-S83F
	SRR5990043	2.4.2	No resistant genes	No_plasmid	gyrA-S83F
	SRR5990045	2.3	No resistant genes	No_plasmid	gyrA-S83Y
	SRR5990046	2.3.3	No resistant genes	Col(pHAD28)	gyrA-S83F
	SRR5990047	2.4	No resistant genes	No_plasmid	gyrA-S83Y
	SRR5990048	2.3.3	No resistant genes	Col(pHAD28)	gyrA-S83F
	ERR1197689	2.3.1	No resistant genes	No_plasmid	No_mutation
	SRR5990049	2.3	No resistant genes	No_plasmid	gyrA-S83Y
	SRR5990050	2.4	No resistant genes	No_plasmid	gyrA-S83Y
	SRR5990051	2.3.3	No resistant genes	Col(pHAD28)	gyrA-S83F
	SRR5990057	2.3.3	No resistant genes	Col(pHAD28)	gyrA-S83F
	SRR5990293	2.3.3	No resistant genes	Col(pHAD28)	gyrA-S83F
	SRR5990295	2.3.2	No resistant genes	No_plasmid	gyrA-S83Y
	SRR5990296	2.4	No resistant genes	No_plasmid	gyrA-S83F
	SRR5990334	2.3	No resistant genes	No_plasmid	gyrA-S83Y
	SRR5990419	2.4	No resistant genes	No_plasmid	gyrA-S83Y
	SRR7209524	2.4.4	blaCTX-M-15,blaTEM-1B	IncI1-I	gyrA-S83F
	ERR1197690	2.3.1	No resistant genes	No_plasmid	No_mutation
	ERR1197691	2.3.1	No resistant genes	No_plasmid	No_mutation
	DRR090593	2.4.3	No resistant genes	No_plasmid	gyrA-S83F
	ERR1197692	2.3.1	No resistant genes	No_plasmid	No_mutation
	ERR1197693	2.3.1	No resistant genes	No_plasmid	No_mutation
	ERR1197694	2.3.1	No resistant genes	No_plasmid	No_mutation
	ERR134160	2.3	No resistant genes	No_plasmid	No_mutation
	ERR134162	2.4	No resistant genes	No_plasmid	gyrA-S83F
	ERR134163	2.4	No resistant genes	No_plasmid	No_mutation
	ERR134164	2.4.1	No resistant genes	No_plasmid	gyrA-S83F
	ERR134165	2.3	No resistant genes	No_plasmid	gyrA-S83Y
	ERR134166	2.4	No resistant genes	No_plasmid	gyrA-S83F
	ERR134168	2.3	blaTEM-1B,catA1,sul1,sul2,tet(B),dfrA7	IncHI1	No_mutation
	DRR090594	2.4.3	No resistant genes	No_plasmid	gyrA-S83F
	ERR134170	2.3.1	No resistant genes	Col(pHAD28)	No_mutation
	ERR134171	2.4	No resistant genes	No_plasmid	No_mutation
	ERR134173	2.3	No resistant genes	No_plasmid	No_mutation
	ERR134179	2.3	blaTEM-1B,catA1,sul1,sul2,tet(B),dfrA7	IncHI1	No_mutation
	ERR134180	2.3	No resistant genes	No_plasmid	gyrA-S83Y
	ERR134181	2.3	No resistant genes	No_plasmid	gyrA-S83F
	ERR134182	2.2	No resistant genes	No_plasmid	No_mutation
	ERR134183	2.4.2	No resistant genes	No_plasmid	gyrA-S83F
	ERR134185	2.4	No resistant genes	No_plasmid	gyrA-S83F
	ERR134186	2.3.1	No resistant genes	No_plasmid	No_mutation
	DRR090595	2.4.3	No resistant genes	No_plasmid	gyrA-S83F
	ERR134187	2.3	No resistant genes	No_plasmid	No_mutation
	ERR134188	2.3.1	No resistant genes	No_plasmid	No_mutation
	ERR134190	2.4	No resistant genes	No_plasmid	gyrA-S83F
	ERR134191	2	No resistant genes	ColRNAI	No_mutation
	ERR134194	2.3.3	No resistant genes	Col(pHAD28)	No_mutation
	ERR134196	2.3	No resistant genes	No_plasmid	No_mutation
	ERR134197	2.2	No resistant genes	No_plasmid	No_mutation
	ERR134199	2.3	No resistant genes	No_plasmid	No_mutation
	ERR134201	2.3.2	No resistant genes	Col(pHAD28)	gyrA-S83F
	ERR134205	2.3	No resistant genes	No_plasmid	No_mutation
	DRR090596	2.4.3	No resistant genes	Col(BS512)	gyrA-S83F
	ERR134207	2.3	No resistant genes	No_plasmid	No_mutation
	ERR134208	1	No resistant genes	No_plasmid	No_mutation
	ERR134209	2.2	No resistant genes	No_plasmid	No_mutation
	ERR134210	2.4	No resistant genes	No_plasmid	No_mutation
	ERR134212	.1	No resistant genes	IncFII	No_mutation
	ERR134214	2.4	No resistant genes	No_plasmid	No_mutation
	ERR134215	2.2	No resistant genes	No_plasmid	No_mutation
	ERR134216	2.4	No resistant genes	No_plasmid	No_mutation
	ERR134217	2.4	No resistant genes	No_plasmid	No_mutation
	ERR134218	2.3	No resistant genes	No_plasmid	No_mutation
	DRR090597	2.4.3	No resistant genes	No_plasmid	gyrA-S83F
	ERR134219	2.2	No resistant genes	No_plasmid	No_mutation
	ERR134221	2.4	No resistant genes	No_plasmid	No_mutation
	ERR134223	1	No resistant genes	No_plasmid	No_mutation
	ERR134224	2.4	No resistant genes	IncX1	No_mutation
	ERR134226	1	No resistant genes	IncX1	No_mutation
	ERR134227	2.2	No resistant genes	No_plasmid	No_mutation
	ERR134228	2.4	No resistant genes	No_plasmid	No_mutation
	ERR134229	1	No resistant genes	No_plasmid	No_mutation
	ERR134230	2.4	No resistant genes	No_plasmid	No_mutation
	ERR134231	2.2	No resistant genes	No_plasmid	No_mutation
	DRR090598	2.4.3	No resistant genes	No_plasmid	gyrA-S83F
	ERR134232	2.2	No resistant genes	No_plasmid	No_mutation
	ERR134234	1	No resistant genes	No_plasmid	No_mutation
	ERR134235	1	No resistant genes	No_plasmid	No_mutation
	ERR134236	1	No resistant genes	No_plasmid	No_mutation
	ERR134237	2.3	No resistant genes	No_plasmid	gyrA-S83Y
	ERR134238	2	No resistant genes	ColRNAI	No_mutation
	ERR134239	2.2	No resistant genes	No_plasmid	No_mutation
	ERR134240	2.4	No resistant genes	No_plasmid	No_mutation
	ERR134241	2.2	No resistant genes	No_plasmid	No_mutation
	ERR134242	2.4	No resistant genes	No_plasmid	No_mutation
	DRR090581	2.4.1	No resistant genes	No_plasmid	gyrA-S83F
	DRR090599	2.4.3	No resistant genes	No_plasmid	gyrA-S83F
	ERR134245	2.3	No resistant genes	No_plasmid	gyrA-D87N
	ERR134246	2	No resistant genes	No_plasmid	No_mutation
	ERR134247	2.4	No resistant genes	No_plasmid	gyrA-S83F
	ERR134249	2.2	No resistant genes	No_plasmid	No_mutation
	ERR134250	2.2	No resistant genes	No_plasmid	No_mutation
	ERR134251	2.2	No resistant genes	No_plasmid	No_mutation
	ERR134253	2.3	No resistant genes	Col(pHAD28)	No_mutation
	ERR134254	2.3	No resistant genes	No_plasmid	No_mutation
	ERR134255	2.4	No resistant genes	No_plasmid	gyrA-S83F
	ERR1837145	2.4.3	No resistant genes	No_plasmid	gyrA-S83F
	DRR090600	2.4.3	No resistant genes	No_plasmid	gyrA-S83F
	ERR1837153	2.4.1	No resistant genes	No_plasmid	gyrA-S83F
	ERR1837181	2.4.3	No resistant genes	No_plasmid	gyrA-S83F
	ERR1837185	2.4.3	No resistant genes	No_plasmid	gyrA-S83F
	ERR1837186	2.4.1	No resistant genes	No_plasmid	gyrA-S83F
	ERR1837194	2.4.1	No resistant genes	No_plasmid	gyrA-S83F
	ERR1837195	2.4.3	No resistant genes	No_plasmid	gyrA-S83F
	ERR1837198	2.4.3	No resistant genes	No_plasmid	gyrA-S83F
	ERR1837199	2.4.3	No resistant genes	No_plasmid	gyrA-S83F
	ERR1837200	2.4.3	No resistant genes	No_plasmid	gyrA-S83F
	ERR1837204	2.4.1	No resistant genes	No_plasmid	gyrA-S83F
	DRR090601	2.4.3	No resistant genes	No_plasmid	gyrA-S83F
	ERR1837207	2.4.1	No resistant genes	No_plasmid	gyrA-S83F
	ERR1837208	2.4.1	No resistant genes	No_plasmid	gyrA-S83F
	ERR1837209	2.4.3	No resistant genes	No_plasmid	gyrA-S83F
	ERR1837234	2.4.3	No resistant genes	No_plasmid	gyrA-S83F
	ERR1837277	2.3.3	No resistant genes	Col(pHAD28)	No_mutation
	ERR1837291	2.4.1	No resistant genes	No_plasmid	gyrA-S83F
	ERR1837292	2.4.3	No resistant genes	No_plasmid	gyrA-S83F
	ERR1837293	2.4.3	No resistant genes	No_plasmid	gyrA-S83F
	ERR1837294	2.4.3	No resistant genes	No_plasmid	gyrA-S83F
	ERR1837295	2.4.1	No resistant genes	No_plasmid	gyrA-S83F
	DRR090602	2.4.3	No resistant genes	No_plasmid	gyrA-S83F
	ERR1837296	2.4.1	No resistant genes	No_plasmid	gyrA-S83F
	ERR1837297	2.4.1	No resistant genes	No_plasmid	gyrA-S83F
	ERR1837298	2.4.1	No resistant genes	No_plasmid	gyrA-S83F
	ERR1837299	2.4.1	No resistant genes	No_plasmid	gyrA-S83F
	ERR1837300	2.4.3	No resistant genes	No_plasmid	gyrA-S83F
	ERR1837301	2.4.3	No resistant genes	No_plasmid	gyrA-S83F
	ERR1837302	2.4.3	No resistant genes	No_plasmid	gyrA-S83F
	ERR1837303	2.4.1	No resistant genes	No_plasmid	gyrA-S83F
	ERR1837304	2.4.3	No resistant genes	No_plasmid	gyrA-S83F
	ERR1837305	2.4.3	No resistant genes	No_plasmid	gyrA-S83F
	ERR028898	2.3	No resistant genes	No_plasmid	No_mutation
	ERR1837307	2.4.1	No resistant genes	No_plasmid	gyrA-S83F
	ERR1837308	2.4.1	No resistant genes	No_plasmid	gyrA-S83F
	ERR1837309	2.4.3	No resistant genes	No_plasmid	gyrA-S83F
	ERR1837310	2.4.3	No resistant genes	No_plasmid	gyrA-S83F
	ERR1837311	2.4.3	No resistant genes	No_plasmid	gyrA-S83F
	ERR1837312	2.4.3	No resistant genes	No_plasmid	gyrA-S83F
	ERR1837313	2.4.3	No resistant genes	No_plasmid	gyrA-S83F
	ERR1837314	2.4.3	No resistant genes	No_plasmid	gyrA-S83F
	ERR1837316	2.4.3	No resistant genes	No_plasmid	gyrA-S83F
	ERR1837318	2.4.3	No resistant genes	No_plasmid	gyrA-S83F
	ERR028900	2.3	No resistant genes	No_plasmid	No_mutation
	ERR1837319	2.4.3	No resistant genes	No_plasmid	gyrA-S83F
	ERR1837320	2.4.3	No resistant genes	No_plasmid	gyrA-S83F
	ERR1837321	2.4.3	No resistant genes	No_plasmid	gyrA-S83F
	ERR1837322	2.4.3	No resistant genes	No_plasmid	gyrA-S83F
	ERR1837323	2.4.3	No resistant genes	No_plasmid	gyrA-S83F
	ERR1837324	2.4.1	No resistant genes	No_plasmid	gyrA-S83F
	ERR1837325	2.4.1	No resistant genes	No_plasmid	gyrA-S83F
	ERR1837326	2.4.1	No resistant genes	No_plasmid	gyrA-S83F
	ERR1837327	2.4.3	No resistant genes	No_plasmid	gyrA-S83F
	ERR1837330	2.4.3	No resistant genes	No_plasmid	gyrA-S83F
	ERR028913	1.2.2	No resistant genes	IncX1,ColpVC	No_mutation
	ERR1837332	2.4.3	No resistant genes	No_plasmid	gyrA-S83F
	ERR1837333	2.4.3	No resistant genes	No_plasmid	gyrA-S83F
	ERR1837334	2.4.3	No resistant genes	No_plasmid	gyrA-S83F
	ERR1842960	2.4.1	No resistant genes	No_plasmid	gyrA-S83F
	ERR1842961	2.4.1	No resistant genes	No_plasmid	gyrA-S83F
	ERR1842962	2.4.3	No resistant genes	No_plasmid	gyrA-S83F
	ERR1842963	2.4.2	No resistant genes	No_plasmid	gyrA-S83F
	ERR1842965	2.4.2	No resistant genes	No_plasmid	gyrA-S83F
	ERR1842966	2.4.3	No resistant genes	No_plasmid	gyrA-S83F
	ERR1842967	2.4.1	No resistant genes	No_plasmid	gyrA-S83F
	ERR028925	2.4.2	No resistant genes	No_plasmid	gyrA-S83F
	ERR2213866	2.4.3	No resistant genes	No_plasmid	gyrA-S83F
	ERR2213880	2.4.3	No resistant genes	No_plasmid	gyrA-S83F
	ERR2213881	2.4.3	No resistant genes	No_plasmid	gyrA-S83F
	ERR2213882	2.4.3	No resistant genes	No_plasmid	gyrA-S83F
	ERR2213883	2.4	No resistant genes	No_plasmid	gyrA-S83F
	ERR3900180	2.3.3	No resistant genes	Col(pHAD28)	gyrA-S83F
	ERR3900187	2.3.3	No resistant genes	Col(pHAD28)	gyrA-S83F
	ERR3900198	2.3.2	No resistant genes	No_plasmid	gyrA-S83F
	ERR3900199	2.4	No resistant genes	No_plasmid	gyrA-S83F
	ERR3900200	2.3	No resistant genes	No_plasmid	gyrA-S83Y
	ERR028926	2.4.2	No resistant genes	No_plasmid	gyrA-S83F
	ERR3900201	2.4.2	No resistant genes	No_plasmid	gyrA-S83F
	ERR3900202	2.4	No resistant genes	No_plasmid	gyrA-S83F
	ERR3900203	2.3	No resistant genes	No_plasmid	gyrA-S83Y
	ERR3900204	2.3.2	No resistant genes	Col(pHAD28)	gyrA-S83F
	ERR3900205	2.4	No resistant genes	No_plasmid	gyrA-S83F
	ERR3900206	2.4	No resistant genes	No_plasmid	gyrA-S83F
	ERR3900207	2.3	No resistant genes	No_plasmid	gyrA-S83Y
	ERR3900208	2.4	No resistant genes	No_plasmid	gyrA-S83F
	ERR3900209	2.3	No resistant genes	No_plasmid	gyrA-S83Y
	ERR028938	2	No resistant genes	Col(pHAD28)	No_mutation
	DRR090582	2.4.3	No resistant genes	No_plasmid	gyrA-S83F
	ERR028939	2.3.3	No resistant genes	Col(pHAD28)	gyrA-S83F
	ERR028950	2.4.1	No resistant genes	No_plasmid	No_mutation
	ERR028951	1	No resistant genes	No_plasmid	No_mutation
	ERR028952	2.4	No resistant genes	No_plasmid	No_mutation
	ERR028963	2.3.3	No resistant genes	Col(pHAD28)	gyrA-S83F
	ERR028964	2.2	No resistant genes	No_plasmid	No_mutation
	ERR028965	2.3	No resistant genes	No_plasmid	No_mutation
	ERR028989	2.3	No resistant genes	No_plasmid	No_mutation
	ERR028990	2.4	No resistant genes	No_plasmid	No_mutation
	ERR030055	1	No resistant genes	No_plasmid	No_mutation
	DRR090583	2.4.3	No resistant genes	No_plasmid	gyrA-S83F
	ERR030059	2.3	No resistant genes	No_plasmid	No_mutation
	ERR030073	2.4	No resistant genes	No_plasmid	No_mutation
	ERR030085	2.3	No resistant genes	No_plasmid	No_mutation
	ERR030086	2.4	No resistant genes	No_plasmid	No_mutation
	ERR030089	2.3	No resistant genes	No_plasmid	No_mutation
	ERR030100	2.3.3	No resistant genes	Col(pHAD28)	No_mutation
	ERR030104	2.4.1	No resistant genes	No_plasmid	gyrA-S83F
	ERR030105	1	No resistant genes	No_plasmid	No_mutation
	ERR030111	2.3	No resistant genes	No_plasmid	gyrA-S83F
	ERR030113	2.3	No resistant genes	No_plasmid	No_mutation
	DRR090584	2.4.3	No resistant genes	No_plasmid	gyrA-S83F
	ERR030139	2.4.1	No resistant genes	No_plasmid	No_mutation
	ERR030141	2.3	No resistant genes	No_plasmid	No_mutation
	ERR033909	2.4	catA1	No_plasmid	gyrA-S83F
	ERR033910	2.3	No resistant genes	No_plasmid	gyrA-S83F
	ERR033911	2.3	catA1,sul1,sul2,tet(B),dfrA7	IncQ1,IncHI1	gyrA-S83F
	ERR033912	2.4.1	No resistant genes	No_plasmid	gyrA-S83F
	ERR033913	2.4.3	No resistant genes	No_plasmid	gyrA-S83F
	ERR033914	2.4.1	No resistant genes	No_plasmid	gyrA-S83F
	ERR033915	2.3.3	No resistant genes	No_plasmid	gyrA-S83F
	ERR033916	1.2.2	No resistant genes	IncX1	gyrA-S83Y
	DRR090585	2.4.3	No resistant genes	No_plasmid	gyrA-S83F
	ERR033918	1.2.2	No resistant genes	IncX1	No_mutation
	ERR033919	2.3	No resistant genes	No_plasmid	No_mutation
	ERR033920	2.4.1	No resistant genes	Col(pHAD28)	No_mutation
	ERR033922	2.4	No resistant genes	No_plasmid	No_mutation
	ERR033923	2.4	No resistant genes	No_plasmid	No_mutation
	ERR033924	2.4	No resistant genes	No_plasmid	No_mutation
	ERR033925	2.4.2	No resistant genes	No_plasmid	gyrA-S83F
	ERR033926	2.4	No resistant genes	No_plasmid	gyrA-S83F
	ERR033927	2.4.1	No resistant genes	No_plasmid	gyrA-S83F
	ERR033928	2.4	No resistant genes	No_plasmid	gyrA-S83F
	DRR090586	2.4.3	No resistant genes	No_plasmid	gyrA-S83F
	ERR033929	2.4.3	No resistant genes	No_plasmid	gyrA-S83F
	ERR033930	2.4.1	No resistant genes	No_plasmid	gyrA-S83F
	ERR033931	2.3.3	No resistant genes	Col(pHAD28)	gyrA-S83F
	ERR033932	2.4	No resistant genes	No_plasmid	gyrA-S83F
	ERR033933	2.4.2	No resistant genes	No_plasmid	gyrA-S83F
	ERR033936	2.3.3	No resistant genes	No_plasmid	gyrA-S83F
	ERR912269	2.3.3	No resistant genes	No_plasmid	gyrA-S83F
	ERR912270	2.3.3	No resistant genes	Col(pHAD28)	gyrA-S83F
	ERR033937	2.3.3	No resistant genes	Col(pHAD28)	No_mutation
	ERR912271	2.3.3	No resistant genes	Col(pHAD28)	gyrA-S83F
	ERR912272	2.3.3	No resistant genes	No_plasmid	gyrA-S83F
	ERR912598	2.3.3	No resistant genes	No_plasmid	gyrA-S83F
	ERR912599	2.3.3	No resistant genes	No_plasmid	gyrA-S83F
	ERR912602	2.3.3	No resistant genes	No_plasmid	gyrA-S83F
	ERR912603	2.3.3	No resistant genes	No_plasmid	gyrA-S83F
	ERR912605	2.3.3	No resistant genes	No_plasmid	gyrA-S83F
	ERR912606	2.3.3	No resistant genes	No_plasmid	gyrA-S83F
	ERR912607	2.3.3	No resistant genes	Col(pHAD28)	gyrA-S83F
	ERR912608	2.3.3	No resistant genes	No_plasmid	gyrA-S83F
	ERR033938	2.4.1	No resistant genes	No_plasmid	gyrA-S83F
	ERR912609	2.3.3	No resistant genes	Col(pHAD28)	gyrA-S83F
	ERR033940	2.3	blaTEM-1B,catA1,sul1,sul2,tet(B),dfrA7	IncQ1,IncHI1	No_mutation
	ERR033941	2.3	catA1,sul1,sul2,tet(B),dfrA7	IncQ1,IncHI1	No_mutation
	DRR090587	2.4.3	No resistant genes	No_plasmid	gyrA-S83F
	ERR033942	2.3.3	No resistant genes	Col(pHAD28)	gyrA-S83F
	ERR033943	2.4.1	No resistant genes	No_plasmid	gyrA-S83F
	ERR033944	2.4.1	No resistant genes	No_plasmid	gyrA-S83F
	ERR033945	2.4.1	No resistant genes	No_plasmid	gyrA-S83F
	ERR033946	2.4.1	No resistant genes	No_plasmid	gyrA-S83F
	ERR034053	2	No resistant genes	Col(pHAD28)	No_mutation
	ERR034054	1	No resistant genes	No_plasmid	No_mutation
	ERR034058	2.4.1	No resistant genes	No_plasmid	gyrA-S83F
	ERR034059	2.3	No resistant genes	No_plasmid	No_mutation
	ERR1197521	2.3.1	blaTEM-116	Col(pHAD28)	gyrA-S83F
	DRR090588	2.4.3	No resistant genes	No_plasmid	gyrA-S83F
	ERR1197523	2.4	blaTEM-116	No_plasmid	No_mutation
	ERR1197525	2.3.1	blaTEM-116	Col(pHAD28)	No_mutation
	ERR1197527	2.3	No resistant genes	No_plasmid	No_mutation
	ERR1197528	2.3.3	No resistant genes	Col(pHAD28)	gyrA-S83F
	ERR1197529	2.3.1	No resistant genes	No_plasmid	No_mutation
	ERR1197530	2.3.1	No resistant genes	No_plasmid	No_mutation
	ERR1197639	2.3.1	No resistant genes	No_plasmid	No_mutation
	ERR1197640	2.3.1	No resistant genes	No_plasmid	No_mutation
	ERR1197641	2.3	No resistant genes	No_plasmid	gyrA-S83F
	ERR1197642	2.3.1	No resistant genes	No_plasmid	No_mutation
S3144	ERS3650040	2.3.3	No resistant genes	Col(pHAD28)	gyrA-S83F
S4071	ERS8230986	2.4.4	No resistant genes	No_plasmid	gyrA-S83F
S4100	ERS8230987	2.4.4	No resistant genes	IncFIB(pHCM2)	gyrA-S83F
S4514	ERS8230988	2.4.4	No resistant genes	IncFIB(pHCM2)	gyrA-S83F
SEAP7506366	ERR4362420	2.4.4	No resistant genes	IncFIB(pHCM2)	gyrA-S83F
SEAP7506374	ERR4303863	2.4.4	No resistant genes	No_plasmid	gyrA-S83F
SEAP7506375	ERR4362424	2.4.4	No resistant genes	No_plasmid	gyrA-S83F
SEAP7506377	ERR4303871	2.4.4	No resistant genes	No_plasmid	gyrA-S83F
SEAP7506382	ERR4362432	2.4.4	No resistant genes	No_plasmid	gyrA-S83F
SEAP7506385	ERR4362436	2.4.4	No resistant genes	IncFIB(pHCM2)	gyrA-S83F
SEAP7506398	ERR4362448	2.4.4	No resistant genes	No_plasmid	gyrA-S83F
SEAP7506429	ERR4304041	2.4.4	No resistant genes	IncFIB(pHCM2)	gyrA-S83F
SEAP7506431	ERR4362468	2.4.4	No resistant genes	No_plasmid	gyrA-S83F
SEAP7506439	ERR4304073	2.3.2	No resistant genes	No_plasmid	gyrA-S83F
SEAP7506441	ERR4362476	2.4.4	No resistant genes	No_plasmid	gyrA-S83F
SEAP7506445	ERR4362480	2.4.4	No resistant genes	No_plasmid	gyrA-S83F
SEAP7506448	ERR4362489	2.4.4	No resistant genes	IncFIB(pHCM2)	gyrA-S83F
SEAP7506453	ERR4304109	1.2.2	No resistant genes	IncX1	gyrA-S83Y
SEAP7506464	ERR4303763	2.4.4	No resistant genes	No_plasmid	gyrA-S83F
SEAP7506470	ERR4303787	2.3.3	No resistant genes	No_plasmid	gyrA-S83F
SEAP7506473	ERR4303799	2.4.4	No resistant genes	No_plasmid	gyrA-S83F
SEAP7506476	ERR4303811	2.4.4	No resistant genes	No_plasmid	gyrA-S83F
SEAP7506484	ERR4303844	2.4.4	No resistant genes	IncFIB(pHCM2)	gyrA-S83F
SEAP7506497	ERR4303895	1.2.2	No resistant genes	No_plasmid	gyrA-S83Y
SEAP7506520	ERR4303989	2.3.3	No resistant genes	No_plasmid	gyrA-S83F
SEAP7506532	ERR4362497	2.4.4	No resistant genes	IncFIB(pHCM2)	gyrA-S83F
SEAP7506537	ERR4304050	2.4.4	No resistant genes	No_plasmid	gyrA-S83F
SEAP7506538	ERR4304054	2.3.3	No resistant genes	No_plasmid	gyrA-S83F
SEAP7506547	ERR4304090	2.4.4	No resistant genes	No_plasmid	gyrA-S83F
SEAP7506549	ERR4304098	2.3.3	No resistant genes	No_plasmid	gyrA-S83F
SEAP7506581	ERR4303841	2.3.3	No resistant genes	No_plasmid	gyrA-S83F
SEAP7506584	ERR4303853	2.4.4	No resistant genes	No_plasmid	gyrA-S83F
SEAP7506588	ERR4303869	2.3.3	No resistant genes	No_plasmid	gyrA-S83F
SEAP7506590	ERR4362501	2.4.4	No resistant genes	IncFIB(pHCM2)	gyrA-S83F
SEAP7506592	ERR4362505	2.4.4	No resistant genes	No_plasmid	gyrA-S83F
SEAP7506596	ERR4303893	2.3.3	No resistant genes	No_plasmid	gyrA-S83F
SEAP7506606	ERR4303933	2.3.3	No resistant genes	No_plasmid	gyrA-S83F
SEAP7506608	ERR4303938	1.2.2	No resistant genes	IncX1	gyrA-S83Y
SEAP7506610	ERR4303946	2.4.4	No resistant genes	IncFIB(pHCM2)	gyrA-S83F
SEAP7506618	ERR4303978	2.4.4	No resistant genes	No_plasmid	gyrA-S83F
SEAP7506627	ERR4304014	2.3.2	No resistant genes	No_plasmid	gyrA-S83F
SEAP7506629	ERR4304022	2.4.4	No resistant genes	No_plasmid	gyrA-S83F
SEAP7506634	ERR4362509	2.4.4	No resistant genes	No_plasmid	gyrA-S83F
SEAP7506636	ERR4304047	2.4.4	No resistant genes	IncFIB(pHCM2)	gyrA-S83F
SEAP7506640	ERR4304059	2.4.4	No resistant genes	No_plasmid	gyrA-S83F
SEAP7506642	ERR4304067	2.3.3	No resistant genes	No_plasmid	gyrA-S83F
SEAP7506643	ERR4304071	2.3.3	No resistant genes	No_plasmid	gyrA-S83F
SEAP7506645	ERR4304075	2.4.4	No resistant genes	No_plasmid	gyrA-S83F
SEAP7506652	ERR4362521	2.3.2	No resistant genes	No_plasmid	gyrA-S83F
SEAP7506656	ERR4304111	2.3.3	No resistant genes	No_plasmid	gyrA-S83F
SEAP7506658	ERR4362339	2.3.2	No resistant genes	No_plasmid	gyrA-S83F
SEAP7506670	ERR4362384	2.4.4	No resistant genes	No_plasmid	gyrA-S83F
SEAP7506673	ERR4362397	2.4.4	No resistant genes	No_plasmid	gyrA-S83F
SEAP7506698	ERR4362498	2.4.4	No resistant genes	No_plasmid	gyrA-S83F
SEAP7506700	ERR4362506	1.2.2	No resistant genes	IncX1	gyrA-S83Y
SEAP7506702	ERR4362514	2.3.3	No resistant genes	No_plasmid	gyrA-S83F
SEAP7506705	ERR4362526	2.3.2	No resistant genes	No_plasmid	gyrA-S83F
SEAP7506707	ERR4362534	2.3.2	No resistant genes	No_plasmid	gyrA-S83F
SEAP7506714	ERR4362558	2.3.2	No resistant genes	No_plasmid	gyrA-S83F
SEAP7506716	ERR4362566	2.4.4	No resistant genes	IncFIB(pHCM2)	gyrA-S83F
SEAP7506724	ERR4362599	2.4.1	No resistant genes	No_plasmid	gyrA-S83F
SEAP7506737	ERR4362651	2.4.4	No resistant genes	No_plasmid	gyrA-S83F
SEAP7506738	ERR4362655	2.3.2	No resistant genes	No_plasmid	gyrA-S83F
SEAP7506746	ERR4362684	2.3.3	No resistant genes	No_plasmid	gyrA-S83F
SEAP7506750	ERR4362697	2.4.4	No resistant genes	No_plasmid	gyrA-S83F
SEAP7506758	ERR4362529	2.4.4	No resistant genes	No_plasmid	gyrA-S83F
SEAP7506759	ERR4362344	2.4.4	No resistant genes	No_plasmid	gyrA-S83F
SEAP7506762	ERR4362352	2.3.3	No resistant genes	No_plasmid	gyrA-S83F
SEAP7506763	ERR4362356	2.3.3	No resistant genes	No_plasmid	gyrA-S83F
SEAP7506764	ERR4362360	2.4.4	No resistant genes	No_plasmid	gyrA-S83F
SEAP7506767	ERR4362373	2.4.4	No resistant genes	IncFIB(pHCM2)	gyrA-S83F
SEAP7506770	ERR4362537	1.1	No resistant genes	No_plasmid	gyrA-S83F
SEAP7506771	ERR4362385	2.4.4	No resistant genes	IncFIB(pHCM2)	gyrA-S83F
SEAP7506778	ERR4362414	2.3.2	No resistant genes	No_plasmid	gyrA-S83F
SEAP7506781	ERR4362426	2.4.4	No resistant genes	IncFIB(pHCM2)	gyrA-S83F
SEAP7506783	ERR4362434	2.4.4	No resistant genes	No_plasmid	gyrA-S83F
SEAP7506787	ERR4362450	2.4.4	No resistant genes	IncFIB(pHCM2)	gyrA-S83F
SEAP7506789	ERR4362458	2.4	No resistant genes	No_plasmid	gyrA-S83F
SEAP7506793	ERR4362474	2.4.4	No resistant genes	No_plasmid	gyrA-S83F
SEAP7506794	ERR4362478	2.4.4	No resistant genes	IncFIB(pHCM2)	gyrA-S83F
SEAP7506795	ERR4362482	2.4.4	No resistant genes	IncFIB(pHCM2)	gyrA-S83F
SEAP7506796	ERR4362487	2.4.4	No resistant genes	No_plasmid	gyrA-S83F
SEAP7506797	ERR4362491	1.2.2	No resistant genes	IncX1	gyrA-S83Y
SEAP7506798	ERR4362495	2.4.4	No resistant genes	No_plasmid	gyrA-S83F
SEAP7506804	ERR4362519	2.4.4	No resistant genes	IncFIB(pHCM2)	gyrA-S83F
SEAP7506806	ERR4362527	1.2.2	No resistant genes	IncX1	gyrA-S83Y
SEAP7506808	ERR4362535	2.4.4	No resistant genes	No_plasmid	gyrA-S83F
SEAP7506811	ERR4362543	2.4.1	No resistant genes	No_plasmid	gyrA-S83F
SEAP7506819	ERR4362545	2.3.3	No resistant genes	No_plasmid	gyrA-S83F
SEAP7506820	ERR4362572	2.3.3	No resistant genes	No_plasmid	gyrA-S83F
SEAP7506822	ERR4362580	2.3.3	No resistant genes	No_plasmid	gyrA-S83F
SEAP7506825	ERR4362592	2.4.4	No resistant genes	No_plasmid	gyrA-S83F
SEAP7506830	ERR4362604	2.4.4	No resistant genes	IncFIB(pHCM2)	gyrA-S83F
SEAP7506835	ERR4362624	2.3.3	No resistant genes	No_plasmid	gyrA-S83F
SEAP7506839	ERR4362565	2.4.4	No resistant genes	IncFIB(pHCM2)	gyrA-S83F
SEAP7506843	ERR4362574	2.4.4	No resistant genes	No_plasmid	gyrA-S83F
SEAP7506846	ERR4362644	2.4.4	No resistant genes	No_plasmid	gyrA-S83F
SEAP7506850	ERR4362656	2.4.4	No resistant genes	No_plasmid	gyrA-S83F
SEAP7506856	ERR4362582	2.3.2	No resistant genes	No_plasmid	gyrA-S83F
SEAP7506858	ERR4362685	2.3.3	No resistant genes	No_plasmid	gyrA-S83F
SEAP7506862	ERR4362702	2.3.3	No resistant genes	No_plasmid	gyrA-S83F
SEAP7506865	ERR4362714	2.4.4	No resistant genes	IncFIB(pHCM2)	gyrA-S83F
SEAP7506866	ERR4362333	2.4.1	No resistant genes	No_plasmid	gyrA-S83F
SEAP7506869	ERR4362345	2.4.4	No resistant genes	IncFIB(pHCM2)	gyrA-S83F
SEAP7506870	ERR4362349	2.3.3	No resistant genes	No_plasmid	gyrA-S83F
SEAP7506872	ERR4362357	1.2.2	No resistant genes	No_plasmid	gyrA-S83Y
SEAP7506873	ERR4362361	2.4.4	No resistant genes	No_plasmid	gyrA-S83F
SEAP7506876	ERR4362374	2.4.4	No resistant genes	No_plasmid	gyrA-S83F
SEAP7506877	ERR4362586	1.2.2	No resistant genes	IncX1	gyrA-S83Y
SEAP7506879	ERR4362382	2.4.4	No resistant genes	No_plasmid	gyrA-S83F
SEAP7506885	ERR4362407	2.4.4	No resistant genes	No_plasmid	gyrA-S83F
SEAP7506886	ERR4362411	2.4.4	No resistant genes	No_plasmid	gyrA-S83F
SEAP7506888	ERR4362419	2.4.4	No resistant genes	No_plasmid	gyrA-S83F
SEAP7506889	ERR4362590	2.4.4	No resistant genes	No_plasmid	gyrA-S83F
SEAP7506890	ERR4362423	2.4.4	No resistant genes	No_plasmid	gyrA-S83F
SEAP7506895	ERR4362443	2.4.4	No resistant genes	No_plasmid	gyrA-S83F
SEAP7506896	ERR4362447	1.2.2	No resistant genes	No_plasmid	gyrA-S83Y
SEAP7506900	ERR4362594	2.3.2	No resistant genes	No_plasmid	gyrA-S83F
SEAP7506905	ERR4362479	2.3.3	No resistant genes	No_plasmid	gyrA-S83F
SEAP7506906	ERR4362483	2.3.3	No resistant genes	No_plasmid	gyrA-S83F
SEAP7506912	ERR4362504	2.4.4	No resistant genes	No_plasmid	gyrA-S83F
SEAP7506916	ERR4362598	2.3.3	No resistant genes	No_plasmid	gyrA-S83F
SEAP7506925	ERR4362602	2.4.4	No resistant genes	No_plasmid	gyrA-S83F
SEAP7506930	ERR4362606	1.2.2	No resistant genes	IncX1	gyrA-S83Y
SEAP7506933	ERR4362577	2.4.4	No resistant genes	IncFIB(pHCM2)	gyrA-S83F
SEAP7506936	ERR4362610	1.1	No resistant genes	No_plasmid	gyrA-S83F
SEAP7506940	ERR4362601	2.3.2	No resistant genes	No_plasmid	gyrA-S83F
SEAP7506959	ERR4362618	2.3.2	No resistant genes	No_plasmid	gyrA-S83F
SEAP7506963	ERR4362682	2.4.4	No resistant genes	No_plasmid	gyrA-S83F
SEAP7506964	ERR4362686	2.4.4	No resistant genes	IncFIB(pHCM2)	gyrA-S83F
SEAP7506977	ERR4362622	2.4.4	No resistant genes	No_plasmid	gyrA-S83F
SEAP7506979	ERR4362626	2.4.4	No resistant genes	No_plasmid	gyrA-S83F
SEAP7506980	ERR4362358	2.4.4	No resistant genes	No_plasmid	gyrA-S83F
SEAP7506981	ERR4362362	2.4.4	No resistant genes	No_plasmid	gyrA-S83F
SEAP7506983	ERR4362366	2.4.4	No resistant genes	No_plasmid	gyrA-S83F
SEAP7506984	ERR4362634	2.4.4	No resistant genes	No_plasmid	gyrA-S83F
SEAP7506985	ERR4362638	2.3.3	No resistant genes	No_plasmid	gyrA-S83F
SEAP7506994	ERR4362671	2.3.3	No resistant genes	No_plasmid	gyrA-S83F
SEAP7507025	ERR4325907	2.3.3	No resistant genes	No_plasmid	gyrA-S83F
SEAP7507031	ERR4325932	2.4.4	No resistant genes	No_plasmid	gyrA-S83F
SEAP7507041	ERR4325968	2.4.4	No resistant genes	No_plasmid	gyrA-S83F
SEAP7507042	ERR4325972	2.4.4	No resistant genes	No_plasmid	gyrA-S83F
SEAP7507046	ERR4325988	2.4.4	No resistant genes	No_plasmid	gyrA-S83F
SEAP7507049	ERR4325999	1.2.2	No resistant genes	IncX1	gyrA-S83Y
SEAP7507053	ERR4326016	2.4.4	No resistant genes	IncFIB(pHCM2)	gyrA-S83F
SEAP7507124	ERR4325884	2.4.4	No resistant genes	IncFIB(pHCM2)	gyrA-S83F
SEAP7507132	ERR4325916	2.3.3	No resistant genes	No_plasmid	gyrA-S83F
SEAP7507140	ERR4325945	2.4.4	No resistant genes	No_plasmid	gyrA-S83F
SEAP7507149	ERR4325981	1.2.2	No resistant genes	IncX1	gyrA-S83Y
SEAP7507159	ERR4326017	2.4.4	No resistant genes	No_plasmid	gyrA-S83F
SEAP7507164	ERR4326037	2.4.4	No resistant genes	IncFIB(pHCM2)	gyrA-S83F
SEAP7507183	ERR4326108	2.4.4	No resistant genes	No_plasmid	gyrA-S83F
SEAP7507184	ERR4326111	2.3.3	No resistant genes	No_plasmid	gyrA-S83F
SEAP7507188	ERR4326123	2.4.4	No resistant genes	No_plasmid	gyrA-S83F
SEAP7507198	ERR4326151	2.4.4	No resistant genes	No_plasmid	gyrA-S83F
SEAP7507201	ERR4326160	2.4.4	No resistant genes	No_plasmid	gyrA-S83F
SEAP7507206	ERR4326175	1.2.2	No resistant genes	IncX1	gyrA-S83Y
SEAP7507210	ERR4325841	2.4.4	No resistant genes	IncFIB(pHCM2)	gyrA-S83F
SEAP7507222	ERR4325889	2.4.4	No resistant genes	No_plasmid	gyrA-S83F
SEAP7507228	ERR4325913	2.4.4	No resistant genes	No_plasmid	gyrA-S83F
SEAP7507233	ERR4325926	2.4.4	No resistant genes	IncFIB(pHCM2)	gyrA-S83F
SEAP7507239	ERR4325950	1.2.2	No resistant genes	IncX1	gyrA-S83Y
SEAP7507244	ERR4325970	2.4.4	No resistant genes	IncFIB(pHCM2)	gyrA-S83F
SEAP7507251	ERR4325997	2.4.4	No resistant genes	No_plasmid	gyrA-S83F
SEAP7507260	ERR4326034	2.4.4	No resistant genes	No_plasmid	gyrA-S83F
SEAP7507265	ERR4326053	2.3.2	No resistant genes	No_plasmid	gyrA-S83F
SEAP7507266	ERR4326057	2.3.2	No resistant genes	No_plasmid	gyrA-S83F
SEAP7507278	ERR4326103	2.4.4	No resistant genes	No_plasmid	gyrA-S83F
SEAP7507281	ERR4326112	2.3.3	No resistant genes	No_plasmid	gyrA-S83F
SEAP7507294	ERR4326149	2.3.2	No resistant genes	No_plasmid	gyrA-S83F
SEAP7507296	ERR4326155	2.4.4	No resistant genes	No_plasmid	gyrA-S83F
SEAP7507300	ERR4326167	2.3.3	No resistant genes	No_plasmid	gyrA-S83F
SEAP7507312	ERR4325858	2.3.3	No resistant genes	No_plasmid	gyrA-S83F
SEAP7507321	ERR4325894	2.4.4	No resistant genes	No_plasmid	gyrA-S83F
SEAP7507329	ERR4325923	2.3.2	No resistant genes	No_plasmid	gyrA-S83F
SEAP7507338	ERR4325959	2.4.4	No resistant genes	IncFIB(pHCM2)	gyrA-S83F
SEAP7507340	ERR4325967	1.2.2	No resistant genes	IncX1	gyrA-S83Y
SEAP7507349	ERR4325998	2.4.4	No resistant genes	IncFIB(pHCM2)	gyrA-S83F
SEAP7507354	ERR4326019	2.4.4	No resistant genes	No_plasmid	gyrA-S83F
SEAP7507357	ERR4326031	2.3.3	No resistant genes	No_plasmid	gyrA-S83F
SEAP7507359	ERR4326039	2.4.4	No resistant genes	No_plasmid	gyrA-S83F
SEAP7507361	ERR4326047	2.4.4	No resistant genes	No_plasmid	gyrA-S83F
SEAP7507370	ERR4326082	2.4.4	No resistant genes	No_plasmid	gyrA-S83F
SEAP7507371	ERR4326086	1.2.2	No resistant genes	IncX1	gyrA-S83Y
SEAP7507422	ERR4025231	2.4.4	No resistant genes	No_plasmid	gyrA-S83Y
SEAP7507437	ERR4025284	2.0.1	No resistant genes	No_plasmid	gyrA-S83F
SEAP7507439	ERR4025288	2.0.1	No resistant genes	No_plasmid	gyrA-S83F
SEAP7507444	ERR4025308	2.4	No resistant genes	No_plasmid	gyrA-S83Y
SEAP7507446	ERR4025312	2.4.4	No resistant genes	No_plasmid	gyrA-S83Y
SEAP7507450	ERR4025328	2.4	No resistant genes	No_plasmid	gyrA-S83Y
SEAP7507453	ERR4025336	2.3.3	No resistant genes	No_plasmid	gyrA-S83F
SEAP7507454	ERR4025190	2.4.4	No resistant genes	No_plasmid	gyrA-S83Y
SEAP7507456	ERR4025194	2.4	No resistant genes	No_plasmid	gyrA-S83Y
SEAP7507459	ERR4025352	2.3.3	No resistant genes	No_plasmid	gyrA-S83F
SEAP7507461	ERR4025360	2.4.4	No resistant genes	No_plasmid	gyrA-S83Y
SEAP7507462	ERR4025361	2.4	No resistant genes	No_plasmid	gyrA-S83Y
SEAP7507463	ERR4025198	2.4	No resistant genes	No_plasmid	gyrA-S83Y
SEAP7507464	ERR4025365	2.3.3	No resistant genes	No_plasmid	gyrA-S83F
SEAP7507477	ERR4025417	2.4	No resistant genes	No_plasmid	gyrA-S83Y
SEAP7507484	ERR4025202	2.4	No resistant genes	No_plasmid	gyrA-S83Y
SEAP7507485	ERR4025206	2.3.3	No resistant genes	No_plasmid	gyrA-S83F
SEAP7507486	ERR4025210	2.4	No resistant genes	No_plasmid	gyrA-S83Y
SEAP7507487	ERR4025445	2.4	No resistant genes	No_plasmid	gyrA-S83Y
SEAP7507489	ERR4025450	2.0.1	No resistant genes	No_plasmid	gyrA-S83F,gyrA-D87N
SEAP7507492	ERR4025218	2.4	No resistant genes	No_plasmid	gyrA-S83F
SEAP7507493	ERR4025222	2.3.3	No resistant genes	No_plasmid	gyrA-S83F
SEAP7507494	ERR4025462	2.4.4	No resistant genes	No_plasmid	gyrA-S83Y
SEAP7507496	ERR4025466	2.4	No resistant genes	No_plasmid	gyrA-S83Y
SEAP7507497	ERR4025470	2.3.3	No resistant genes	No_plasmid	gyrA-S83F
SEAP7507503	ERR4025495	2.3.3	No resistant genes	No_plasmid	gyrA-S83F
SEAP7507504	ERR4025499	2.4	No resistant genes	No_plasmid	gyrA-S83Y
SEAP7507506	ERR4025230	2.0.1	No resistant genes	No_plasmid	gyrA-S83F
SEAP7507507	ERR4025507	2.4.4	No resistant genes	No_plasmid	gyrA-S83Y
SEAP7507508	ERR4025511	2.3.3	No resistant genes	No_plasmid	gyrA-S83F
SEAP7507512	ERR4025527	2.4.4	No resistant genes	No_plasmid	gyrA-S83Y
SEAP7507513	ERR4025234	2.3	No resistant genes	No_plasmid	gyrA-S83Y
SEAP7507520	ERR4025242	2.4.4	No resistant genes	No_plasmid	gyrA-S83Y
SEAP7507521	ERR4025246	2.4	No resistant genes	No_plasmid	gyrA-S83Y
SEAP7507522	ERR4025547	2.3	No resistant genes	No_plasmid	gyrA-S83Y
SEAP7507524	ERR4025171	2.3	No resistant genes	No_plasmid	gyrA-S83Y
SEAP7507526	ERR4025179	2.3.3	No resistant genes	No_plasmid	gyrA-S83F
SEAP7507529	ERR4025192	2.3	No resistant genes	No_plasmid	gyrA-S83Y
SEAP7507530	ERR4025196	2.3	No resistant genes	No_plasmid	gyrA-S83Y
SEAP7507531	ERR4025200	2.3	No resistant genes	No_plasmid	gyrA-S83Y
SEAP7507532	ERR4025204	2.3	No resistant genes	No_plasmid	gyrA-S83Y
SEAP7507533	ERR4025250	2.3	No resistant genes	No_plasmid	gyrA-S83Y
SEAP7507534	ERR4025208	2.3.3	No resistant genes	No_plasmid	gyrA-S83F
SEAP7507535	ERR4025212	2.3	No resistant genes	No_plasmid	gyrA-S83Y
SEAP7507536	ERR4025216	2.3	No resistant genes	No_plasmid	gyrA-S83Y
SEAP7507537	ERR4025220	2.3	No resistant genes	No_plasmid	gyrA-S83Y
SEAP7507538	ERR4025224	2.3	No resistant genes	No_plasmid	gyrA-S83Y
SEAP7507539	ERR4025228	2.4.4	No resistant genes	No_plasmid	gyrA-S83Y
SEAP7507540	ERR4025254	2.3	No resistant genes	No_plasmid	gyrA-S83Y
SEAP7507541	ERR4025232	2.4.4	No resistant genes	No_plasmid	gyrA-S83Y
SEAP7507542	ERR4025236	2.3	No resistant genes	No_plasmid	gyrA-S83Y
SEAP7507543	ERR4025240	2.3	No resistant genes	No_plasmid	gyrA-S83Y
SEAP7507544	ERR4025244	2.3.3	No resistant genes	No_plasmid	gyrA-S83F
SEAP7507545	ERR4025248	2.3.3	No resistant genes	No_plasmid	gyrA-S83F
SEAP7507548	ERR4025256	2.3.3	No resistant genes	No_plasmid	gyrA-S83F
SEAP7507550	ERR4025262	2.3.3	No resistant genes	No_plasmid	gyrA-S83F
SEAP7507551	ERR4025264	2.3.3	No resistant genes	No_plasmid	gyrA-S83F
SEAP7507552	ERR4025266	2.4.4	No resistant genes	No_plasmid	gyrA-S83Y
SEAP7507553	ERR4025270	2.0.1	No resistant genes	No_plasmid	gyrA-S83F
SEAP7507556	ERR4025273	2.4	No resistant genes	No_plasmid	gyrA-S83Y
SEAP7507557	ERR4025277	2.3	No resistant genes	No_plasmid	gyrA-S83Y
SEAP7507558	ERR4025281	2.3	No resistant genes	No_plasmid	gyrA-S83Y
SEAP7507566	ERR4025305	2.4	No resistant genes	No_plasmid	gyrA-S83Y
SEAP7507568	ERR4025313	2.3.3	No resistant genes	No_plasmid	gyrA-S83F
SEAP7507569	ERR4025317	2.3	No resistant genes	No_plasmid	gyrA-S83Y
SEAP7507571	ERR4025325	2.3	No resistant genes	No_plasmid	gyrA-S83Y
SEAP7507574	ERR4025337	2.4	No resistant genes	No_plasmid	gyrA-S83Y
SEAP7507584	ERR4025374	2.0.1	No resistant genes	No_plasmid	gyrA-S83F
SEAP7507590	ERR4025398	2.0.1	No resistant genes	No_plasmid	gyrA-S83F
SEAP7507592	ERR4025406	2.3	No resistant genes	No_plasmid	gyrA-S83Y
SEAP7507593	ERR4025410	2.0.1	No resistant genes	No_plasmid	gyrA-S83F
SEAP7507594	ERR4025287	2.3	No resistant genes	No_plasmid	gyrA-S83Y
SEAP7507597	ERR4025295	2.0.1	No resistant genes	No_plasmid	gyrA-S83F
SEAP7507598	ERR4025299	2.3.3	No resistant genes	No_plasmid	gyrA-S83F
SEAP7507600	ERR4025307	2.3	No resistant genes	No_plasmid	gyrA-S83Y
SEAP7507601	ERR4025311	2.0.1	No resistant genes	No_plasmid	gyrA-S83F
SEAP7507604	ERR4025418	2.3.3	No resistant genes	No_plasmid	gyrA-S83F
SEAP7507608	ERR4025434	2.3.3	No resistant genes	No_plasmid	gyrA-S83F
SEAP7507615	ERR4025455	2.3.3	No resistant genes	No_plasmid	gyrA-S83F
SEAP7507616	ERR4025459	2.4	No resistant genes	No_plasmid	gyrA-S83Y
SEAP7507617	ERR4025463	2.3.3	No resistant genes	No_plasmid	gyrA-S83F
SEAP7507624	ERR4025492	2.3	No resistant genes	No_plasmid	No_mutation
SEAP7507629	ERR4025512	2.3.3	No resistant genes	No_plasmid	gyrA-S83F
SEAP7507631	ERR4025520	2.3.3	No resistant genes	No_plasmid	gyrA-S83F
SEAP7507633	ERR4025528	2.3	No resistant genes	No_plasmid	gyrA-S83Y
SEAP7507635	ERR4025536	2.4	No resistant genes	No_plasmid	gyrA-S83Y
SEAP7507644	ERR4025185	2.3	No resistant genes	No_plasmid	gyrA-S83Y
SEAP7507646	ERR4025193	2.4.4	No resistant genes	No_plasmid	gyrA-S83Y
SEAP7507660	ERR4025249	2.0.1	No resistant genes	No_plasmid	gyrA-S83F
SEAP7507699	ERR4025407	2.3.3	No resistant genes	No_plasmid	gyrA-S83F
SEAP7507714	ERR4025456	2.4.4	No resistant genes	No_plasmid	gyrA-S83Y
SEAP7507715	ERR4025460	2.4.4	No resistant genes	No_plasmid	gyrA-S83Y
SEAP7507717	ERR4025335	2.4.4	No resistant genes	No_plasmid	gyrA-S83Y
SEAP7507721	ERR4025347	2.4.4	No resistant genes	No_plasmid	gyrA-S83Y
SEAP7507722	ERR4025351	2.3	No resistant genes	No_plasmid	gyrA-S83Y
SEAP7507725	ERR4025355	2.3	No resistant genes	No_plasmid	gyrA-S83Y
SEAP7507726	ERR4025477	2.4.4	No resistant genes	No_plasmid	gyrA-S83Y
SEAP7507727	ERR4025359	2.3	No resistant genes	No_plasmid	gyrA-S83Y
SEAP7507728	ERR4025481	2.3	No resistant genes	No_plasmid	gyrA-S83Y
SEAP7507738	ERR4025513	2.3.3	No resistant genes	No_plasmid	gyrA-S83F
SEAP7507742	ERR4025376	2.3.3	No resistant genes	No_plasmid	gyrA-S83F
SEAP7507748	ERR4025545	2.3.3	No resistant genes	No_plasmid	gyrA-S83F
SEAP7507755	ERR4046942	2.4	No resistant genes	No_plasmid	gyrA-S83Y
SEAP7507780	ERR4025388	2.4	No resistant genes	No_plasmid	gyrA-S83Y
SEAP7507785	ERR4025392	2.3.3	No resistant genes	No_plasmid	gyrA-S83F
SEAP7507814	ERR4047138	2.3.3	No resistant genes	No_plasmid	gyrA-S83F
SEAP7507830	ERR4047204	2.4.4	No resistant genes	No_plasmid	gyrA-S83Y
SEAP7507856	ERR4046941	2.3.3	No resistant genes	No_plasmid	gyrA-S83F
SEAP7507885	ERR4047041	2.3.3	No resistant genes	No_plasmid	gyrA-S83F
SEAP7507905	ERR4047116	2.3.3	No resistant genes	No_plasmid	gyrA-S83F
SEAP7507920	ERR4025408	2.4	No resistant genes	No_plasmid	gyrA-S83Y
SEAP7507928	ERR4025416	2.4.4	No resistant genes	No_plasmid	gyrA-S83Y
SEAP7507940	ERR4047233	2.4	No resistant genes	No_plasmid	gyrA-S83F
SEAP7507943	ERR4047244	2.3	No resistant genes	No_plasmid	gyrA-S83Y
SEAP7507945	ERR4047252	2.3.3	No resistant genes	No_plasmid	gyrA-S83F
SEAP7507952	ERR4047279	2.3.3	No resistant genes	No_plasmid	gyrA-S83F
SEAP7507963	ERR4025432	2.3.3	No resistant genes	No_plasmid	gyrA-S83F
SEAP7507965	ERR4025440	2.3.3	No resistant genes	No_plasmid	gyrA-S83F
SEAP7508010	ERR4047074	2.4	No resistant genes	No_plasmid	gyrA-S83Y
SEAP7508028	ERR4047134	2.3.3	No resistant genes	No_plasmid	gyrA-S83F
SEAP7508129	ERR4025518	2.3.3	No resistant genes	No_plasmid	gyrA-S83F
SEAP7508130	ERR4047114	2.3.3	No resistant genes	No_plasmid	gyrA-S83F
SEAP7508135	ERR4047135	2.4	No resistant genes	No_plasmid	gyrA-S83Y
SEAP7508160	ERR4025530	2.3	No resistant genes	No_plasmid	gyrA-S83Y
SEAP7508192	ERR4025587	2.3.3	No resistant genes	No_plasmid	gyrA-S83F
SEAP7508213	ERR4025550	2.0.1	No resistant genes	No_plasmid	gyrA-S83F
SEAP7508231	ERR4025174	2.3.3	No resistant genes	No_plasmid	gyrA-S83F
SEAP7508261	ERR4025191	2.4.4	No resistant genes	No_plasmid	gyrA-S83Y
SEAP7508313	ERR4025623	2.3.3	No resistant genes	No_plasmid	gyrA-S83F
SEAP7508335	ERR4025679	2.3.3	No resistant genes	No_plasmid	gyrA-S83F
SEAP7508368	ERR4025744	2.4	No resistant genes	No_plasmid	gyrA-S83Y
SEAP7508395	ERR4025568	2.4	No resistant genes	No_plasmid	gyrA-S83F
SEAP7508422	ERR4025223	2.4.4	No resistant genes	No_plasmid	gyrA-S83Y
SEAP7508480	ERR6336429	2.3.3	No resistant genes	No_plasmid	No_mutation
SEAP7508483	ERR6336431	2.4.1	No resistant genes	No_plasmid	gyrA-S83F
SEAP7508485	ERR6336432	2.3.2	No resistant genes	No_plasmid	gyrA-S83F
SEAP7508490	ERR6336437	2.3.2	No resistant genes	No_plasmid	gyrA-S83F
SEAP7508493	ERR6336433	2.4.3	No resistant genes	No_plasmid	gyrA-S83F
SEAP7508494	ERR6336434	2.4.3	No resistant genes	No_plasmid	gyrA-S83F
SEAP7508496	ERR6336436	2.3.2	No resistant genes	No_plasmid	gyrA-S83F
SEAP7508505	ERR6336438	2.4.3	No resistant genes	No_plasmid	gyrA-S83F
SEAP7508510	ERR6336439	2.4.3	No resistant genes	No_plasmid	gyrA-S83F
SEAP7508513	ERR6336442	2.4.3	No resistant genes	No_plasmid	gyrA-S83F
SEAP7508514	ERR6336443	2.3.2	No resistant genes	No_plasmid	gyrA-S83F
SEAP7508524	ERR6336447	2.3.3	No resistant genes	No_plasmid	No_mutation
SEAP7508531	ERR6336449	2.3.3	No resistant genes	No_plasmid	No_mutation
SEAP7508543	ERR6336420	2.3.2	No resistant genes	No_plasmid	gyrA-S83F
SEAP7508547	ERR6336421	2.3.3	No resistant genes	No_plasmid	No_mutation
SEAP7508557	ERR6336423	2.4.3	No resistant genes	No_plasmid	gyrA-S83F
SEAP7508558	ERR6336424	2.3.2	No resistant genes	No_plasmid	gyrA-S83F
SEAP7508562	ERR6336425	2.3.3	No resistant genes	No_plasmid	No_mutation
SEAP7508563	ERR6336426	2.3.2	No resistant genes	No_plasmid	gyrA-S83F
SEAP7508565	ERR6336440	2.3.3	No resistant genes	No_plasmid	No_mutation
SEAP7508569	ERR6336427	2.3.2	No resistant genes	No_plasmid	gyrA-S83F
SEAP7508581	ERR6336428	2.3.3	No resistant genes	No_plasmid	No_mutation
SEAP7508599	ERR6336448	2.3.3	No resistant genes	No_plasmid	No_mutation
SEAP7508611	ERR6336435	2.4.1	No resistant genes	No_plasmid	gyrA-S83F
SEAP7508629	ERR6336441	2.4.1	No resistant genes	No_plasmid	gyrA-S83F
SEAP7508631	ERR6336444	2.3.3	No resistant genes	No_plasmid	No_mutation
SEAP7508632	ERR6336445	2.4.3	No resistant genes	No_plasmid	gyrA-S83F
SEAP7508633	ERR6336446	2.4.3	No resistant genes	No_plasmid	gyrA-S83F
SEAP7508648	ERR6336450	2.3.3	No resistant genes	No_plasmid	No_mutation
SEAP7508653	ERR6336452	2.4.3	No resistant genes	No_plasmid	gyrA-S83F
SEAP7508663	ERR6336455	2.3.3	No resistant genes	No_plasmid	No_mutation
SEAP7508667	ERR6336457	2.4.1	No resistant genes	No_plasmid	gyrA-S83F
SEAP7508668	ERR6336458	2.4.3	No resistant genes	No_plasmid	gyrA-S83F
SEAP7508674	ERR6336462	2.3.3	No resistant genes	No_plasmid	No_mutation
SEAP7508682	ERR6336463	2.3.3	No resistant genes	No_plasmid	No_mutation
SEAP7508700	ERR6336470	2.3.3	No resistant genes	No_plasmid	No_mutation
SEAP7508704	ERR6336474	2.3.2	No resistant genes	No_plasmid	gyrA-S83F
SEAP7508705	ERR6336476	2.3.2	No resistant genes	No_plasmid	gyrA-S83F
SEAP7508709	ERR6336481	2.3.3	No resistant genes	No_plasmid	No_mutation
SEAP7508712	ERR6336483	2.3.3	No resistant genes	No_plasmid	No_mutation
SEAP7508715	ERR6336487	2.3.2	No resistant genes	No_plasmid	gyrA-S83F
SEAP7508716	ERR6336489	2.4.3	No resistant genes	No_plasmid	gyrA-S83F
SEAP7508719	ERR6336491	2.3.2	No resistant genes	No_plasmid	gyrA-S83F
SEAP7508726	ERR6336494	2.4.3	No resistant genes	No_plasmid	gyrA-S83F
SEAP7508730	ERR6336495	2.4.1	No resistant genes	No_plasmid	gyrA-S83F
SEAP7508743	ERR6336496	2.3.3	No resistant genes	No_plasmid	No_mutation
SEAP7508744	ERR6336497	2.3.2	No resistant genes	No_plasmid	gyrA-S83F
SEAP7508751	ERR6336499	2.3.2	No resistant genes	No_plasmid	gyrA-S83F
SEAP7508754	ERR6336500	2.3.3	No resistant genes	No_plasmid	No_mutation
SEAP7508757	ERR6336501	2.3.3	No resistant genes	No_plasmid	No_mutation
SEAP7508761	ERR6336502	2.4.1	No resistant genes	No_plasmid	gyrA-S83F
SEAP7508776	ERR6336456	2.4	No resistant genes	No_plasmid	gyrA-S83F
SEAP7508781	ERR6336459	2.3.2	No resistant genes	No_plasmid	gyrA-S83F
SEAP7508783	ERR6336460	2.3.3	No resistant genes	No_plasmid	No_mutation
SEAP7508786	ERR6336461	2.3.2	No resistant genes	No_plasmid	gyrA-S83F
SEAP7508793	ERR6336464	2.3.3	No resistant genes	No_plasmid	No_mutation
SEAP7508798	ERR6336466	2.3.3	No resistant genes	No_plasmid	No_mutation
SEAP7508800	ERR6336467	2.3.3	No resistant genes	No_plasmid	No_mutation
SEAP7508802	ERR6336468	2.3.3	No resistant genes	No_plasmid	No_mutation
SEAP7508803	ERR6336469	2.3.2	No resistant genes	No_plasmid	gyrA-S83F
SEAP7508804	ERR6336471	2.3.3	No resistant genes	No_plasmid	No_mutation
SEAP7508805	ERR6336472	2	No resistant genes	No_plasmid	No_mutation
SEAP7508806	ERR6336473	2.3.3	No resistant genes	No_plasmid	No_mutation
SEAP7508808	ERR6336477	2.4.1	No resistant genes	No_plasmid	gyrA-S83F
SEAP7508809	ERR6336478	2.3.3	No resistant genes	No_plasmid	No_mutation
SEAP7508810	ERR6336479	2.3.3	No resistant genes	No_plasmid	No_mutation
SEAP7508811	ERR6336480	2.3.3	No resistant genes	No_plasmid	No_mutation
SEAP7508812	ERR6336482	2.3.2	No resistant genes	No_plasmid	gyrA-S83F
SEAP7508814	ERR6336484	2.3.3	No resistant genes	No_plasmid	No_mutation
SEAP7508816	ERR6336485	2.3.3	No resistant genes	No_plasmid	No_mutation
SEAP7508817	ERR6336486	2.4.1	No resistant genes	No_plasmid	gyrA-S83F
SEAP7508818	ERR6336488	2.4.3	No resistant genes	No_plasmid	gyrA-S83F
SEAP7508822	ERR6336490	2.3.3	No resistant genes	No_plasmid	No_mutation
SEAP7508823	ERR6336492	2.3.2	No resistant genes	No_plasmid	gyrA-S83F
SEAP7508824	ERR6336422	2.3.3	No resistant genes	No_plasmid	No_mutation
SEAP7508825	ERR6336493	2.3.2	No resistant genes	No_plasmid	gyrA-S83F
SEAP7508829	ERR4025164	2.4.3	No resistant genes	No_plasmid	gyrA-S83F
SEAP7508830	ERR4025165	2.4.3	No resistant genes	No_plasmid	gyrA-S83F
SEAP7508840	ERR4025155	2.4.3	No resistant genes	No_plasmid	gyrA-S83F
SEAP7508879	ERR4025168	2.4.3	No resistant genes	No_plasmid	gyrA-S83F
SEAP7508882	ERR4025156	2.4.3	No resistant genes	No_plasmid	gyrA-S83F
SEAP7508890	ERR6336451	2.3	No resistant genes	No_plasmid	gyrA-S83Y
SEAP7508893	ERR4025161	2.4.1	No resistant genes	No_plasmid	gyrA-S83F
SEAP7508895	ERR4025158	2.4.1	No resistant genes	No_plasmid	gyrA-S83F
SEAP7508909	ERR4025163	2.4.3	No resistant genes	No_plasmid	gyrA-S83F
SEAP8101005	ERR5375961	2.1	No resistant genes	No_plasmid	gyrA-D87N
SEAP8101028	ERR5376023	2.1	No resistant genes	No_plasmid	gyrA-D87N
SEAP8101046	ERR5376069	2.1	No resistant genes	No_plasmid	gyrA-D87N
SEAP8101127	ERR5376160	2.4.3	No resistant genes	No_plasmid	gyrA-S83F
SEAP8101148	ERR5311420	2.3.3	No resistant genes	No_plasmid	No_mutation
SEAP8101149	ERR5311423	2.4.2	No resistant genes	No_plasmid	gyrA-S83F
SEAP8101210	ERR5311493	2.4.3	No resistant genes	No_plasmid	gyrA-S83F
SEAP8101235	ERR5311303	2.4.3	No resistant genes	No_plasmid	gyrA-S83F
SEAP8101309	ERR5311444	2.4.3	No resistant genes	No_plasmid	gyrA-S83F
SEAP8101345	ERR5376127	2.4.3	No resistant genes	No_plasmid	gyrA-S83F
SEAP8101348	ERR5376137	2.3.3	No resistant genes	No_plasmid	No_mutation
SEAP8101349	ERR5376139	2.4.3	No resistant genes	No_plasmid	gyrA-S83F
SEAP8101350	ERR5311489	2.4.3	No resistant genes	No_plasmid	gyrA-S83F
SEAP8101351	ERR5376143	2.4.3	No resistant genes	No_plasmid	gyrA-S83F
SEAP8101352	ERR5311492	2.4.3	No resistant genes	No_plasmid	gyrA-S83F
SEAP8101353	ERR5311495	2.4.3	No resistant genes	No_plasmid	gyrA-S83F
SEAP8101354	ERR5311498	2.4.3	No resistant genes	No_plasmid	gyrA-S83F
SEAP8101356	ERR5311504	2.4.3	No resistant genes	No_plasmid	gyrA-S83F
SEAP8101357	ERR5311508	2.4.3	No resistant genes	No_plasmid	gyrA-S83F
SEAP8101358	ERR5311511	2.4.3	No resistant genes	No_plasmid	gyrA-S83F
SEAP8101359	ERR5311514	2.4.3	No resistant genes	No_plasmid	gyrA-S83F
SEAP8101360	ERR5311517	2.4.3	No resistant genes	No_plasmid	gyrA-S83F
SEAP8101361	ERR5311520	2.1	No resistant genes	No_plasmid	gyrA-D87N
SEAP8101362	ERR5311523	2.4.3	No resistant genes	No_plasmid	gyrA-S83F
SEAP8101363	ERR5376145	2.4.3	No resistant genes	No_plasmid	gyrA-S83F
SEAP8101364	ERR5376150	2.4.3	No resistant genes	No_plasmid	gyrA-S83F
SEAP8101365	ERR5376153	2.3.2	No resistant genes	No_plasmid	gyrA-S83F
SEAP8101366	ERR5376155	2.4.1	No resistant genes	No_plasmid	gyrA-S83Y
SEAP8101368	ERR5376159	2.4.3	No resistant genes	No_plasmid	gyrA-S83F
SEAP8101369	ERR5311530	2.4.3	No resistant genes	No_plasmid	gyrA-S83F
SEAP8101370	ERR5376161	2.4.2	No resistant genes	No_plasmid	gyrA-S83F
SEAP8101371	ERR5376165	2.4.3	No resistant genes	No_plasmid	gyrA-S83F
SEAP8101372	ERR5311533	2.4.3	No resistant genes	No_plasmid	gyrA-S83F
SEAP8101373	ERR5376167	2.4.3	No resistant genes	No_plasmid	gyrA-S83F
SEAP8101374	ERR5376170	2.4.2	No resistant genes	No_plasmid	gyrA-S83F
SEAP8101375	ERR5376173	2.4.3	No resistant genes	No_plasmid	gyrA-S83F
SEAP8101376	ERR5311536	2.1	No resistant genes	No_plasmid	gyrA-D87N
SEAP8101377	ERR5311539	2.4.2	No resistant genes	No_plasmid	gyrA-S83F
SEAP8101378	ERR5311542	2.4.2	No resistant genes	No_plasmid	gyrA-S83F
SEAP8101379	ERR5376175	2.4.2	No resistant genes	No_plasmid	gyrA-S83F
SEAP8101380	ERR5376179	2.4.2	No resistant genes	No_plasmid	gyrA-S83F
SEAP8101382	ERR5375885	2.4.3	No resistant genes	No_plasmid	gyrA-S83F
SEAP8101383	ERR5375884	2.4.3	No resistant genes	No_plasmid	gyrA-S83F
SEAP8101384	ERR5375891	2.1	No resistant genes	No_plasmid	gyrA-D87N
SEAP8101385	ERR5375895	2.4.1	No resistant genes	No_plasmid	gyrA-S83F
SEAP8101386	ERR5375899	2.4.3	No resistant genes	No_plasmid	gyrA-S83F
SEAP8101387	ERR5375903	2.4.2	No resistant genes	No_plasmid	gyrA-S83F
SEAP8101388	ERR5375904	2.4.3	No resistant genes	No_plasmid	gyrA-S83F
SEAP8101390	ERR5375912	2.1	No resistant genes	No_plasmid	gyrA-D87N
SEAP8101391	ERR5375888	2.4.3	No resistant genes	No_plasmid	gyrA-S83F
SEAP8101392	ERR5375893	2.4.3	No resistant genes	No_plasmid	gyrA-S83F
SEAP8101393	ERR5375897	2.4.1	No resistant genes	No_plasmid	gyrA-S83F
SEAP8101394	ERR5375901	2.4.2	No resistant genes	No_plasmid	gyrA-S83F
SEAP8101395	ERR5375919	2.4.2	No resistant genes	No_plasmid	gyrA-S83F
SEAP8101396	ERR5375906	2.4.2	No resistant genes	No_plasmid	gyrA-S83F
SEAP8101397	ERR5375920	2.4.1	No resistant genes	No_plasmid	gyrA-S83F
SEAP8101398	ERR5375927	2.4.3	No resistant genes	No_plasmid	gyrA-S83F
SEAP8101399	ERR5375909	2.4.3	No resistant genes	No_plasmid	gyrA-S83F
SEAP8101400	ERR5375931	2.4.2	No resistant genes	No_plasmid	gyrA-S83F
SEAP8101401	ERR5375932	2.4.3	No resistant genes	No_plasmid	gyrA-S83F
SEAP8101402	ERR5375937	2.3.3	No resistant genes	No_plasmid	No_mutation
SEAP8101403	ERR5375914	2.4.3	No resistant genes	No_plasmid	gyrA-S83F
SEAP8101404	ERR5375938	2.4.3	No resistant genes	No_plasmid	gyrA-S83F
SEAP8101405	ERR5375943	2.4.3	No resistant genes	No_plasmid	gyrA-S83F
SEAP8101406	ERR5375944	2.4.3	No resistant genes	No_plasmid	gyrA-S83F
SEAP8101407	ERR5375917	2.4.3	No resistant genes	No_plasmid	gyrA-S83F
SEAP8101408	ERR5375949	2.4.3	No resistant genes	No_plasmid	gyrA-S83F
SEAP8101409	ERR5375923	2.4.3	No resistant genes	No_plasmid	gyrA-S83F
SEAP8101410	ERR5375926	2.3.3	No resistant genes	No_plasmid	gyrA-S83F
SEAP8101411	ERR5375930	2.4.3	No resistant genes	No_plasmid	gyrA-S83F
SEAP8101412	ERR5375952	2.4.3	No resistant genes	No_plasmid	gyrA-S83F

## Sheet: Sup_Figure_1
ID	Illumina_RunID
E1	ERR7213364
E100	ERR7213365
E101	ERR7213366
E102	ERR7213367
E103	ERR7213368
E104	ERR7213369
E105	ERR7213370
E106	ERR7213371
E107	ERR7222475
E108	ERR7213372
E109	ERR7213373
E110	ERR7222476
E111	ERR7213374
E112	ERR7213375
E113	ERR7213376
E114	ERR7213377
E115	ERR7213378
E116	ERR7213379
E117	ERR7213380
E118	ERR7213381
E119	ERR7213382
E12	ERR7213468
E120	ERR7222477
E121	ERR7213469
E123	ERR9707187
E124	ERR7213556
E125	ERR7213557
E126	ERR7213558
E127	ERR7213559
E128	ERR7213560
E129	ERR7213561
E130	ERR7213562
E131	ERR7213563
E132	ERR7213564
E133	ERR7213565
E134	ERR7213566
E135	ERR7213567
E136	ERR7213568
E137	ERR7213569
E138	ERR7222478
E139	ERR7222479
E14	ERR7222482
E140	ERR7214177
E141	ERR7222480
E142	ERR7216947
E143	ERR7216948
E144	ERR7216949
E145	ERR7216950
E146	ERR7216953
E147	ERR7216954
E148	ERR7216956
E149	ERR7222481
E15	ERR7222484
E150	ERR7222483
E151	ERR7216960
E152	ERR7216961
E153	ERR7216962
E154	ERR7216970
E155	ERR7216971
E156	ERR7217867
E157	ERR7217868
E158	ERR7217869
E159	ERR7217870
E16	ERR7218766
E160	ERR7218767
E161	ERR7218768
E162	ERR7219665
E163	ERR7222485
E164	ERR7219666
E165	ERR7219667
E166	ERR7222486
E167	ERR7219707
E168	ERR7219709
E169	ERR7219710
E170	ERR7219713
E171	ERR7219715
E172	ERR7219809
E173	ERR7219812
E174	ERR7219813
E175	ERR7219816
E176	ERR7219817
E177	ERR7219818
E178	ERR7219819
E179	ERR7223123
E180	ERR7219980
E181	ERR7219981
E182	ERR7219982
E183	ERR7219983
E184	ERR7219984
E185	ERR7219985
E186	ERR7219986
E187	ERR7219987
E188	ERR7219988
E189	ERR7219989
E19	ERR7219990
E190	ERR7219991
E191	ERR7219992
E192	ERR7219993
E193	ERR7219994
E194	ERR7219995
E195	ERR7219996
E196	ERR7219997
E197	ERR7219998
E198	ERR7219999
E199	ERR7220000
E2	ERR7220001
E20	ERR7220002
E200	ERR7220003
E201	ERR7220005
E202	ERR7220006
E203	ERR7220007
E204	ERR7220008
E205	ERR7220009
E206	ERR7222487
E207	ERR7220010
E208	ERR7220011
E209	ERR7220012
E21	ERR7220013
E210	ERR7222488
E211	ERR7220014
E212	ERR7220015
E213	ERR7220016
E214	ERR7220017
E215	ERR7220018
E216	ERR7222489
E217	ERR7220019
E218	ERR7220020
E219	ERR7220021
E22	ERR7220022
E220	ERR7220023
E221	ERR7222490
E222	ERR7220024
E223	ERR7220025
E224	ERR7220026
E225	ERR7220027
E226	ERR7220028
E227	ERR7220029
E228	ERR7220030
E229	ERR7220031
E23	ERR7220032
E230	ERR7222491
E231	ERR7220033
E232	ERR7220034
E233	ERR7220035
E234	ERR7220068
E235	ERR7220069
E236	ERR7220070
E237	ERR7220071
E238	ERR7220072
E239	ERR7220073
E24	ERR7222492
E240	ERR7220074
E241	ERR7220075
E242	ERR7220076
E243	ERR7220077
E244	ERR7220078
E245	ERR7220079
E246	ERR7220080
E247	ERR7220081
E248	ERR7220082
E249	ERR7220083
E25	ERR7220084
E250	ERR7220085
E251	ERR7220086
E252	ERR7220087
E253	ERR7220088
E254	ERR7220089
E255	ERR7220090
E256	ERR7223923
E257	ERR7220091
E258	ERR7220092
E259	ERR7220093
E26	ERR7220094
E260	ERR7220095
E261	ERR7220096
E262	ERR7220097
E263	ERR7220098
E264	ERR7223954
E265	ERR7220099
E266	ERR7220100
E267	ERR7222493
E268	ERR7220101
E269	ERR7220102
E27	ERR7220103
E270	ERR7220104
E271	ERR7220105
E272	ERR7220106
E273	ERR7220107
E274	ERR7220108
E275	ERR7220109
E276	ERR7220110
E277	ERR7222494
E278	ERR7220111
E279	ERR7220112
E28	ERR7220113
E280	ERR7220114
E281	ERR7220115
E282	ERR7220116
E283	ERR7220117
E284	ERR7220124
E285	ERR7222495
E286	ERR7220125
E287	ERR7220126
E288	ERR7220127
E289	ERR7220128
E29	ERR7220129
E290	ERR7222496
E291	ERR7220130
E292	ERR7220131
E293	ERR7220132
E294	ERR7220133
E295	ERR7220134
E296	ERR7220140
E297	ERR7220151
E298	ERR7220161
E299	ERR7220171
E3	ERR7220172
E30	ERR7220183
E300	ERR7220184
E301	ERR7220185
E302	ERR7220186
E303	ERR7220187
E304	ERR7220188
E305	ERR7220317
E306	ERR7222497
E307	ERR7222498
E308	ERR7220318
E309	ERR7220319
E310	ERR7220320
E311	ERR7222499
E312	ERR7220321
E313	ERR7222500
E314	ERR7220372
E315	ERR7220373
E316	ERR7220374
E317	ERR7220375
E318	ERR7220376
E319	ERR7220377
E320	ERR7223989
E321	ERR7220378
E322	ERR7222518
E323	ERR7220379
E324	ERR7220380
E325	ERR7222519
E326	ERR7220381
E327	ERR7220382
E328	ERR7220383
E329	ERR7220384
E330	ERR7222520
E331	ERR7220385
E332	ERR7220386
E333	ERR7220387
E334	ERR7224355
E335	ERR7220388
E336	ERR7220391
E337	ERR7220394
E338	ERR7220395
E339	ERR7220399
E340	ERR7220402
E341	ERR7220407
E342	ERR7220408
E343	ERR7220409
E344	ERR7220410
E345	ERR7220413
E346	ERR7220424
E347	ERR7220435
E348	ERR7220507
E349	ERR7221621
E350	ERR7221640
E351	ERR7222521
E352	ERR7221659
E353	ERR7221662
E354	ERR7222523
E355	ERR7221696
E356	ERR7221697
E357	ERR7222147
E358	ERR7222148
E359	ERR7222156
E360	ERR7222157
E361	ERR7222158
E362	ERR7222524
E37	ERR7222164
E38	ERR7222165
E39	ERR7222166
E4	ERR7222167
E40	ERR7222168
E41	ERR7222169
E42	ERR7222170
E43	ERR7222171
E44	ERR7222172
E45	ERR7222173
E46	ERR7222174
E47	ERR7222175
E48	ERR7222176
E49	ERR7222177
E5	ERR7222178
E50	ERR7222179
E51	ERR7222180
E52	ERR7222182
E53	ERR7222525
E54	ERR7222184
E55	ERR7222185
E56	ERR7222186
E57	ERR7222187
E58	ERR7222188
E59	ERR7222198
E60	ERR7222199
E61	ERR7222200
E62	ERR7222202
E63	ERR7222203
E64	ERR7222204
E65	ERR7222205
E66	ERR7222206
E67	ERR7222207
E68	ERR7222208
E69	ERR7222209
E7	ERR7222210
E70	ERR7222211
E71	ERR7224287
E72	ERR7224288
E73	ERR7222640
E74	ERR7222384
E75	ERR7222385
E76	ERR7222386
E78	ERR7222387
E79	ERR7222388
E8	ERR7222389
E80	ERR7222641
E81	ERR7222394
E82	ERR7222396
E83	ERR7222399
E84	ERR7222400
E85	ERR7222401
E86	ERR7222402
E87	ERR7222403
E88	ERR7222404
E89	ERR7222405
E9	ERR7222406
E90	ERR7222407
E91	ERR7222408
E92	ERR7222409
E93	ERR7222410
E94	ERR7222411
E95	ERR7222412
E96	ERR7209496
E97	ERR7222413
E98	ERR7222414
E99	ERR7222415
NC_006511	NC_006511
NC_011147	NC_011147
	DRR090580
	DRR090589
	ERR1197643
	ERR1197644
	ERR1197645
	ERR1197647
	ERR1197648
	ERR1197650
	ERR1197651
	ERR1197652
	ERR1197653
	ERR1197656
	DRR090590
	ERR1197657
	ERR1197658
	ERR1197660
	SRR1957891
	SRR1957925
	SRR1958013
	SRR1958066
	SRR1958082
	ERR1197663
	SRR1958122
	SRR1958296
	SRR1958366
	SRR1958400
	SRR1958480
	SRR1958562
	SRR1958621
	SRR1958624
	SRR1958672
	SRR1959262
	ERR1197664
	SRR1959368
	SRR1959388
	SRR1959407
	SRR1960046
	SRR1960306
	SRR1960984
	SRR1961774
	SRR1962295
	SRR1963106
	SRR1963116
	ERR1197665
	SRR1963316
	SRR1963436
	SRR1963489
	SRR1965063
	SRR1965112
	SRR1965164
	SRR1965169
	SRR1965295
	SRR1965296
	SRR1965396
	ERR1197666
	SRR1965452
	SRR1965539
	SRR1965674
	SRR1965748
	SRR1965766
	SRR1965939
	SRR1966247
	SRR1966251
	SRR1966286
	SRR1966484
	ERR1197667
	SRR1966679
	SRR1966698
	SRR1966714
	SRR1966751
	SRR1966792
	SRR1966999
	SRR1967021
	SRR1967116
	SRR1967182
	SRR1967350
	ERR1197668
	SRR1967359
	SRR1967427
	SRR1967509
	SRR1967567
	SRR1967623
	SRR1967653
	SRR1967684
	SRR1967770
	SRR1967799
	SRR1967815
	ERR1197669
	SRR1967908
	SRR1967944
	SRR1967964
	SRR1968016
	SRR1968025
	SRR1968029
	SRR1968104
	SRR1968155
	SRR1968229
	SRR1968271
	DRR090591
	ERR1197670
	SRR1968371
	SRR1968448
	SRR1968451
	SRR1968537
	SRR1968581
	SRR1968591
	SRR1968601
	SRR1968769
	SRR1968862
	SRR1968902
	ERR1197671
	SRR1968925
	SRR1968953
	SRR1968996
	SRR1969073
	SRR1969102
	SRR1969186
	SRR1969243
	SRR1969312
	SRR1969442
	SRR1969501
	ERR1197672
	SRR1969529
	SRR1969645
	SRR1969902
	SRR1969939
	SRR1970002
	SRR1970040
	SRR1970061
	SRR1970166
	SRR1970238
	SRR1970304
	ERR1197673
	SRR3048563
	SRR3048755
	SRR3048781
	SRR3048871
	SRR3048952
	SRR3048984
	SRR3049006
	SRR3049007
	SRR3049025
	SRR3049096
	ERR1197674
	SRR3049131
	SRR3049165
	SRR3049326
	SRR3049328
	SRR3049334
	SRR3049468
	SRR3049469
	SRR3049470
	SRR3049538
	SRR3049558
	ERR1197675
	SRR3049570
	SRR3049651
	SRR3049681
	SRR3049748
	SRR3049768
	SRR3049794
	SRR3049812
	SRR3049819
	SRR3049858
	SRR3049899
	ERR1197676
	SRR3049962
	SRR3286712
	SRR3322209
	SRR3322330
	SRR3322740
	SRR3322999
	SRR5193490
	SRR5193655
	SRR5193808
	SRR5215719
	ERR1197678
	SRR5216211
	SRR5874468
	SRR5887650
	SRR5957748
	SRR5974889
	SRR5974896
	SRR5974899
	SRR5982991
	SRR5983003
	SRR5983011
	ERR1197679
	SRR5985806
	SRR5985807
	SRR5985808
	SRR5985809
	SRR5985810
	SRR5985811
	SRR5985813
	SRR5985814
	SRR5985815
	SRR5985816
	ERR1197680
	SRR5985817
	SRR5985819
	SRR5985820
	SRR5985822
	SRR5985832
	SRR5985833
	SRR5985834
	SRR5985835
	SRR5985836
	SRR5985837
	DRR090592
	ERR1197681
	SRR5985838
	SRR5985839
	SRR5985840
	SRR5985841
	SRR5985842
	SRR5985843
	SRR5985844
	SRR5985845
	SRR5985846
	SRR5985847
	ERR1197682
	SRR5985848
	SRR5985849
	SRR5985850
	SRR5985852
	SRR5985853
	SRR5985854
	SRR5985855
	SRR5985856
	SRR5985857
	SRR5985858
	ERR1197683
	SRR5985859
	SRR5989244
	SRR5989245
	SRR5989246
	SRR5989247
	SRR5989248
	SRR5989251
	SRR5989252
	SRR5989287
	SRR5989288
	ERR1197685
	SRR5989291
	SRR5989295
	SRR5989296
	SRR5989299
	SRR5989301
	SRR5989304
	SRR5989308
	SRR5989309
	SRR5989312
	SRR5989315
	ERR1197686
	SRR5989317
	SRR5989318
	SRR5989998
	SRR5989999
	SRR5990000
	SRR5990002
	SRR5990008
	SRR5990009
	SRR5990013
	SRR5990019
	ERR1197687
	SRR5990021
	SRR5990022
	SRR5990023
	SRR5990024
	SRR5990025
	SRR5990027
	SRR5990028
	SRR5990030
	SRR5990032
	SRR5990034
	ERR1197688
	SRR5990035
	SRR5990037
	SRR5990040
	SRR5990041
	SRR5990042
	SRR5990043
	SRR5990045
	SRR5990046
	SRR5990047
	SRR5990048
	ERR1197689
	SRR5990049
	SRR5990050
	SRR5990051
	SRR5990057
	SRR5990293
	SRR5990295
	SRR5990296
	SRR5990334
	SRR5990419
	SRR7209524
	ERR1197690
	ERR1197691
	DRR090593
	ERR1197692
	ERR1197693
	ERR1197694
	ERR134160
	ERR134162
	ERR134163
	ERR134164
	ERR134165
	ERR134166
	ERR134168
	DRR090594
	ERR134170
	ERR134171
	ERR134173
	ERR134179
	ERR134180
	ERR134181
	ERR134182
	ERR134183
	ERR134185
	ERR134186
	DRR090595
	ERR134187
	ERR134188
	ERR134190
	ERR134191
	ERR134194
	ERR134196
	ERR134197
	ERR134199
	ERR134201
	ERR134205
	DRR090596
	ERR134207
	ERR134208
	ERR134209
	ERR134210
	ERR134212
	ERR134214
	ERR134215
	ERR134216
	ERR134217
	ERR134218
	DRR090597
	ERR134219
	ERR134221
	ERR134223
	ERR134224
	ERR134226
	ERR134227
	ERR134228
	ERR134229
	ERR134230
	ERR134231
	DRR090598
	ERR134232
	ERR134234
	ERR134235
	ERR134236
	ERR134237
	ERR134238
	ERR134239
	ERR134240
	ERR134241
	ERR134242
	DRR090581
	DRR090599
	ERR134245
	ERR134246
	ERR134247
	ERR134249
	ERR134250
	ERR134251
	ERR134253
	ERR134254
	ERR134255
	ERR1837145
	DRR090600
	ERR1837153
	ERR1837181
	ERR1837185
	ERR1837186
	ERR1837194
	ERR1837195
	ERR1837198
	ERR1837199
	ERR1837200
	ERR1837204
	DRR090601
	ERR1837207
	ERR1837208
	ERR1837209
	ERR1837234
	ERR1837277
	ERR1837291
	ERR1837292
	ERR1837293
	ERR1837294
	ERR1837295
	DRR090602
	ERR1837296
	ERR1837297
	ERR1837298
	ERR1837299
	ERR1837300
	ERR1837301
	ERR1837302
	ERR1837303
	ERR1837304
	ERR1837305
	ERR028898
	ERR1837307
	ERR1837308
	ERR1837309
	ERR1837310
	ERR1837311
	ERR1837312
	ERR1837313
	ERR1837314
	ERR1837316
	ERR1837318
	ERR028900
	ERR1837319
	ERR1837320
	ERR1837321
	ERR1837322
	ERR1837323
	ERR1837324
	ERR1837325
	ERR1837326
	ERR1837327
	ERR1837330
	ERR028913
	ERR1837332
	ERR1837333
	ERR1837334
	ERR1842960
	ERR1842961
	ERR1842962
	ERR1842963
	ERR1842965
	ERR1842966
	ERR1842967
	ERR028925
	ERR2213866
	ERR2213880
	ERR2213881
	ERR2213882
	ERR2213883
	ERR3900180
	ERR3900187
	ERR3900198
	ERR3900199
	ERR3900200
	ERR028926
	ERR3900201
	ERR3900202
	ERR3900203
	ERR3900204
	ERR3900205
	ERR3900206
	ERR3900207
	ERR3900208
	ERR3900209
	ERR028938
	DRR090582
	ERR028939
	ERR028950
	ERR028951
	ERR028952
	ERR028963
	ERR028964
	ERR028965
	ERR028989
	ERR028990
	ERR030055
	DRR090583
	ERR030059
	ERR030073
	ERR030085
	ERR030086
	ERR030089
	ERR030100
	ERR030104
	ERR030105
	ERR030111
	ERR030113
	DRR090584
	ERR030139
	ERR030141
	ERR033909
	ERR033910
	ERR033911
	ERR033912
	ERR033913
	ERR033914
	ERR033915
	ERR033916
	DRR090585
	ERR033918
	ERR033919
	ERR033920
	ERR033922
	ERR033923
	ERR033924
	ERR033925
	ERR033926
	ERR033927
	ERR033928
	DRR090586
	ERR033929
	ERR033930
	ERR033931
	ERR033932
	ERR033933
	ERR033936
	ERR912269
	ERR912270
	ERR033937
	ERR912271
	ERR912272
	ERR912598
	ERR912599
	ERR912602
	ERR912603
	ERR912605
	ERR912606
	ERR912607
	ERR912608
	ERR033938
	ERR912609
	ERR033940
	ERR033941
	DRR090587
	ERR033942
	ERR033943
	ERR033944
	ERR033945
	ERR033946
	ERR034053
	ERR034054
	ERR034058
	ERR034059
	ERR1197521
	DRR090588
	ERR1197523
	ERR1197525
	ERR1197527
	ERR1197528
	ERR1197529
	ERR1197530
	ERR1197639
	ERR1197640
	ERR1197641
	ERR1197642
S3144	ERS3650040
S4071	ERS8230986
S4100	ERS8230987
S4514	ERS8230988
SEAP7506366	ERR4362420
SEAP7506374	ERR4303863
SEAP7506375	ERR4362424
SEAP7506377	ERR4303871
SEAP7506382	ERR4362432
SEAP7506385	ERR4362436
SEAP7506398	ERR4362448
SEAP7506429	ERR4304041
SEAP7506431	ERR4362468
SEAP7506439	ERR4304073
SEAP7506441	ERR4362476
SEAP7506445	ERR4362480
SEAP7506448	ERR4362489
SEAP7506453	ERR4304109
SEAP7506464	ERR4303763
SEAP7506470	ERR4303787
SEAP7506473	ERR4303799
SEAP7506476	ERR4303811
SEAP7506484	ERR4303844
SEAP7506497	ERR4303895
SEAP7506520	ERR4303989
SEAP7506532	ERR4362497
SEAP7506537	ERR4304050
SEAP7506538	ERR4304054
SEAP7506547	ERR4304090
SEAP7506549	ERR4304098
SEAP7506581	ERR4303841
SEAP7506584	ERR4303853
SEAP7506588	ERR4303869
SEAP7506590	ERR4362501
SEAP7506592	ERR4362505
SEAP7506596	ERR4303893
SEAP7506606	ERR4303933
SEAP7506608	ERR4303938
SEAP7506610	ERR4303946
SEAP7506618	ERR4303978
SEAP7506627	ERR4304014
SEAP7506629	ERR4304022
SEAP7506634	ERR4362509
SEAP7506636	ERR4304047
SEAP7506640	ERR4304059
SEAP7506642	ERR4304067
SEAP7506643	ERR4304071
SEAP7506645	ERR4304075
SEAP7506652	ERR4362521
SEAP7506656	ERR4304111
SEAP7506658	ERR4362339
SEAP7506670	ERR4362384
SEAP7506673	ERR4362397
SEAP7506698	ERR4362498
SEAP7506700	ERR4362506
SEAP7506702	ERR4362514
SEAP7506705	ERR4362526
SEAP7506707	ERR4362534
SEAP7506714	ERR4362558
SEAP7506716	ERR4362566
SEAP7506724	ERR4362599
SEAP7506737	ERR4362651
SEAP7506738	ERR4362655
SEAP7506746	ERR4362684
SEAP7506750	ERR4362697
SEAP7506758	ERR4362529
SEAP7506759	ERR4362344
SEAP7506762	ERR4362352
SEAP7506763	ERR4362356
SEAP7506764	ERR4362360
SEAP7506767	ERR4362373
SEAP7506770	ERR4362537
SEAP7506771	ERR4362385
SEAP7506778	ERR4362414
SEAP7506781	ERR4362426
SEAP7506783	ERR4362434
SEAP7506787	ERR4362450
SEAP7506789	ERR4362458
SEAP7506793	ERR4362474
SEAP7506794	ERR4362478
SEAP7506795	ERR4362482
SEAP7506796	ERR4362487
SEAP7506797	ERR4362491
SEAP7506798	ERR4362495
SEAP7506804	ERR4362519
SEAP7506806	ERR4362527
SEAP7506808	ERR4362535
SEAP7506811	ERR4362543
SEAP7506819	ERR4362545
SEAP7506820	ERR4362572
SEAP7506822	ERR4362580
SEAP7506825	ERR4362592
SEAP7506830	ERR4362604
SEAP7506835	ERR4362624
SEAP7506839	ERR4362565
SEAP7506843	ERR4362574
SEAP7506846	ERR4362644
SEAP7506850	ERR4362656
SEAP7506856	ERR4362582
SEAP7506858	ERR4362685
SEAP7506862	ERR4362702
SEAP7506865	ERR4362714
SEAP7506866	ERR4362333
SEAP7506869	ERR4362345
SEAP7506870	ERR4362349
SEAP7506872	ERR4362357
SEAP7506873	ERR4362361
SEAP7506876	ERR4362374
SEAP7506877	ERR4362586
SEAP7506879	ERR4362382
SEAP7506885	ERR4362407
SEAP7506886	ERR4362411
SEAP7506888	ERR4362419
SEAP7506889	ERR4362590
SEAP7506890	ERR4362423
SEAP7506895	ERR4362443
SEAP7506896	ERR4362447
SEAP7506900	ERR4362594
SEAP7506905	ERR4362479
SEAP7506906	ERR4362483
SEAP7506912	ERR4362504
SEAP7506916	ERR4362598
SEAP7506925	ERR4362602
SEAP7506930	ERR4362606
SEAP7506933	ERR4362577
SEAP7506936	ERR4362610
SEAP7506940	ERR4362601
SEAP7506959	ERR4362618
SEAP7506963	ERR4362682
SEAP7506964	ERR4362686
SEAP7506977	ERR4362622
SEAP7506979	ERR4362626
SEAP7506980	ERR4362358
SEAP7506981	ERR4362362
SEAP7506983	ERR4362366
SEAP7506984	ERR4362634
SEAP7506985	ERR4362638
SEAP7506994	ERR4362671
SEAP7507025	ERR4325907
SEAP7507031	ERR4325932
SEAP7507041	ERR4325968
SEAP7507042	ERR4325972
SEAP7507046	ERR4325988
SEAP7507049	ERR4325999
SEAP7507053	ERR4326016
SEAP7507124	ERR4325884
SEAP7507132	ERR4325916
SEAP7507140	ERR4325945
SEAP7507149	ERR4325981
SEAP7507159	ERR4326017
SEAP7507164	ERR4326037
SEAP7507183	ERR4326108
SEAP7507184	ERR4326111
SEAP7507188	ERR4326123
SEAP7507198	ERR4326151
SEAP7507201	ERR4326160
SEAP7507206	ERR4326175
SEAP7507210	ERR4325841
SEAP7507222	ERR4325889
SEAP7507228	ERR4325913
SEAP7507233	ERR4325926
SEAP7507239	ERR4325950
SEAP7507244	ERR4325970
SEAP7507251	ERR4325997
SEAP7507260	ERR4326034
SEAP7507265	ERR4326053
SEAP7507266	ERR4326057
SEAP7507278	ERR4326103
SEAP7507281	ERR4326112
SEAP7507294	ERR4326149
SEAP7507296	ERR4326155
SEAP7507300	ERR4326167
SEAP7507312	ERR4325858
SEAP7507321	ERR4325894
SEAP7507329	ERR4325923
SEAP7507338	ERR4325959
SEAP7507340	ERR4325967
SEAP7507349	ERR4325998
SEAP7507354	ERR4326019
SEAP7507357	ERR4326031
SEAP7507359	ERR4326039
SEAP7507361	ERR4326047
SEAP7507370	ERR4326082
SEAP7507371	ERR4326086
SEAP7507422	ERR4025231
SEAP7507437	ERR4025284
SEAP7507439	ERR4025288
SEAP7507444	ERR4025308
SEAP7507446	ERR4025312
SEAP7507450	ERR4025328
SEAP7507453	ERR4025336
SEAP7507454	ERR4025190
SEAP7507456	ERR4025194
SEAP7507459	ERR4025352
SEAP7507461	ERR4025360
SEAP7507462	ERR4025361
SEAP7507463	ERR4025198
SEAP7507464	ERR4025365
SEAP7507477	ERR4025417
SEAP7507484	ERR4025202
SEAP7507485	ERR4025206
SEAP7507486	ERR4025210
SEAP7507487	ERR4025445
SEAP7507489	ERR4025450
SEAP7507492	ERR4025218
SEAP7507493	ERR4025222
SEAP7507494	ERR4025462
SEAP7507496	ERR4025466
SEAP7507497	ERR4025470
SEAP7507503	ERR4025495
SEAP7507504	ERR4025499
SEAP7507506	ERR4025230
SEAP7507507	ERR4025507
SEAP7507508	ERR4025511
SEAP7507512	ERR4025527
SEAP7507513	ERR4025234
SEAP7507520	ERR4025242
SEAP7507521	ERR4025246
SEAP7507522	ERR4025547
SEAP7507524	ERR4025171
SEAP7507526	ERR4025179
SEAP7507529	ERR4025192
SEAP7507530	ERR4025196
SEAP7507531	ERR4025200
SEAP7507532	ERR4025204
SEAP7507533	ERR4025250
SEAP7507534	ERR4025208
SEAP7507535	ERR4025212
SEAP7507536	ERR4025216
SEAP7507537	ERR4025220
SEAP7507538	ERR4025224
SEAP7507539	ERR4025228
SEAP7507540	ERR4025254
SEAP7507541	ERR4025232
SEAP7507542	ERR4025236
SEAP7507543	ERR4025240
SEAP7507544	ERR4025244
SEAP7507545	ERR4025248
SEAP7507548	ERR4025256
SEAP7507550	ERR4025262
SEAP7507551	ERR4025264
SEAP7507552	ERR4025266
SEAP7507553	ERR4025270
SEAP7507556	ERR4025273
SEAP7507557	ERR4025277
SEAP7507558	ERR4025281
SEAP7507566	ERR4025305
SEAP7507568	ERR4025313
SEAP7507569	ERR4025317
SEAP7507571	ERR4025325
SEAP7507574	ERR4025337
SEAP7507584	ERR4025374
SEAP7507590	ERR4025398
SEAP7507592	ERR4025406
SEAP7507593	ERR4025410
SEAP7507594	ERR4025287
SEAP7507597	ERR4025295
SEAP7507598	ERR4025299
SEAP7507600	ERR4025307
SEAP7507601	ERR4025311
SEAP7507604	ERR4025418
SEAP7507608	ERR4025434
SEAP7507615	ERR4025455
SEAP7507616	ERR4025459
SEAP7507617	ERR4025463
SEAP7507624	ERR4025492
SEAP7507629	ERR4025512
SEAP7507631	ERR4025520
SEAP7507633	ERR4025528
SEAP7507635	ERR4025536
SEAP7507644	ERR4025185
SEAP7507646	ERR4025193
SEAP7507660	ERR4025249
SEAP7507699	ERR4025407
SEAP7507714	ERR4025456
SEAP7507715	ERR4025460
SEAP7507717	ERR4025335
SEAP7507721	ERR4025347
SEAP7507722	ERR4025351
SEAP7507725	ERR4025355
SEAP7507726	ERR4025477
SEAP7507727	ERR4025359
SEAP7507728	ERR4025481
SEAP7507738	ERR4025513
SEAP7507742	ERR4025376
SEAP7507748	ERR4025545
SEAP7507755	ERR4046942
SEAP7507780	ERR4025388
SEAP7507785	ERR4025392
SEAP7507814	ERR4047138
SEAP7507830	ERR4047204
SEAP7507856	ERR4046941
SEAP7507885	ERR4047041
SEAP7507905	ERR4047116
SEAP7507920	ERR4025408
SEAP7507928	ERR4025416
SEAP7507940	ERR4047233
SEAP7507943	ERR4047244
SEAP7507945	ERR4047252
SEAP7507952	ERR4047279
SEAP7507963	ERR4025432
SEAP7507965	ERR4025440
SEAP7508010	ERR4047074
SEAP7508028	ERR4047134
SEAP7508129	ERR4025518
SEAP7508130	ERR4047114
SEAP7508135	ERR4047135
SEAP7508160	ERR4025530
SEAP7508192	ERR4025587
SEAP7508213	ERR4025550
SEAP7508231	ERR4025174
SEAP7508261	ERR4025191
SEAP7508313	ERR4025623
SEAP7508335	ERR4025679
SEAP7508368	ERR4025744
SEAP7508395	ERR4025568
SEAP7508422	ERR4025223
SEAP7508480	ERR6336429
SEAP7508483	ERR6336431
SEAP7508485	ERR6336432
SEAP7508490	ERR6336437
SEAP7508493	ERR6336433
SEAP7508494	ERR6336434
SEAP7508496	ERR6336436
SEAP7508505	ERR6336438
SEAP7508510	ERR6336439
SEAP7508513	ERR6336442
SEAP7508514	ERR6336443
SEAP7508524	ERR6336447
SEAP7508531	ERR6336449
SEAP7508543	ERR6336420
SEAP7508547	ERR6336421
SEAP7508557	ERR6336423
SEAP7508558	ERR6336424
SEAP7508562	ERR6336425
SEAP7508563	ERR6336426
SEAP7508565	ERR6336440
SEAP7508569	ERR6336427
SEAP7508581	ERR6336428
SEAP7508599	ERR6336448
SEAP7508611	ERR6336435
SEAP7508629	ERR6336441
SEAP7508631	ERR6336444
SEAP7508632	ERR6336445
SEAP7508633	ERR6336446
SEAP7508648	ERR6336450
SEAP7508653	ERR6336452
SEAP7508663	ERR6336455
SEAP7508667	ERR6336457
SEAP7508668	ERR6336458
SEAP7508674	ERR6336462
SEAP7508682	ERR6336463
SEAP7508700	ERR6336470
SEAP7508704	ERR6336474
SEAP7508705	ERR6336476
SEAP7508709	ERR6336481
SEAP7508712	ERR6336483
SEAP7508715	ERR6336487
SEAP7508716	ERR6336489
SEAP7508719	ERR6336491
SEAP7508726	ERR6336494
SEAP7508730	ERR6336495
SEAP7508743	ERR6336496
SEAP7508744	ERR6336497
SEAP7508751	ERR6336499
SEAP7508754	ERR6336500
SEAP7508757	ERR6336501
SEAP7508761	ERR6336502
SEAP7508776	ERR6336456
SEAP7508781	ERR6336459
SEAP7508783	ERR6336460
SEAP7508786	ERR6336461
SEAP7508793	ERR6336464
SEAP7508798	ERR6336466
SEAP7508800	ERR6336467
SEAP7508802	ERR6336468
SEAP7508803	ERR6336469
SEAP7508804	ERR6336471
SEAP7508805	ERR6336472
SEAP7508806	ERR6336473
SEAP7508808	ERR6336477
SEAP7508809	ERR6336478
SEAP7508810	ERR6336479
SEAP7508811	ERR6336480
SEAP7508812	ERR6336482
SEAP7508814	ERR6336484
SEAP7508816	ERR6336485
SEAP7508817	ERR6336486
SEAP7508818	ERR6336488
SEAP7508822	ERR6336490
SEAP7508823	ERR6336492
SEAP7508824	ERR6336422
SEAP7508825	ERR6336493
SEAP7508829	ERR4025164
SEAP7508830	ERR4025165
SEAP7508840	ERR4025155
SEAP7508879	ERR4025168
SEAP7508882	ERR4025156
SEAP7508890	ERR6336451
SEAP7508893	ERR4025161
SEAP7508895	ERR4025158
SEAP7508909	ERR4025163
SEAP8101005	ERR5375961
SEAP8101028	ERR5376023
SEAP8101046	ERR5376069
SEAP8101127	ERR5376160
SEAP8101148	ERR5311420
SEAP8101149	ERR5311423
SEAP8101210	ERR5311493
SEAP8101235	ERR5311303
SEAP8101309	ERR5311444
SEAP8101345	ERR5376127
SEAP8101348	ERR5376137
SEAP8101349	ERR5376139
SEAP8101350	ERR5311489
SEAP8101351	ERR5376143
SEAP8101352	ERR5311492
SEAP8101353	ERR5311495
SEAP8101354	ERR5311498
SEAP8101356	ERR5311504
SEAP8101357	ERR5311508
SEAP8101358	ERR5311511
SEAP8101359	ERR5311514
SEAP8101360	ERR5311517
SEAP8101361	ERR5311520
SEAP8101362	ERR5311523
SEAP8101363	ERR5376145
SEAP8101364	ERR5376150
SEAP8101365	ERR5376153
SEAP8101366	ERR5376155
SEAP8101368	ERR5376159
SEAP8101369	ERR5311530
SEAP8101370	ERR5376161
SEAP8101371	ERR5376165
SEAP8101372	ERR5311533
SEAP8101373	ERR5376167
SEAP8101374	ERR5376170
SEAP8101375	ERR5376173
SEAP8101376	ERR5311536
SEAP8101377	ERR5311539
SEAP8101378	ERR5311542
SEAP8101379	ERR5376175
SEAP8101380	ERR5376179
SEAP8101382	ERR5375885
SEAP8101383	ERR5375884
SEAP8101384	ERR5375891
SEAP8101385	ERR5375895
SEAP8101386	ERR5375899
SEAP8101387	ERR5375903
SEAP8101388	ERR5375904
SEAP8101390	ERR5375912
SEAP8101391	ERR5375888
SEAP8101392	ERR5375893
SEAP8101393	ERR5375897
SEAP8101394	ERR5375901
SEAP8101395	ERR5375919
SEAP8101396	ERR5375906
SEAP8101397	ERR5375920
SEAP8101398	ERR5375927
SEAP8101399	ERR5375909
SEAP8101400	ERR5375931
SEAP8101401	ERR5375932
SEAP8101402	ERR5375937
SEAP8101403	ERR5375914
SEAP8101404	ERR5375938
SEAP8101405	ERR5375943
SEAP8101406	ERR5375944
SEAP8101407	ERR5375917
SEAP8101408	ERR5375949
SEAP8101409	ERR5375923
SEAP8101410	ERR5375926
SEAP8101411	ERR5375930
SEAP8101412	ERR5375952

## Sheet: Sup_Figure_2
ID	Illumina_RunID	Genotypes
E1	ERR7213364	1.1
E100	ERR7213365	1.1
E101	ERR7213366	2.4.4
E102	ERR7213367	2.4.4
E103	ERR7213368	1.2.2
E104	ERR7213369	2.4.4
E105	ERR7213370	1.2.2
E106	ERR7213371	2.3.3
E107	ERR7222475	1.2.2
E108	ERR7213372	2.3.2
E109	ERR7213373	2.4.4
E110	ERR7222476	1.2.2
E111	ERR7213374	1.1
E112	ERR7213375	2.4.4
E113	ERR7213376	2.4.4
E114	ERR7213377	1.2.2
E115	ERR7213378	2.3.2
E116	ERR7213379	2.4.4
E117	ERR7213380	2.4.4
E118	ERR7213381	1.2.2
E119	ERR7213382	1.1
E12	ERR7213468	1.2.2
E120	ERR7222477	2.4.4
E121	ERR7213469	2.3.3
E123	ERR9707187	2.4.4
E124	ERR7213556	1.2.1
E125	ERR7213557	1.1
E126	ERR7213558	2.4.4
E127	ERR7213559	2.3.2
E128	ERR7213560	2.3.2
E129	ERR7213561	2.3.2
E130	ERR7213562	1.2.2
E131	ERR7213563	2.3.3
E132	ERR7213564	2.3.2
E133	ERR7213565	2.3.3
E134	ERR7213566	1.2.1
E135	ERR7213567	2.4.4
E136	ERR7213568	2.3.2
E137	ERR7213569	2.3.2
E138	ERR7222478	2.3.2
E139	ERR7222479	1.2.2
E14	ERR7222482	1.2.2
E140	ERR7214177	2.4.4
E141	ERR7222480	2.4.4
E142	ERR7216947	2.4.4
E143	ERR7216948	2.3.2
E144	ERR7216949	2.4.1
E145	ERR7216950	2.4.4
E146	ERR7216953	2.4.4
E147	ERR7216954	2.4.4
E148	ERR7216956	2.4.4
E149	ERR7222481	1.2.2
E15	ERR7222484	2.4.4
E150	ERR7222483	1.1
E151	ERR7216960	1.2.2
E152	ERR7216961	2.4.4
E153	ERR7216962	2.3.2
E154	ERR7216970	2.3.2
E155	ERR7216971	2.4.4
E156	ERR7217867	2.4.4
E157	ERR7217868	2.4.4
E158	ERR7217869	1.2.2
E159	ERR7217870	2.4.4
E16	ERR7218766	2.4.4
E160	ERR7218767	1.2.2
E161	ERR7218768	2.4.4
E162	ERR7219665	2.3.2
E163	ERR7222485	2.4.4
E164	ERR7219666	2.4.4
E165	ERR7219667	1.2.2
E166	ERR7222486	2.3.2
E167	ERR7219707	1.2.2
E168	ERR7219709	2.4.4
E169	ERR7219710	1.2.2
E170	ERR7219713	1.2.2
E171	ERR7219715	1.2.2
E172	ERR7219809	1.2.2
E173	ERR7219812	2.3.2
E174	ERR7219813	2.4.4
E175	ERR7219816	1.2.2
E176	ERR7219817	2.4.4
E177	ERR7219818	1.2.2
E178	ERR7219819	1.2.2
E179	ERR7223123	2.3.2
E180	ERR7219980	2.4.1
E181	ERR7219981	2.4.4
E182	ERR7219982	2.4.4
E183	ERR7219983	2.4.4
E184	ERR7219984	2.4.4
E185	ERR7219985	1.2.2
E186	ERR7219986	1.2.2
E187	ERR7219987	2.4.1
E188	ERR7219988	2.3.3
E189	ERR7219989	2.4.4
E19	ERR7219990	2.3.3
E190	ERR7219991	2.3.3
E191	ERR7219992	2.4.4
E192	ERR7219993	1.2.2
E193	ERR7219994	2.4.4
E194	ERR7219995	1.2.2
E195	ERR7219996	2.4.4
E196	ERR7219997	1.2.2
E197	ERR7219998	2.4.1
E198	ERR7219999	2.4.4
E199	ERR7220000	1.2.2
E2	ERR7220001	1.2.1
E20	ERR7220002	2.4.4
E200	ERR7220003	2.4.4
E201	ERR7220005	2.3.3
E202	ERR7220006	2.4.4
E203	ERR7220007	2.4.4
E204	ERR7220008	1.2.1
E205	ERR7220009	2.4.4
E206	ERR7222487	2.3.2
E207	ERR7220010	2.3.3
E208	ERR7220011	1.2.2
E209	ERR7220012	2.4.4
E21	ERR7220013	2.4.4
E210	ERR7222488	2.4.4
E211	ERR7220014	2.4.4
E212	ERR7220015	2.4.4
E213	ERR7220016	2.4.4
E214	ERR7220017	2.3.2
E215	ERR7220018	2.4.4
E216	ERR7222489	2.4.4
E217	ERR7220019	2.4.4
E218	ERR7220020	1.2.2
E219	ERR7220021	1.2.2
E22	ERR7220022	2.4.4
E220	ERR7220023	1.1
E221	ERR7222490	2.4.4
E222	ERR7220024	2.4.4
E223	ERR7220025	2.3.2
E224	ERR7220026	2.4.4
E225	ERR7220027	2.4.4
E226	ERR7220028	2.4.4
E227	ERR7220029	2.3.3
E228	ERR7220030	2.4.4
E229	ERR7220031	2.4.4
E23	ERR7220032	2.4.4
E230	ERR7222491	1.2.2
E231	ERR7220033	2.4.4
E232	ERR7220034	1.2.2
E233	ERR7220035	2.4.4
E234	ERR7220068	2.4.4
E235	ERR7220069	2.4.4
E236	ERR7220070	2.4.4
E237	ERR7220071	2.4.4
E238	ERR7220072	2.4.4
E239	ERR7220073	2.4.4
E24	ERR7222492	1.2.1
E240	ERR7220074	2.4.4
E241	ERR7220075	2.4.4
E242	ERR7220076	2.4.4
E243	ERR7220077	2.4.4
E244	ERR7220078	2.4.4
E245	ERR7220079	2.4.4
E246	ERR7220080	2.4.4
E247	ERR7220081	2.4.4
E248	ERR7220082	2.3.2
E249	ERR7220083	2.4.4
E25	ERR7220084	1.2.2
E250	ERR7220085	2.4.4
E251	ERR7220086	2.4.4
E252	ERR7220087	2.4.4
E253	ERR7220088	2.4.4
E254	ERR7220089	2.4.4
E255	ERR7220090	2.4.4
E256	ERR7223923	2.4.4
E257	ERR7220091	2.4.4
E258	ERR7220092	1.2.1
E259	ERR7220093	2.4.4
E26	ERR7220094	2.4.4
E260	ERR7220095	2.4.4
E261	ERR7220096	2.4.4
E262	ERR7220097	1.2.2
E263	ERR7220098	2.4.4
E264	ERR7223954	2.4.4
E265	ERR7220099	2.4.4
E266	ERR7220100	2.4.4
E267	ERR7222493	2.4.4
E268	ERR7220101	1.2.2
E269	ERR7220102	2.4.4
E27	ERR7220103	2.4.4
E270	ERR7220104	2.3.3
E271	ERR7220105	2.4.4
E272	ERR7220106	2.4.4
E273	ERR7220107	2.4.4
E274	ERR7220108	2.4.4
E275	ERR7220109	2.4.4
E276	ERR7220110	1.2.2
E277	ERR7222494	2.4.4
E278	ERR7220111	2.4.4
E279	ERR7220112	2.4.4
E28	ERR7220113	2.4.4
E280	ERR7220114	2.4.4
E281	ERR7220115	2.4.4
E282	ERR7220116	2.4.4
E283	ERR7220117	2.4.4
E284	ERR7220124	1.2.2
E285	ERR7222495	2.4.1
E286	ERR7220125	2.4.1
E287	ERR7220126	1.2.1
E288	ERR7220127	2.4.4
E289	ERR7220128	2.4.4
E29	ERR7220129	2.4.4
E290	ERR7222496	1.1
E291	ERR7220130	2.4.4
E292	ERR7220131	2.4.4
E293	ERR7220132	2.4.4
E294	ERR7220133	2.4.4
E295	ERR7220134	2.4.4
E296	ERR7220140	2.4.4
E297	ERR7220151	2.4.4
E298	ERR7220161	2.4.4
E299	ERR7220171	1.2.2
E3	ERR7220172	1.2.1
E30	ERR7220183	2.4.4
E300	ERR7220184	2.4.4
E301	ERR7220185	2.4.4
E302	ERR7220186	2.4.4
E303	ERR7220187	2.3.2
E304	ERR7220188	2.4.4
E305	ERR7220317	2.3.3
E306	ERR7222497	1.2.2
E307	ERR7222498	1.2.2
E308	ERR7220318	1.2.2
E309	ERR7220319	2.4.4
E310	ERR7220320	2.4.4
E311	ERR7222499	2.4.1
E312	ERR7220321	2.4.4
E313	ERR7222500	2.4.4
E314	ERR7220372	2.4.4
E315	ERR7220373	2.4.4
E316	ERR7220374	2.4.4
E317	ERR7220375	2.4.4
E318	ERR7220376	1.2.2
E319	ERR7220377	2.4.4
E320	ERR7223989	2.4.4
E321	ERR7220378	2.3.3
E322	ERR7222518	2.3.3
E323	ERR7220379	2.3.3
E324	ERR7220380	2.4.4
E325	ERR7222519	2.3.3
E326	ERR7220381	2.4.4
E327	ERR7220382	2.4.4
E328	ERR7220383	2.3.3
E329	ERR7220384	1.2.2
E330	ERR7222520	2.4.4
E331	ERR7220385	2.4.4
E332	ERR7220386	2.3.2
E333	ERR7220387	2.4.4
E334	ERR7224355	2.4.4
E335	ERR7220388	2.4.4
E336	ERR7220391	2.4.4
E337	ERR7220394	2.4.4
E338	ERR7220395	2.3.3
E339	ERR7220399	2.3.3
E340	ERR7220402	2.4.4
E341	ERR7220407	2.3.2
E342	ERR7220408	2.4.4
E343	ERR7220409	2.4.4
E344	ERR7220410	1.2.1
E345	ERR7220413	1.2.2
E346	ERR7220424	2.4.4
E347	ERR7220435	2.4.4
E348	ERR7220507	2.3.3
E349	ERR7221621	2.4.4
E350	ERR7221640	2.4.4
E351	ERR7222521	1.2.1
E352	ERR7221659	1.2.2
E353	ERR7221662	1.2.2
E354	ERR7222523	2.4.4
E355	ERR7221696	2.4.4
E356	ERR7221697	2.4.4
E357	ERR7222147	2.4.4
E358	ERR7222148	1.2.2
E359	ERR7222156	2.4.4
E360	ERR7222157	2.3.3
E361	ERR7222158	1.1
E362	ERR7222524	2.3.2
E37	ERR7222164	1.2.1
E38	ERR7222165	1.2.2
E39	ERR7222166	2.4.4
E4	ERR7222167	1.1
E40	ERR7222168	1.2.2
E41	ERR7222169	1.2.2
E42	ERR7222170	2.4.1
E43	ERR7222171	2.3.2
E44	ERR7222172	2.4.4
E45	ERR7222173	2.3.3
E46	ERR7222174	1.2.2
E47	ERR7222175	1.2.1
E48	ERR7222176	2.3.3
E49	ERR7222177	2.4.4
E5	ERR7222178	2.4.4
E50	ERR7222179	2.4.1
E51	ERR7222180	2.3.3
E52	ERR7222182	2.3.3
E53	ERR7222525	2.4.4
E54	ERR7222184	2.4.4
E55	ERR7222185	2.3.3
E56	ERR7222186	2.4.4
E57	ERR7222187	2.4.4
E58	ERR7222188	2.3.3
E59	ERR7222198	2.4.4
E60	ERR7222199	2.4.4
E61	ERR7222200	2.3.3
E62	ERR7222202	2.4.4
E63	ERR7222203	2.4.4
E64	ERR7222204	2.3.3
E65	ERR7222205	2.3.3
E66	ERR7222206	1.2.2
E67	ERR7222207	1.2.2
E68	ERR7222208	2.3.3
E69	ERR7222209	2.4.4
E7	ERR7222210	2.4.4
E70	ERR7222211	2.3.3
E71	ERR7224287	2.3.3
E72	ERR7224288	1.2.2
E73	ERR7222640	2.3.3
E74	ERR7222384	2.4.4
E75	ERR7222385	2.4.4
E76	ERR7222386	2.4.4
E78	ERR7222387	2.3.2
E79	ERR7222388	2.4.4
E8	ERR7222389	2.4.4
E80	ERR7222641	2.4.4
E81	ERR7222394	1.2.1
E82	ERR7222396	2.3.3
E83	ERR7222399	2.4.4
E84	ERR7222400	2.3.3
E85	ERR7222401	1.2.2
E86	ERR7222402	1.2.2
E87	ERR7222403	1.2.2
E88	ERR7222404	2.4.4
E89	ERR7222405	2.4.4
E9	ERR7222406	2.4.4
E90	ERR7222407	2.4.4
E91	ERR7222408	1.2.2
E92	ERR7222409	2.4.4
E93	ERR7222410	1.1
E94	ERR7222411	2.4.4
E95	ERR7222412	2.4.4
E96	ERR7209496	2.3.2
E97	ERR7222413	2.4.4
E98	ERR7222414	1.2.2
E99	ERR7222415	2.4.4
NC_006511	NC_006511	2.2
NC_011147	NC_011147	2.3
	DRR090580	2.4.3
	DRR090589	2.4.3
	ERR1197643	2.3.2
	ERR1197644	2.3.1
	ERR1197645	2.3.1
	ERR1197647	2.3.1
	ERR1197648	2.3.1
	ERR1197650	2.3.1
	ERR1197651	2.3.1
	ERR1197652	2.3.1
	ERR1197653	2.3.1
	ERR1197656	2.4
	DRR090590	2.4.3
	ERR1197657	2.3.1
	ERR1197658	2.3.3
	ERR1197660	2.3.1
	SRR1957891	2.3.3
	SRR1957925	2.3.3
	SRR1958013	2.4.1
	SRR1958066	2.4
	SRR1958082	2.3.3
	ERR1197663	2.3.3
	SRR1958122	2.3
	SRR1958296	2.4.1
	SRR1958366	2.3
	SRR1958400	2.3.2
	SRR1958480	2.4
	SRR1958562	2.4
	SRR1958621	2.3.1
	SRR1958624	2.4
	SRR1958672	2.4.2
	SRR1959262	2.4.2
	ERR1197664	2.3
	SRR1959368	2.3.2
	SRR1959388	2.3
	SRR1959407	2.3.1
	SRR1960046	2.4
	SRR1960306	2.3
	SRR1960984	2.4.2
	SRR1961774	2.4
	SRR1962295	2.4
	SRR1963106	2.3
	SRR1963116	2.0.1
	ERR1197665	2.4.1
	SRR1963316	2.4
	SRR1963436	2.4.2
	SRR1963489	2.3.2
	SRR1965063	2.3.3
	SRR1965112	2.4.2
	SRR1965164	2.3.2
	SRR1965169	2.4.3
	SRR1965295	2.3.3
	SRR1965296	2.3.3
	SRR1965396	2.4.2
	ERR1197666	2.4.1
	SRR1965452	2.4.4
	SRR1965539	2.4.3
	SRR1965674	2.4
	SRR1965748	2.4.2
	SRR1965766	2.3
	SRR1965939	2.3.2
	SRR1966247	2.3.1
	SRR1966251	2.3
	SRR1966286	2.4
	SRR1966484	2.4.2
	ERR1197667	2.3.1
	SRR1966679	2.3
	SRR1966698	1.2.2
	SRR1966714	2.4
	SRR1966751	2.3.3
	SRR1966792	2.4.2
	SRR1966999	2.3.2
	SRR1967021	2.4
	SRR1967116	2.3.3
	SRR1967182	2.4.2
	SRR1967350	2.4.4
	ERR1197668	2.3.1
	SRR1967359	2.3.3
	SRR1967427	2.4.4
	SRR1967509	2.4.4
	SRR1967567	2.3.3
	SRR1967623	2.3.2
	SRR1967653	2.4
	SRR1967684	2.3.3
	SRR1967770	2.4.1
	SRR1967799	2.3.3
	SRR1967815	2.4
	ERR1197669	2.3.1
	SRR1967908	2.4.2
	SRR1967944	2.3.1
	SRR1967964	2.4.4
	SRR1968016	2.3.3
	SRR1968025	2.4
	SRR1968029	2.3.3
	SRR1968104	2.3.3
	SRR1968155	2.3.3
	SRR1968229	2.4
	SRR1968271	2.4
	DRR090591	2.4.3
	ERR1197670	2.3.1
	SRR1968371	2.4.1
	SRR1968448	2.3
	SRR1968451	2.4.4
	SRR1968537	2.4.1
	SRR1968581	2.3.2
	SRR1968591	2.4.3
	SRR1968601	1.2.2
	SRR1968769	2.3
	SRR1968862	2.3.3
	SRR1968902	2.3.2
	ERR1197671	2.3.1
	SRR1968925	2.3
	SRR1968953	2.3.1
	SRR1968996	2.3.3
	SRR1969073	2.3.3
	SRR1969102	2.4.4
	SRR1969186	2.3.2
	SRR1969243	2.3
	SRR1969312	2.4
	SRR1969442	2.4.3
	SRR1969501	2.3.3
	ERR1197672	2.3.1
	SRR1969529	2.3.3
	SRR1969645	2.4.1
	SRR1969902	2.4
	SRR1969939	2.3.3
	SRR1970002	2.3
	SRR1970040	2.4.1
	SRR1970061	2.3
	SRR1970166	2.4.4
	SRR1970238	2.4.2
	SRR1970304	2.3.3
	ERR1197673	2.3.1
	SRR3048563	2.3
	SRR3048755	2.3.2
	SRR3048781	2.4.4
	SRR3048871	2.3.3
	SRR3048952	2.4.2
	SRR3048984	2.4.2
	SRR3049006	2.4.4
	SRR3049007	2.3.3
	SRR3049025	2.4.1
	SRR3049096	2.3
	ERR1197674	2.3.1
	SRR3049131	2.3.2
	SRR3049165	2.3
	SRR3049326	1.2.2
	SRR3049328	2.4.1
	SRR3049334	2.4.2
	SRR3049468	2.4.4
	SRR3049469	2.4.4
	SRR3049470	2.4.3
	SRR3049538	2.3.1
	SRR3049558	2.3.2
	ERR1197675	2.3.1
	SRR3049570	2.4.4
	SRR3049651	2.3.3
	SRR3049681	2.3
	SRR3049748	2.4.1
	SRR3049768	2.4.4
	SRR3049794	2.3.2
	SRR3049812	2.4.1
	SRR3049819	2.3.2
	SRR3049858	2.4
	SRR3049899	2.3
	ERR1197676	2.3.1
	SRR3049962	2.4
	SRR3286712	2.3
	SRR3322209	2.4.2
	SRR3322330	2.4
	SRR3322740	2.4.2
	SRR3322999	2.3.2
	SRR5193490	2.4
	SRR5193655	2.3.2
	SRR5193808	2.3.2
	SRR5215719	2.3
	ERR1197678	2.3
	SRR5216211	2.3.3
	SRR5874468	2.3
	SRR5887650	2.4.2
	SRR5957748	2.3.2
	SRR5974889	2.4.2
	SRR5974896	1.2.2
	SRR5974899	2.3.3
	SRR5982991	2.3.2
	SRR5983003	2.3.3
	SRR5983011	2.3
	ERR1197679	2.3.1
	SRR5985806	2.3.3
	SRR5985807	1.2.2
	SRR5985808	2.3.2
	SRR5985809	2.3
	SRR5985810	2.3.3
	SRR5985811	2.4
	SRR5985813	2.3.3
	SRR5985814	2.4.2
	SRR5985815	2.4
	SRR5985816	2.3.2
	ERR1197680	2.3.1
	SRR5985817	2.3.2
	SRR5985819	2.3
	SRR5985820	2.4.2
	SRR5985822	2.4
	SRR5985832	2.4.4
	SRR5985833	2.3.3
	SRR5985834	2.3
	SRR5985835	2.3.1
	SRR5985836	2.4
	SRR5985837	2.4
	DRR090592	2.4.3
	ERR1197681	2.3.1
	SRR5985838	2.4
	SRR5985839	2.4
	SRR5985840	2.4
	SRR5985841	2.3
	SRR5985842	2.3.2
	SRR5985843	2.4.3
	SRR5985844	2.3.3
	SRR5985845	2.3.3
	SRR5985846	2.3.2
	SRR5985847	2.3.3
	ERR1197682	2.3.1
	SRR5985848	2.4
	SRR5985849	2.4.2
	SRR5985850	2.3.3
	SRR5985852	2.3
	SRR5985853	2.3
	SRR5985854	2.4
	SRR5985855	2.3.3
	SRR5985856	2.4.1
	SRR5985857	2.3.3
	SRR5985858	2.4
	ERR1197683	2.3.1
	SRR5985859	1.2.2
	SRR5989244	2.3.2
	SRR5989245	2.3
	SRR5989246	2.3
	SRR5989247	2.3.3
	SRR5989248	2.4
	SRR5989251	2.4
	SRR5989252	2.4.2
	SRR5989287	2.3.3
	SRR5989288	2.3.3
	ERR1197685	2.3.1
	SRR5989291	2.4.2
	SRR5989295	2.4.4
	SRR5989296	2.4.1
	SRR5989299	2.4.2
	SRR5989301	2.3.3
	SRR5989304	2.4
	SRR5989308	2.3
	SRR5989309	2.4.3
	SRR5989312	2.4.4
	SRR5989315	2.3.3
	ERR1197686	2.3.1
	SRR5989317	2.3.3
	SRR5989318	2.4
	SRR5989998	2.3.2
	SRR5989999	2.4.3
	SRR5990000	1.2.2
	SRR5990002	2.4
	SRR5990008	2.4
	SRR5990009	2.3.3
	SRR5990013	2.4
	SRR5990019	2.3.3
	ERR1197687	2.3.1
	SRR5990021	2.3.3
	SRR5990022	2.4.2
	SRR5990023	2.3.3
	SRR5990024	2.3.3
	SRR5990025	2.3.3
	SRR5990027	2.3.3
	SRR5990028	2.3.3
	SRR5990030	2.4.1
	SRR5990032	2.3
	SRR5990034	2.3.3
	ERR1197688	2.3.1
	SRR5990035	2.3.3
	SRR5990037	2.3
	SRR5990040	2.3.1
	SRR5990041	2.3.2
	SRR5990042	2.4.1
	SRR5990043	2.4.2
	SRR5990045	2.3
	SRR5990046	2.3.3
	SRR5990047	2.4
	SRR5990048	2.3.3
	ERR1197689	2.3.1
	SRR5990049	2.3
	SRR5990050	2.4
	SRR5990051	2.3.3
	SRR5990057	2.3.3
	SRR5990293	2.3.3
	SRR5990295	2.3.2
	SRR5990296	2.4
	SRR5990334	2.3
	SRR5990419	2.4
	SRR7209524	2.4.4
	ERR1197690	2.3.1
	ERR1197691	2.3.1
	DRR090593	2.4.3
	ERR1197692	2.3.1
	ERR1197693	2.3.1
	ERR1197694	2.3.1
	ERR134160	2.3
	ERR134162	2.4
	ERR134163	2.4
	ERR134164	2.4.1
	ERR134165	2.3
	ERR134166	2.4
	ERR134168	2.3
	DRR090594	2.4.3
	ERR134170	2.3.1
	ERR134171	2.4
	ERR134173	2.3
	ERR134179	2.3
	ERR134180	2.3
	ERR134181	2.3
	ERR134182	2.2
	ERR134183	2.4.2
	ERR134185	2.4
	ERR134186	2.3.1
	DRR090595	2.4.3
	ERR134187	2.3
	ERR134188	2.3.1
	ERR134190	2.4
	ERR134191	2
	ERR134194	2.3.3
	ERR134196	2.3
	ERR134197	2.2
	ERR134199	2.3
	ERR134201	2.3.2
	ERR134205	2.3
	DRR090596	2.4.3
	ERR134207	2.3
	ERR134208	1
	ERR134209	2.2
	ERR134210	2.4
	ERR134212	0.1
	ERR134214	2.4
	ERR134215	2.2
	ERR134216	2.4
	ERR134217	2.4
	ERR134218	2.3
	DRR090597	2.4.3
	ERR134219	2.2
	ERR134221	2.4
	ERR134223	1
	ERR134224	2.4
	ERR134226	1
	ERR134227	2.2
	ERR134228	2.4
	ERR134229	1
	ERR134230	2.4
	ERR134231	2.2
	DRR090598	2.4.3
	ERR134232	2.2
	ERR134234	1
	ERR134235	1
	ERR134236	1
	ERR134237	2.3
	ERR134238	2
	ERR134239	2.2
	ERR134240	2.4
	ERR134241	2.2
	ERR134242	2.4
	DRR090581	2.4.1
	DRR090599	2.4.3
	ERR134245	2.3
	ERR134246	2
	ERR134247	2.4
	ERR134249	2.2
	ERR134250	2.2
	ERR134251	2.2
	ERR134253	2.3
	ERR134254	2.3
	ERR134255	2.4
	ERR1837145	2.4.3
	DRR090600	2.4.3
	ERR1837153	2.4.1
	ERR1837181	2.4.3
	ERR1837185	2.4.3
	ERR1837186	2.4.1
	ERR1837194	2.4.1
	ERR1837195	2.4.3
	ERR1837198	2.4.3
	ERR1837199	2.4.3
	ERR1837200	2.4.3
	ERR1837204	2.4.1
	DRR090601	2.4.3
	ERR1837207	2.4.1
	ERR1837208	2.4.1
	ERR1837209	2.4.3
	ERR1837234	2.4.3
	ERR1837277	2.3.3
	ERR1837291	2.4.1
	ERR1837292	2.4.3
	ERR1837293	2.4.3
	ERR1837294	2.4.3
	ERR1837295	2.4.1
	DRR090602	2.4.3
	ERR1837296	2.4.1
	ERR1837297	2.4.1
	ERR1837298	2.4.1
	ERR1837299	2.4.1
	ERR1837300	2.4.3
	ERR1837301	2.4.3
	ERR1837302	2.4.3
	ERR1837303	2.4.1
	ERR1837304	2.4.3
	ERR1837305	2.4.3
	ERR028898	2.3
	ERR1837307	2.4.1
	ERR1837308	2.4.1
	ERR1837309	2.4.3
	ERR1837310	2.4.3
	ERR1837311	2.4.3
	ERR1837312	2.4.3
	ERR1837313	2.4.3
	ERR1837314	2.4.3
	ERR1837316	2.4.3
	ERR1837318	2.4.3
	ERR028900	2.3
	ERR1837319	2.4.3
	ERR1837320	2.4.3
	ERR1837321	2.4.3
	ERR1837322	2.4.3
	ERR1837323	2.4.3
	ERR1837324	2.4.1
	ERR1837325	2.4.1
	ERR1837326	2.4.1
	ERR1837327	2.4.3
	ERR1837330	2.4.3
	ERR028913	1.2.2
	ERR1837332	2.4.3
	ERR1837333	2.4.3
	ERR1837334	2.4.3
	ERR1842960	2.4.1
	ERR1842961	2.4.1
	ERR1842962	2.4.3
	ERR1842963	2.4.2
	ERR1842965	2.4.2
	ERR1842966	2.4.3
	ERR1842967	2.4.1
	ERR028925	2.4.2
	ERR2213866	2.4.3
	ERR2213880	2.4.3
	ERR2213881	2.4.3
	ERR2213882	2.4.3
	ERR2213883	2.4
	ERR3900180	2.3.3
	ERR3900187	2.3.3
	ERR3900198	2.3.2
	ERR3900199	2.4
	ERR3900200	2.3
	ERR028926	2.4.2
	ERR3900201	2.4.2
	ERR3900202	2.4
	ERR3900203	2.3
	ERR3900204	2.3.2
	ERR3900205	2.4
	ERR3900206	2.4
	ERR3900207	2.3
	ERR3900208	2.4
	ERR3900209	2.3
	ERR028938	2
	DRR090582	2.4.3
	ERR028939	2.3.3
	ERR028950	2.4.1
	ERR028951	1
	ERR028952	2.4
	ERR028963	2.3.3
	ERR028964	2.2
	ERR028965	2.3
	ERR028989	2.3
	ERR028990	2.4
	ERR030055	1
	DRR090583	2.4.3
	ERR030059	2.3
	ERR030073	2.4
	ERR030085	2.3
	ERR030086	2.4
	ERR030089	2.3
	ERR030100	2.3.3
	ERR030104	2.4.1
	ERR030105	1
	ERR030111	2.3
	ERR030113	2.3
	DRR090584	2.4.3
	ERR030139	2.4.1
	ERR030141	2.3
	ERR033909	2.4
	ERR033910	2.3
	ERR033911	2.3
	ERR033912	2.4.1
	ERR033913	2.4.3
	ERR033914	2.4.1
	ERR033915	2.3.3
	ERR033916	1.2.2
	DRR090585	2.4.3
	ERR033918	1.2.2
	ERR033919	2.3
	ERR033920	2.4.1
	ERR033922	2.4
	ERR033923	2.4
	ERR033924	2.4
	ERR033925	2.4.2
	ERR033926	2.4
	ERR033927	2.4.1
	ERR033928	2.4
	DRR090586	2.4.3
	ERR033929	2.4.3
	ERR033930	2.4.1
	ERR033931	2.3.3
	ERR033932	2.4
	ERR033933	2.4.2
	ERR033936	2.3.3
	ERR912269	2.3.3
	ERR912270	2.3.3
	ERR033937	2.3.3
	ERR912271	2.3.3
	ERR912272	2.3.3
	ERR912598	2.3.3
	ERR912599	2.3.3
	ERR912602	2.3.3
	ERR912603	2.3.3
	ERR912605	2.3.3
	ERR912606	2.3.3
	ERR912607	2.3.3
	ERR912608	2.3.3
	ERR033938	2.4.1
	ERR912609	2.3.3
	ERR033940	2.3
	ERR033941	2.3
	DRR090587	2.4.3
	ERR033942	2.3.3
	ERR033943	2.4.1
	ERR033944	2.4.1
	ERR033945	2.4.1
	ERR033946	2.4.1
	ERR034053	2
	ERR034054	1
	ERR034058	2.4.1
	ERR034059	2.3
	ERR1197521	2.3.1
	DRR090588	2.4.3
	ERR1197523	2.4
	ERR1197525	2.3.1
	ERR1197527	2.3
	ERR1197528	2.3.3
	ERR1197529	2.3.1
	ERR1197530	2.3.1
	ERR1197639	2.3.1
	ERR1197640	2.3.1
	ERR1197641	2.3
	ERR1197642	2.3.1
S3144	ERS3650040	2.3.3
S4071	ERS8230986	2.4.4
S4100	ERS8230987	2.4.4
S4514	ERS8230988	2.4.4
SEAP7506366	ERR4362420	2.4.4
SEAP7506374	ERR4303863	2.4.4
SEAP7506375	ERR4362424	2.4.4
SEAP7506377	ERR4303871	2.4.4
SEAP7506382	ERR4362432	2.4.4
SEAP7506385	ERR4362436	2.4.4
SEAP7506398	ERR4362448	2.4.4
SEAP7506429	ERR4304041	2.4.4
SEAP7506431	ERR4362468	2.4.4
SEAP7506439	ERR4304073	2.3.2
SEAP7506441	ERR4362476	2.4.4
SEAP7506445	ERR4362480	2.4.4
SEAP7506448	ERR4362489	2.4.4
SEAP7506453	ERR4304109	1.2.2
SEAP7506464	ERR4303763	2.4.4
SEAP7506470	ERR4303787	2.3.3
SEAP7506473	ERR4303799	2.4.4
SEAP7506476	ERR4303811	2.4.4
SEAP7506484	ERR4303844	2.4.4
SEAP7506497	ERR4303895	1.2.2
SEAP7506520	ERR4303989	2.3.3
SEAP7506532	ERR4362497	2.4.4
SEAP7506537	ERR4304050	2.4.4
SEAP7506538	ERR4304054	2.3.3
SEAP7506547	ERR4304090	2.4.4
SEAP7506549	ERR4304098	2.3.3
SEAP7506581	ERR4303841	2.3.3
SEAP7506584	ERR4303853	2.4.4
SEAP7506588	ERR4303869	2.3.3
SEAP7506590	ERR4362501	2.4.4
SEAP7506592	ERR4362505	2.4.4
SEAP7506596	ERR4303893	2.3.3
SEAP7506606	ERR4303933	2.3.3
SEAP7506608	ERR4303938	1.2.2
SEAP7506610	ERR4303946	2.4.4
SEAP7506618	ERR4303978	2.4.4
SEAP7506627	ERR4304014	2.3.2
SEAP7506629	ERR4304022	2.4.4
SEAP7506634	ERR4362509	2.4.4
SEAP7506636	ERR4304047	2.4.4
SEAP7506640	ERR4304059	2.4.4
SEAP7506642	ERR4304067	2.3.3
SEAP7506643	ERR4304071	2.3.3
SEAP7506645	ERR4304075	2.4.4
SEAP7506652	ERR4362521	2.3.2
SEAP7506656	ERR4304111	2.3.3
SEAP7506658	ERR4362339	2.3.2
SEAP7506670	ERR4362384	2.4.4
SEAP7506673	ERR4362397	2.4.4
SEAP7506698	ERR4362498	2.4.4
SEAP7506700	ERR4362506	1.2.2
SEAP7506702	ERR4362514	2.3.3
SEAP7506705	ERR4362526	2.3.2
SEAP7506707	ERR4362534	2.3.2
SEAP7506714	ERR4362558	2.3.2
SEAP7506716	ERR4362566	2.4.4
SEAP7506724	ERR4362599	2.4.1
SEAP7506737	ERR4362651	2.4.4
SEAP7506738	ERR4362655	2.3.2
SEAP7506746	ERR4362684	2.3.3
SEAP7506750	ERR4362697	2.4.4
SEAP7506758	ERR4362529	2.4.4
SEAP7506759	ERR4362344	2.4.4
SEAP7506762	ERR4362352	2.3.3
SEAP7506763	ERR4362356	2.3.3
SEAP7506764	ERR4362360	2.4.4
SEAP7506767	ERR4362373	2.4.4
SEAP7506770	ERR4362537	1.1
SEAP7506771	ERR4362385	2.4.4
SEAP7506778	ERR4362414	2.3.2
SEAP7506781	ERR4362426	2.4.4
SEAP7506783	ERR4362434	2.4.4
SEAP7506787	ERR4362450	2.4.4
SEAP7506789	ERR4362458	2.4
SEAP7506793	ERR4362474	2.4.4
SEAP7506794	ERR4362478	2.4.4
SEAP7506795	ERR4362482	2.4.4
SEAP7506796	ERR4362487	2.4.4
SEAP7506797	ERR4362491	1.2.2
SEAP7506798	ERR4362495	2.4.4
SEAP7506804	ERR4362519	2.4.4
SEAP7506806	ERR4362527	1.2.2
SEAP7506808	ERR4362535	2.4.4
SEAP7506811	ERR4362543	2.4.1
SEAP7506819	ERR4362545	2.3.3
SEAP7506820	ERR4362572	2.3.3
SEAP7506822	ERR4362580	2.3.3
SEAP7506825	ERR4362592	2.4.4
SEAP7506830	ERR4362604	2.4.4
SEAP7506835	ERR4362624	2.3.3
SEAP7506839	ERR4362565	2.4.4
SEAP7506843	ERR4362574	2.4.4
SEAP7506846	ERR4362644	2.4.4
SEAP7506850	ERR4362656	2.4.4
SEAP7506856	ERR4362582	2.3.2
SEAP7506858	ERR4362685	2.3.3
SEAP7506862	ERR4362702	2.3.3
SEAP7506865	ERR4362714	2.4.4
SEAP7506866	ERR4362333	2.4.1
SEAP7506869	ERR4362345	2.4.4
SEAP7506870	ERR4362349	2.3.3
SEAP7506872	ERR4362357	1.2.2
SEAP7506873	ERR4362361	2.4.4
SEAP7506876	ERR4362374	2.4.4
SEAP7506877	ERR4362586	1.2.2
SEAP7506879	ERR4362382	2.4.4
SEAP7506885	ERR4362407	2.4.4
SEAP7506886	ERR4362411	2.4.4
SEAP7506888	ERR4362419	2.4.4
SEAP7506889	ERR4362590	2.4.4
SEAP7506890	ERR4362423	2.4.4
SEAP7506895	ERR4362443	2.4.4
SEAP7506896	ERR4362447	1.2.2
SEAP7506900	ERR4362594	2.3.2
SEAP7506905	ERR4362479	2.3.3
SEAP7506906	ERR4362483	2.3.3
SEAP7506912	ERR4362504	2.4.4
SEAP7506916	ERR4362598	2.3.3
SEAP7506925	ERR4362602	2.4.4
SEAP7506930	ERR4362606	1.2.2
SEAP7506933	ERR4362577	2.4.4
SEAP7506936	ERR4362610	1.1
SEAP7506940	ERR4362601	2.3.2
SEAP7506959	ERR4362618	2.3.2
SEAP7506963	ERR4362682	2.4.4
SEAP7506964	ERR4362686	2.4.4
SEAP7506977	ERR4362622	2.4.4
SEAP7506979	ERR4362626	2.4.4
SEAP7506980	ERR4362358	2.4.4
SEAP7506981	ERR4362362	2.4.4
SEAP7506983	ERR4362366	2.4.4
SEAP7506984	ERR4362634	2.4.4
SEAP7506985	ERR4362638	2.3.3
SEAP7506994	ERR4362671	2.3.3
SEAP7507025	ERR4325907	2.3.3
SEAP7507031	ERR4325932	2.4.4
SEAP7507041	ERR4325968	2.4.4
SEAP7507042	ERR4325972	2.4.4
SEAP7507046	ERR4325988	2.4.4
SEAP7507049	ERR4325999	1.2.2
SEAP7507053	ERR4326016	2.4.4
SEAP7507124	ERR4325884	2.4.4
SEAP7507132	ERR4325916	2.3.3
SEAP7507140	ERR4325945	2.4.4
SEAP7507149	ERR4325981	1.2.2
SEAP7507159	ERR4326017	2.4.4
SEAP7507164	ERR4326037	2.4.4
SEAP7507183	ERR4326108	2.4.4
SEAP7507184	ERR4326111	2.3.3
SEAP7507188	ERR4326123	2.4.4
SEAP7507198	ERR4326151	2.4.4
SEAP7507201	ERR4326160	2.4.4
SEAP7507206	ERR4326175	1.2.2
SEAP7507210	ERR4325841	2.4.4
SEAP7507222	ERR4325889	2.4.4
SEAP7507228	ERR4325913	2.4.4
SEAP7507233	ERR4325926	2.4.4
SEAP7507239	ERR4325950	1.2.2
SEAP7507244	ERR4325970	2.4.4
SEAP7507251	ERR4325997	2.4.4
SEAP7507260	ERR4326034	2.4.4
SEAP7507265	ERR4326053	2.3.2
SEAP7507266	ERR4326057	2.3.2
SEAP7507278	ERR4326103	2.4.4
SEAP7507281	ERR4326112	2.3.3
SEAP7507294	ERR4326149	2.3.2
SEAP7507296	ERR4326155	2.4.4
SEAP7507300	ERR4326167	2.3.3
SEAP7507312	ERR4325858	2.3.3
SEAP7507321	ERR4325894	2.4.4
SEAP7507329	ERR4325923	2.3.2
SEAP7507338	ERR4325959	2.4.4
SEAP7507340	ERR4325967	1.2.2
SEAP7507349	ERR4325998	2.4.4
SEAP7507354	ERR4326019	2.4.4
SEAP7507357	ERR4326031	2.3.3
SEAP7507359	ERR4326039	2.4.4
SEAP7507361	ERR4326047	2.4.4
SEAP7507370	ERR4326082	2.4.4
SEAP7507371	ERR4326086	1.2.2
SEAP7507422	ERR4025231	2.4.4
SEAP7507437	ERR4025284	2.0.1
SEAP7507439	ERR4025288	2.0.1
SEAP7507444	ERR4025308	2.4
SEAP7507446	ERR4025312	2.4.4
SEAP7507450	ERR4025328	2.4
SEAP7507453	ERR4025336	2.3.3
SEAP7507454	ERR4025190	2.4.4
SEAP7507456	ERR4025194	2.4
SEAP7507459	ERR4025352	2.3.3
SEAP7507461	ERR4025360	2.4.4
SEAP7507462	ERR4025361	2.4
SEAP7507463	ERR4025198	2.4
SEAP7507464	ERR4025365	2.3.3
SEAP7507477	ERR4025417	2.4
SEAP7507484	ERR4025202	2.4
SEAP7507485	ERR4025206	2.3.3
SEAP7507486	ERR4025210	2.4
SEAP7507487	ERR4025445	2.4
SEAP7507489	ERR4025450	2.0.1
SEAP7507492	ERR4025218	2.4
SEAP7507493	ERR4025222	2.3.3
SEAP7507494	ERR4025462	2.4.4
SEAP7507496	ERR4025466	2.4
SEAP7507497	ERR4025470	2.3.3
SEAP7507503	ERR4025495	2.3.3
SEAP7507504	ERR4025499	2.4
SEAP7507506	ERR4025230	2.0.1
SEAP7507507	ERR4025507	2.4.4
SEAP7507508	ERR4025511	2.3.3
SEAP7507512	ERR4025527	2.4.4
SEAP7507513	ERR4025234	2.3
SEAP7507520	ERR4025242	2.4.4
SEAP7507521	ERR4025246	2.4
SEAP7507522	ERR4025547	2.3
SEAP7507524	ERR4025171	2.3
SEAP7507526	ERR4025179	2.3.3
SEAP7507529	ERR4025192	2.3
SEAP7507530	ERR4025196	2.3
SEAP7507531	ERR4025200	2.3
SEAP7507532	ERR4025204	2.3
SEAP7507533	ERR4025250	2.3
SEAP7507534	ERR4025208	2.3.3
SEAP7507535	ERR4025212	2.3
SEAP7507536	ERR4025216	2.3
SEAP7507537	ERR4025220	2.3
SEAP7507538	ERR4025224	2.3
SEAP7507539	ERR4025228	2.4.4
SEAP7507540	ERR4025254	2.3
SEAP7507541	ERR4025232	2.4.4
SEAP7507542	ERR4025236	2.3
SEAP7507543	ERR4025240	2.3
SEAP7507544	ERR4025244	2.3.3
SEAP7507545	ERR4025248	2.3.3
SEAP7507548	ERR4025256	2.3.3
SEAP7507550	ERR4025262	2.3.3
SEAP7507551	ERR4025264	2.3.3
SEAP7507552	ERR4025266	2.4.4
SEAP7507553	ERR4025270	2.0.1
SEAP7507556	ERR4025273	2.4
SEAP7507557	ERR4025277	2.3
SEAP7507558	ERR4025281	2.3
SEAP7507566	ERR4025305	2.4
SEAP7507568	ERR4025313	2.3.3
SEAP7507569	ERR4025317	2.3
SEAP7507571	ERR4025325	2.3
SEAP7507574	ERR4025337	2.4
SEAP7507584	ERR4025374	2.0.1
SEAP7507590	ERR4025398	2.0.1
SEAP7507592	ERR4025406	2.3
SEAP7507593	ERR4025410	2.0.1
SEAP7507594	ERR4025287	2.3
SEAP7507597	ERR4025295	2.0.1
SEAP7507598	ERR4025299	2.3.3
SEAP7507600	ERR4025307	2.3
SEAP7507601	ERR4025311	2.0.1
SEAP7507604	ERR4025418	2.3.3
SEAP7507608	ERR4025434	2.3.3
SEAP7507615	ERR4025455	2.3.3
SEAP7507616	ERR4025459	2.4
SEAP7507617	ERR4025463	2.3.3
SEAP7507624	ERR4025492	2.3
SEAP7507629	ERR4025512	2.3.3
SEAP7507631	ERR4025520	2.3.3
SEAP7507633	ERR4025528	2.3
SEAP7507635	ERR4025536	2.4
SEAP7507644	ERR4025185	2.3
SEAP7507646	ERR4025193	2.4.4
SEAP7507660	ERR4025249	2.0.1
SEAP7507699	ERR4025407	2.3.3
SEAP7507714	ERR4025456	2.4.4
SEAP7507715	ERR4025460	2.4.4
SEAP7507717	ERR4025335	2.4.4
SEAP7507721	ERR4025347	2.4.4
SEAP7507722	ERR4025351	2.3
SEAP7507725	ERR4025355	2.3
SEAP7507726	ERR4025477	2.4.4
SEAP7507727	ERR4025359	2.3
SEAP7507728	ERR4025481	2.3
SEAP7507738	ERR4025513	2.3.3
SEAP7507742	ERR4025376	2.3.3
SEAP7507748	ERR4025545	2.3.3
SEAP7507755	ERR4046942	2.4
SEAP7507780	ERR4025388	2.4
SEAP7507785	ERR4025392	2.3.3
SEAP7507814	ERR4047138	2.3.3
SEAP7507830	ERR4047204	2.4.4
SEAP7507856	ERR4046941	2.3.3
SEAP7507885	ERR4047041	2.3.3
SEAP7507905	ERR4047116	2.3.3
SEAP7507920	ERR4025408	2.4
SEAP7507928	ERR4025416	2.4.4
SEAP7507940	ERR4047233	2.4
SEAP7507943	ERR4047244	2.3
SEAP7507945	ERR4047252	2.3.3
SEAP7507952	ERR4047279	2.3.3
SEAP7507963	ERR4025432	2.3.3
SEAP7507965	ERR4025440	2.3.3
SEAP7508010	ERR4047074	2.4
SEAP7508028	ERR4047134	2.3.3
SEAP7508129	ERR4025518	2.3.3
SEAP7508130	ERR4047114	2.3.3
SEAP7508135	ERR4047135	2.4
SEAP7508160	ERR4025530	2.3
SEAP7508192	ERR4025587	2.3.3
SEAP7508213	ERR4025550	2.0.1
SEAP7508231	ERR4025174	2.3.3
SEAP7508261	ERR4025191	2.4.4
SEAP7508313	ERR4025623	2.3.3
SEAP7508335	ERR4025679	2.3.3
SEAP7508368	ERR4025744	2.4
SEAP7508395	ERR4025568	2.4
SEAP7508422	ERR4025223	2.4.4
SEAP7508480	ERR6336429	2.3.3
SEAP7508483	ERR6336431	2.4.1
SEAP7508485	ERR6336432	2.3.2
SEAP7508490	ERR6336437	2.3.2
SEAP7508493	ERR6336433	2.4.3
SEAP7508494	ERR6336434	2.4.3
SEAP7508496	ERR6336436	2.3.2
SEAP7508505	ERR6336438	2.4.3
SEAP7508510	ERR6336439	2.4.3
SEAP7508513	ERR6336442	2.4.3
SEAP7508514	ERR6336443	2.3.2
SEAP7508524	ERR6336447	2.3.3
SEAP7508531	ERR6336449	2.3.3
SEAP7508543	ERR6336420	2.3.2
SEAP7508547	ERR6336421	2.3.3
SEAP7508557	ERR6336423	2.4.3
SEAP7508558	ERR6336424	2.3.2
SEAP7508562	ERR6336425	2.3.3
SEAP7508563	ERR6336426	2.3.2
SEAP7508565	ERR6336440	2.3.3
SEAP7508569	ERR6336427	2.3.2
SEAP7508581	ERR6336428	2.3.3
SEAP7508599	ERR6336448	2.3.3
SEAP7508611	ERR6336435	2.4.1
SEAP7508629	ERR6336441	2.4.1
SEAP7508631	ERR6336444	2.3.3
SEAP7508632	ERR6336445	2.4.3
SEAP7508633	ERR6336446	2.4.3
SEAP7508648	ERR6336450	2.3.3
SEAP7508653	ERR6336452	2.4.3
SEAP7508663	ERR6336455	2.3.3
SEAP7508667	ERR6336457	2.4.1
SEAP7508668	ERR6336458	2.4.3
SEAP7508674	ERR6336462	2.3.3
SEAP7508682	ERR6336463	2.3.3
SEAP7508700	ERR6336470	2.3.3
SEAP7508704	ERR6336474	2.3.2
SEAP7508705	ERR6336476	2.3.2
SEAP7508709	ERR6336481	2.3.3
SEAP7508712	ERR6336483	2.3.3
SEAP7508715	ERR6336487	2.3.2
SEAP7508716	ERR6336489	2.4.3
SEAP7508719	ERR6336491	2.3.2
SEAP7508726	ERR6336494	2.4.3
SEAP7508730	ERR6336495	2.4.1
SEAP7508743	ERR6336496	2.3.3
SEAP7508744	ERR6336497	2.3.2
SEAP7508751	ERR6336499	2.3.2
SEAP7508754	ERR6336500	2.3.3
SEAP7508757	ERR6336501	2.3.3
SEAP7508761	ERR6336502	2.4.1
SEAP7508776	ERR6336456	2.4
SEAP7508781	ERR6336459	2.3.2
SEAP7508783	ERR6336460	2.3.3
SEAP7508786	ERR6336461	2.3.2
SEAP7508793	ERR6336464	2.3.3
SEAP7508798	ERR6336466	2.3.3
SEAP7508800	ERR6336467	2.3.3
SEAP7508802	ERR6336468	2.3.3
SEAP7508803	ERR6336469	2.3.2
SEAP7508804	ERR6336471	2.3.3
SEAP7508805	ERR6336472	2
SEAP7508806	ERR6336473	2.3.3
SEAP7508808	ERR6336477	2.4.1
SEAP7508809	ERR6336478	2.3.3
SEAP7508810	ERR6336479	2.3.3
SEAP7508811	ERR6336480	2.3.3
SEAP7508812	ERR6336482	2.3.2
SEAP7508814	ERR6336484	2.3.3
SEAP7508816	ERR6336485	2.3.3
SEAP7508817	ERR6336486	2.4.1
SEAP7508818	ERR6336488	2.4.3
SEAP7508822	ERR6336490	2.3.3
SEAP7508823	ERR6336492	2.3.2
SEAP7508824	ERR6336422	2.3.3
SEAP7508825	ERR6336493	2.3.2
SEAP7508829	ERR4025164	2.4.3
SEAP7508830	ERR4025165	2.4.3
SEAP7508840	ERR4025155	2.4.3
SEAP7508879	ERR4025168	2.4.3
SEAP7508882	ERR4025156	2.4.3
SEAP7508890	ERR6336451	2.3
SEAP7508893	ERR4025161	2.4.1
SEAP7508895	ERR4025158	2.4.1
SEAP7508909	ERR4025163	2.4.3
SEAP8101005	ERR5375961	2.1
SEAP8101028	ERR5376023	2.1
SEAP8101046	ERR5376069	2.1
SEAP8101127	ERR5376160	2.4.3
SEAP8101148	ERR5311420	2.3.3
SEAP8101149	ERR5311423	2.4.2
SEAP8101210	ERR5311493	2.4.3
SEAP8101235	ERR5311303	2.4.3
SEAP8101309	ERR5311444	2.4.3
SEAP8101345	ERR5376127	2.4.3
SEAP8101348	ERR5376137	2.3.3
SEAP8101349	ERR5376139	2.4.3
SEAP8101350	ERR5311489	2.4.3
SEAP8101351	ERR5376143	2.4.3
SEAP8101352	ERR5311492	2.4.3
SEAP8101353	ERR5311495	2.4.3
SEAP8101354	ERR5311498	2.4.3
SEAP8101356	ERR5311504	2.4.3
SEAP8101357	ERR5311508	2.4.3
SEAP8101358	ERR5311511	2.4.3
SEAP8101359	ERR5311514	2.4.3
SEAP8101360	ERR5311517	2.4.3
SEAP8101361	ERR5311520	2.1
SEAP8101362	ERR5311523	2.4.3
SEAP8101363	ERR5376145	2.4.3
SEAP8101364	ERR5376150	2.4.3
SEAP8101365	ERR5376153	2.3.2
SEAP8101366	ERR5376155	2.4.1
SEAP8101368	ERR5376159	2.4.3
SEAP8101369	ERR5311530	2.4.3
SEAP8101370	ERR5376161	2.4.2
SEAP8101371	ERR5376165	2.4.3
SEAP8101372	ERR5311533	2.4.3
SEAP8101373	ERR5376167	2.4.3
SEAP8101374	ERR5376170	2.4.2
SEAP8101375	ERR5376173	2.4.3
SEAP8101376	ERR5311536	2.1
SEAP8101377	ERR5311539	2.4.2
SEAP8101378	ERR5311542	2.4.2
SEAP8101379	ERR5376175	2.4.2
SEAP8101380	ERR5376179	2.4.2
SEAP8101382	ERR5375885	2.4.3
SEAP8101383	ERR5375884	2.4.3
SEAP8101384	ERR5375891	2.1
SEAP8101385	ERR5375895	2.4.1
SEAP8101386	ERR5375899	2.4.3
SEAP8101387	ERR5375903	2.4.2
SEAP8101388	ERR5375904	2.4.3
SEAP8101390	ERR5375912	2.1
SEAP8101391	ERR5375888	2.4.3
SEAP8101392	ERR5375893	2.4.3
SEAP8101393	ERR5375897	2.4.1
SEAP8101394	ERR5375901	2.4.2
SEAP8101395	ERR5375919	2.4.2
SEAP8101396	ERR5375906	2.4.2
SEAP8101397	ERR5375920	2.4.1
SEAP8101398	ERR5375927	2.4.3
SEAP8101399	ERR5375909	2.4.3
SEAP8101400	ERR5375931	2.4.2
SEAP8101401	ERR5375932	2.4.3
SEAP8101402	ERR5375937	2.3.3
SEAP8101403	ERR5375914	2.4.3
SEAP8101404	ERR5375938	2.4.3
SEAP8101405	ERR5375943	2.4.3
SEAP8101406	ERR5375944	2.4.3
SEAP8101407	ERR5375917	2.4.3
SEAP8101408	ERR5375949	2.4.3
SEAP8101409	ERR5375923	2.4.3
SEAP8101410	ERR5375926	2.3.3
SEAP8101411	ERR5375930	2.4.3
SEAP8101412	ERR5375952	2.4.3

## Sheet: Sup_Figure_4
ID	Illumina_RunID	Year	QRDR_Mutations
E1	ERR7213364	1999	No_mutation
E100	ERR7213365	2007	gyrA-S83F
E101	ERR7213366	2007	gyrA-S83F
E102	ERR7213367	2007	gyrA-S83F
E103	ERR7213368	2007	gyrA-S83Y
E104	ERR7213369	2007	gyrA-S83F
E105	ERR7213370	2007	gyrA-D87Y
E106	ERR7213371	2007	gyrA-S83F
E107	ERR7222475	2008	gyrA-S83Y
E108	ERR7213372	2008	gyrA-S83F
E109	ERR7213373	2007	gyrA-S83F
E110	ERR7222476	2008	gyrA-S83Y
E111	ERR7213374	2008	gyrA-S83F
E112	ERR7213375	2008	No_mutation
E113	ERR7213376	2008	gyrA-S83F
E114	ERR7213377	2008	gyrA-D87Y
E115	ERR7213378	2008	gyrA-S83F
E116	ERR7213379	2008	gyrA-S83F
E117	ERR7213380	2008	gyrA-S83F
E118	ERR7213381	2008	gyrA-S83Y
E119	ERR7213382	2008	No_mutation
E12	ERR7213468	2005	gyrA-S83Y
E120	ERR7222477	2008	gyrA-S83F
E121	ERR7213469	2008	gyrA-S83F
E123	ERR9707187	2008	gyrA-S83F
E124	ERR7213556	2008	gyrA-D87G
E125	ERR7213557	2008	gyrA-S83F
E126	ERR7213558	2008	gyrA-S83F
E127	ERR7213559	2008	gyrA-S83F
E128	ERR7213560	2008	gyrA-S83F
E129	ERR7213561	2008	gyrA-S83F
E130	ERR7213562	2008	gyrA-S83Y
E131	ERR7213563	2008	gyrA-S83F
E132	ERR7213564	2008	gyrA-S83F
E133	ERR7213565	2008	gyrA-S83F
E134	ERR7213566	2008	gyrA-D87G
E135	ERR7213567	2008	gyrA-S83F
E136	ERR7213568	2008	gyrA-S83F
E137	ERR7213569	2008	gyrA-S83F
E138	ERR7222478	2007	gyrA-S83F
E139	ERR7222479	2008	gyrA-D87Y
E14	ERR7222482	2005	gyrA-S83Y
E140	ERR7214177	2008	gyrA-S83F
E141	ERR7222480	2008	gyrA-S83F
E142	ERR7216947	2008	gyrA-S83F
E143	ERR7216948	2008	gyrA-S83F
E144	ERR7216949	2007	gyrA-S83F
E145	ERR7216950	2007	gyrA-S83F
E146	ERR7216953	2008	gyrA-S83F
E147	ERR7216954	2008	gyrA-S83F
E148	ERR7216956	2008	gyrA-S83F
E149	ERR7222481	2008	gyrA-S83Y
E15	ERR7222484	2005	gyrA-S83F
E150	ERR7222483	2008	gyrA-S83F
E151	ERR7216960	2008	gyrA-S83Y
E152	ERR7216961	2008	gyrA-S83F
E153	ERR7216962	2008	gyrA-S83F
E154	ERR7216970	2008	gyrA-S83F
E155	ERR7216971	2005	gyrA-S83F
E156	ERR7217867	2005	gyrA-S83F
E157	ERR7217868	2005	gyrA-S83F
E158	ERR7217869	2008	gyrA-S83Y
E159	ERR7217870	2008	gyrA-S83F
E16	ERR7218766	2005	gyrA-S83F
E160	ERR7218767	2008	gyrA-S83Y
E161	ERR7218768	2008	gyrA-S83F
E162	ERR7219665	2008	gyrA-S83F
E163	ERR7222485	2008	gyrA-S83F
E164	ERR7219666	2008	gyrA-S83F
E165	ERR7219667	2008	gyrA-S83Y
E166	ERR7222486	2008	gyrA-S83F
E167	ERR7219707	2008	gyrA-S83Y
E168	ERR7219709	2008	gyrA-S83F
E169	ERR7219710	2008	gyrA-S83Y
E170	ERR7219713	2008	gyrA-S83Y
E171	ERR7219715	2008	gyrA-D87Y
E172	ERR7219809	2009	gyrA-S83Y
E173	ERR7219812	2009	gyrA-S83F
E174	ERR7219813	2009	No_mutation
E175	ERR7219816	2009	gyrA-S83Y
E176	ERR7219817	2009	gyrA-S83Y
E177	ERR7219818	2009	gyrA-D87N
E178	ERR7219819	2009	gyrA-S83Y
E179	ERR7223123	2009	gyrA-S83F
E180	ERR7219980	2005	gyrA-S83F
E181	ERR7219981	2005	gyrA-S83F
E182	ERR7219982	2005	gyrA-S83F
E183	ERR7219983	2005	gyrA-S83F
E184	ERR7219984	2005	gyrA-S83F
E185	ERR7219985	2005	gyrA-S83Y
E186	ERR7219986	2006	gyrA-S83Y
E187	ERR7219987	2006	gyrA-S83F
E188	ERR7219988	2006	gyrA-S83F
E189	ERR7219989	2006	gyrA-S83F
E19	ERR7219990	2005	gyrA-S83F
E190	ERR7219991	2006	gyrA-S83F
E191	ERR7219992	2006	gyrA-S83F
E192	ERR7219993	2006	gyrA-S83Y
E193	ERR7219994	2006	gyrA-S83F
E194	ERR7219995	2006	gyrA-S83Y
E195	ERR7219996	2006	gyrA-S83F
E196	ERR7219997	2006	gyrA-S83Y
E197	ERR7219998	2006	gyrA-S83F
E198	ERR7219999	2005	gyrA-S83F
E199	ERR7220000	2005	gyrA-S83Y
E2	ERR7220001	2000	gyrA-D87G
E20	ERR7220002	2005	gyrA-S83F
E200	ERR7220003	2005	gyrA-S83F
E201	ERR7220005	2005	gyrA-S83F
E202	ERR7220006	2005	gyrA-S83F
E203	ERR7220007	2008	gyrA-S83F
E204	ERR7220008	2006	gyrA-D87G
E205	ERR7220009	2010	gyrA-S83F
E206	ERR7222487	2014	gyrA-S83F
E207	ERR7220010	2015	gyrA-S83F
E208	ERR7220011	2006	gyrA-S83Y
E209	ERR7220012	2009	gyrA-S83F
E21	ERR7220013	2005	gyrA-S83F
E210	ERR7222488	2013	gyrA-S83F
E211	ERR7220014	2013	gyrA-S83F
E212	ERR7220015	2015	gyrA-S83F
E213	ERR7220016	2006	gyrA-S83F
E214	ERR7220017	2013	gyrA-S83F
E215	ERR7220018	2013	gyrA-S83F
E216	ERR7222489	2013	gyrA-S83F
E217	ERR7220019	2014	gyrA-S83F
E218	ERR7220020	2015	gyrA-S83Y
E219	ERR7220021	2011	gyrA-S83Y
E22	ERR7220022	2005	gyrA-S83F
E220	ERR7220023	2012	gyrA-S83F
E221	ERR7222490	2012	gyrA-S83F
E222	ERR7220024	2013	gyrA-S83F
E223	ERR7220025	2014	gyrA-S83F
E224	ERR7220026	2014	gyrA-S83F
E225	ERR7220027	2014	gyrA-S83F
E226	ERR7220028	2014	gyrA-S83F
E227	ERR7220029	2015	gyrA-S83F
E228	ERR7220030	2006	gyrA-S83F
E229	ERR7220031	2015	gyrA-S83F
E23	ERR7220032	2006	gyrA-S83F
E230	ERR7222491	2015	gyrA-S83Y
E231	ERR7220033	2010	gyrA-S83F
E232	ERR7220034	2011	gyrA-D87Y
E233	ERR7220035	2011	gyrA-S83F
E234	ERR7220068	2011	gyrA-S83F
E235	ERR7220069	2011	gyrA-S83F
E236	ERR7220070	2012	gyrA-S83F
E237	ERR7220071	2013	gyrA-S83F
E238	ERR7220072	2014	gyrA-S83F
E239	ERR7220073	2013	gyrA-S83F
E24	ERR7222492	2006	gyrA-D87G
E240	ERR7220074	2014	gyrA-S83F
E241	ERR7220075	2010	gyrA-S83F
E242	ERR7220076	2010	gyrA-S83F
E243	ERR7220077	2010	gyrA-S83F
E244	ERR7220078	2011	gyrA-S83F
E245	ERR7220079	2011	gyrA-S83F
E246	ERR7220080	2012	gyrA-S83F
E247	ERR7220081	2013	gyrA-S83F
E248	ERR7220082	2010	gyrA-S83F
E249	ERR7220083	2012	gyrA-S83F
E25	ERR7220084	2006	No_mutation
E250	ERR7220085	2012	gyrA-S83F
E251	ERR7220086	2012	gyrA-S83F
E252	ERR7220087	2012	gyrA-S83F
E253	ERR7220088	2012	gyrA-S83F
E254	ERR7220089	2013	gyrA-S83F
E255	ERR7220090	2013	gyrA-S83F
E256	ERR7223923	2013	gyrA-S83F
E257	ERR7220091	2013	gyrA-S83Y
E258	ERR7220092	2010	gyrA-D87G
E259	ERR7220093	2010	gyrA-S83F
E26	ERR7220094	2006	gyrA-S83F
E260	ERR7220095	2013	gyrA-S83F
E261	ERR7220096	2015	gyrA-S83F
E262	ERR7220097	2009	gyrA-D87Y
E263	ERR7220098	2009	gyrA-S83F
E264	ERR7223954	2009	gyrA-S83F
E265	ERR7220099	2011	gyrA-S83F
E266	ERR7220100	2011	gyrA-S83F
E267	ERR7222493	2011	gyrA-S83F
E268	ERR7220101	2012	gyrA-S83Y
E269	ERR7220102	2014	gyrA-S83F
E27	ERR7220103	2006	gyrA-S83F
E270	ERR7220104	2014	gyrA-S83F
E271	ERR7220105	2015	gyrA-S83F
E272	ERR7220106	2015	gyrA-S83F
E273	ERR7220107	2010	gyrA-S83F
E274	ERR7220108	2010	gyrA-S83F
E275	ERR7220109	2011	gyrA-S83F
E276	ERR7220110	2011	gyrA-S83Y
E277	ERR7222494	2011	gyrA-S83F
E278	ERR7220111	2013	gyrA-S83F
E279	ERR7220112	2012	gyrA-S83F
E28	ERR7220113	2006	gyrA-S83F
E280	ERR7220114	2013	gyrA-S83F
E281	ERR7220115	2014	gyrA-S83F
E282	ERR7220116	2014	gyrA-S83F
E283	ERR7220117	2015	gyrA-S83F
E284	ERR7220124	2015	gyrA-S83Y
E285	ERR7222495	2010	gyrA-S83F
E286	ERR7220125	2010	gyrA-S83F
E287	ERR7220126	2011	gyrA-D87G
E288	ERR7220127	2011	gyrA-S83F
E289	ERR7220128	2011	gyrA-S83F
E29	ERR7220129	2006	gyrA-S83F
E290	ERR7222496	2012	gyrA-S83F
E291	ERR7220130	2010	gyrA-S83F
E292	ERR7220131	2011	gyrA-S83F
E293	ERR7220132	2011	gyrA-S83F
E294	ERR7220133	2011	gyrA-S83F
E295	ERR7220134	2011	gyrA-S83F
E296	ERR7220140	2012	gyrA-S83F
E297	ERR7220151	2013	gyrA-S83F
E298	ERR7220161	2013	gyrA-S83F
E299	ERR7220171	2015	gyrA-S83Y
E3	ERR7220172	2001	gyrA-D87G
E30	ERR7220183	2006	gyrA-S83F
E300	ERR7220184	2010	gyrA-S83F
E301	ERR7220185	2010	gyrA-S83F
E302	ERR7220186	2015	gyrA-S83F
E303	ERR7220187	2011	gyrA-S83F
E304	ERR7220188	2014	gyrA-S83F
E305	ERR7220317	2015	gyrA-S83F
E306	ERR7222497	2010	gyrA-S83Y
E307	ERR7222498	2008	gyrA-S83Y
E308	ERR7220318	2008	gyrA-S83Y
E309	ERR7220319	2008	gyrA-S83F
E310	ERR7220320	2008	gyrA-S83F
E311	ERR7222499	2008	gyrA-S83F
E312	ERR7220321	2008	gyrA-S83F
E313	ERR7222500	2007	gyrA-S83F
E314	ERR7220372	2007	gyrA-S83F
E315	ERR7220373	2011	gyrA-S83F
E316	ERR7220374	2004	gyrA-S83Y
E317	ERR7220375	2006	gyrA-S83F
E318	ERR7220376	2015	gyrA-S83Y
E319	ERR7220377	2016	gyrA-S83F
E320	ERR7223989	2013	gyrA-S83F
E321	ERR7220378	2016	gyrA-S83F
E322	ERR7222518	2016	gyrA-S83F
E323	ERR7220379	2016	gyrA-S83F
E324	ERR7220380	2016	gyrA-S83F
E325	ERR7222519	2016	gyrA-S83F
E326	ERR7220381	2016	gyrA-S83F
E327	ERR7220382	2016	gyrA-S83F
E328	ERR7220383	2016	gyrA-S83F
E329	ERR7220384	2016	gyrA-S83Y
E330	ERR7222520	2016	gyrA-S83F
E331	ERR7220385	2016	gyrA-S83F
E332	ERR7220386	2016	gyrA-S83F
E333	ERR7220387	2016	gyrA-S83F
E334	ERR7224355	2016	gyrA-S83F
E335	ERR7220388	2016	gyrA-S83F
E336	ERR7220391	2016	gyrA-S83F
E337	ERR7220394	2016	gyrA-S83F
E338	ERR7220395	2016	gyrA-S83F
E339	ERR7220399	2016	gyrA-S83F
E340	ERR7220402	2016	gyrA-S83F
E341	ERR7220407	2009	gyrA-S83F
E342	ERR7220408	2010	gyrA-S83F
E343	ERR7220409	2005	gyrA-S83F
E344	ERR7220410	2006	gyrA-D87G
E345	ERR7220413	2008	gyrA-S83Y
E346	ERR7220424	2015	gyrA-S83F
E347	ERR7220435	2015	gyrA-S83F
E348	ERR7220507	2007	gyrA-S83F
E349	ERR7221621	2007	gyrA-S83Y
E350	ERR7221640	2007	gyrA-S83F
E351	ERR7222521	2006	gyrA-D87G
E352	ERR7221659	2007	gyrA-S83Y
E353	ERR7221662	2007	gyrA-D87Y
E354	ERR7222523	2007	gyrA-S83F
E355	ERR7221696	2007	gyrA-S83F
E356	ERR7221697	2008	gyrA-S83F
E357	ERR7222147	2007	gyrA-S83F
E358	ERR7222148	2008	gyrA-S83Y
E359	ERR7222156	2007	gyrA-S83F
E360	ERR7222157	2005	gyrA-S83F
E361	ERR7222158	2005	No_mutation
E362	ERR7222524	2007	gyrA-S83F
E37	ERR7222164	2005	No_mutation
E38	ERR7222165	2005	gyrA-S83Y
E39	ERR7222166	2005	gyrA-S83F
E4	ERR7222167	2004	gyrA-S83F
E40	ERR7222168	2005	gyrA-S83Y
E41	ERR7222169	2005	gyrA-S83Y
E42	ERR7222170	2006	gyrA-S83F
E43	ERR7222171	2006	gyrA-S83F
E44	ERR7222172	2006	gyrA-S83Y
E45	ERR7222173	2006	gyrA-S83F
E46	ERR7222174	2006	gyrA-S83Y
E47	ERR7222175	2006	gyrA-D87G
E48	ERR7222176	2006	gyrA-S83F
E49	ERR7222177	2006	gyrA-S83Y
E5	ERR7222178	2005	gyrA-S83F
E50	ERR7222179	2006	gyrA-S83F
E51	ERR7222180	2006	gyrA-S83F
E52	ERR7222182	2006	gyrA-S83F
E53	ERR7222525	2006	gyrA-S83F
E54	ERR7222184	2006	gyrA-S83F
E55	ERR7222185	2006	gyrA-S83F
E56	ERR7222186	2006	gyrA-S83F
E57	ERR7222187	2007	gyrA-S83F
E58	ERR7222188	2007	gyrA-S83F
E59	ERR7222198	2007	gyrA-S83F
E60	ERR7222199	2007	gyrA-S83F
E61	ERR7222200	2007	gyrA-S83F
E62	ERR7222202	2007	gyrA-S83F
E63	ERR7222203	2007	gyrA-S83F
E64	ERR7222204	2007	gyrA-S83F
E65	ERR7222205	2007	gyrA-S83F
E66	ERR7222206	2007	gyrA-S83Y
E67	ERR7222207	2007	gyrA-S83Y
E68	ERR7222208	2007	gyrA-S83F
E69	ERR7222209	2007	gyrA-S83F
E7	ERR7222210	2005	gyrA-S83F
E70	ERR7222211	2007	gyrA-S83F
E71	ERR7224287	2007	gyrA-S83F
E72	ERR7224288	2007	gyrA-D87Y
E73	ERR7222640	2007	gyrA-S83F
E74	ERR7222384	2005	gyrA-S83F
E75	ERR7222385	2005	gyrA-S83F
E76	ERR7222386	2005	gyrA-S83F
E78	ERR7222387	2005	gyrA-S83F
E79	ERR7222388	2005	gyrA-S83F
E8	ERR7222389	2005	gyrA-S83F
E80	ERR7222641	2005	gyrA-S83F
E81	ERR7222394	2005	gyrA-S83F
E82	ERR7222396	2005	gyrA-S83F
E83	ERR7222399	2005	gyrA-S83F
E84	ERR7222400	2005	gyrA-S83F
E85	ERR7222401	2007	gyrA-S83Y
E86	ERR7222402	2007	gyrA-S83Y
E87	ERR7222403	2007	gyrA-S83Y
E88	ERR7222404	2007	gyrA-S83F
E89	ERR7222405	2007	gyrA-S83F
E9	ERR7222406	2005	gyrA-S83F
E90	ERR7222407	2007	gyrA-S83F
E91	ERR7222408	2007	gyrA-S83Y
E92	ERR7222409	2007	gyrA-S83F
E93	ERR7222410	2007	gyrA-S83F
E94	ERR7222411	2007	gyrA-S83F
E95	ERR7222412	2007	gyrA-S83F
E96	ERR7209496	2007	gyrA-S83F
E97	ERR7222413	2007	gyrA-S83F
E98	ERR7222414	2007	gyrA-S83Y
E99	ERR7222415	2007	gyrA-S83F
NC_006511	NC_006511		No_mutation
NC_011147	NC_011147	2002	No_mutation
	DRR090580		gyrA-S83F
	DRR090589		gyrA-S83F
	ERR1197643	2013	gyrA-S83F
	ERR1197644	2013	No_mutation
	ERR1197645	2013	No_mutation
	ERR1197647	2013	No_mutation
	ERR1197648	2013	No_mutation
	ERR1197650	2013	No_mutation
	ERR1197651	2013	No_mutation
	ERR1197652	2013	No_mutation
	ERR1197653	2013	No_mutation
	ERR1197656	2014	gyrA-S83Y
	DRR090590		gyrA-S83F
	ERR1197657	2014	No_mutation
	ERR1197658	2014	No_mutation
	ERR1197660	2014	No_mutation
	SRR1957891	2014	gyrA-S83F
	SRR1957925	2014	gyrA-S83F
	SRR1958013	2014	gyrA-S83F
	SRR1958066	2014	gyrA-S83F
	SRR1958082	2014	gyrA-S83F
	ERR1197663	2014	gyrA-S83F
	SRR1958122	2014	gyrA-S83Y
	SRR1958296	2014	gyrA-S83F
	SRR1958366	2014	gyrA-S83Y
	SRR1958400	2014	gyrA-S83F
	SRR1958480	2014	gyrA-S83F
	SRR1958562	2014	gyrA-S83F
	SRR1958621	2014	No_mutation
	SRR1958624	2014	gyrA-S83F
	SRR1958672	2014	gyrA-S83F
	SRR1959262	2014	gyrA-S83F
	ERR1197664	1999	No_mutation
	SRR1959368	2015	gyrA-S83F
	SRR1959388	2014	No_mutation
	SRR1959407	2014	No_mutation
	SRR1960046	2014	gyrA-S83F
	SRR1960306	2015	gyrA-S83Y
	SRR1960984	2014	gyrA-S83F
	SRR1961774	2014	gyrA-S83F
	SRR1962295	2014	gyrA-S83F
	SRR1963106	2014	gyrA-S83Y
	SRR1963116	2014	gyrA-S83F
	ERR1197665	2008	No_mutation
	SRR1963316	2014	gyrA-S83F
	SRR1963436	2014	gyrA-S83F
	SRR1963489	2014	gyrA-S83F
	SRR1965063	2014	gyrA-S83F
	SRR1965112	2014	gyrA-S83F
	SRR1965164	2015	gyrA-S83F
	SRR1965169	2014	gyrA-S83F
	SRR1965295	2015	gyrA-S83F
	SRR1965296	2014	gyrA-S83F
	SRR1965396	2014	gyrA-S83F
	ERR1197666	2010	No_mutation
	SRR1965452	2015	gyrA-S83F
	SRR1965539	2014	gyrA-S83F
	SRR1965674	2014	gyrA-S83F
	SRR1965748	2014	gyrA-S83F
	SRR1965766	2014	No_mutation
	SRR1965939	2014	gyrA-S83F
	SRR1966247	2014	No_mutation
	SRR1966251	2015	gyrA-S83Y
	SRR1966286	2015	gyrA-S83F
	SRR1966484	2014	gyrA-S83F
	ERR1197667	2011	No_mutation
	SRR1966679	2014	gyrA-S83Y
	SRR1966698	2014	gyrA-S83Y
	SRR1966714	2014	gyrA-S83F
	SRR1966751	2015	gyrA-S83F
	SRR1966792	2014	gyrA-S83F
	SRR1966999	2015	gyrA-S83Y
	SRR1967021	2014	gyrA-S83F
	SRR1967116	2014	gyrA-S83F
	SRR1967182	2014	gyrA-S83F
	SRR1967350	2014	gyrA-S83F
	ERR1197668	2012	No_mutation
	SRR1967359	2015	gyrA-S83F
	SRR1967427	2014	gyrA-S83F
	SRR1967509	2015	gyrA-S83Y
	SRR1967567	2014	gyrA-S83F
	SRR1967623	2015	gyrA-S83Y
	SRR1967653	2014	gyrA-S83F
	SRR1967684	2014	gyrA-S83F
	SRR1967770	2014	gyrA-S83F
	SRR1967799	2014	gyrA-S83F
	SRR1967815	2014	gyrA-S83F
	ERR1197669	2012	No_mutation
	SRR1967908	2014	gyrA-S83F
	SRR1967944	2014	No_mutation
	SRR1967964	2015	gyrA-S83F
	SRR1968016	2014	gyrA-S83F
	SRR1968025	2014	gyrA-S83F
	SRR1968029	2015	gyrA-S83F
	SRR1968104	2014	gyrA-S83F
	SRR1968155	2014	gyrA-S83F
	SRR1968229	2014	gyrA-S83F
	SRR1968271	2015	gyrA-S83F
	DRR090591		gyrA-S83F
	ERR1197670	2012	No_mutation
	SRR1968371	2015	gyrA-S83F
	SRR1968448	2015	gyrA-S83Y
	SRR1968451	2014	gyrA-S83F
	SRR1968537	2015	gyrA-S83F
	SRR1968581	2014	gyrA-S83F
	SRR1968591	2015	gyrA-S83F
	SRR1968601	2015	gyrA-S83F
	SRR1968769	2015	gyrA-S83Y
	SRR1968862	2014	gyrA-S83F
	SRR1968902	2014	gyrA-S83F
	ERR1197671	2012	No_mutation
	SRR1968925	2015	gyrA-S83Y
	SRR1968953	2014	No_mutation
	SRR1968996	2014	gyrA-S83F
	SRR1969073	2014	gyrA-S83F
	SRR1969102	2014	gyrA-S83F
	SRR1969186	2015	gyrA-S83F
	SRR1969243	2014	No_mutation
	SRR1969312	2014	gyrA-S83F
	SRR1969442	2014	gyrA-S83F
	SRR1969501	2014	gyrA-S83F
	ERR1197672	2012	No_mutation
	SRR1969529	2014	gyrA-S83F
	SRR1969645	2015	gyrA-S83F
	SRR1969902	2014	gyrA-S83F
	SRR1969939	2014	gyrA-S83F
	SRR1970002	2014	gyrA-S83Y
	SRR1970040	2015	gyrA-S83F
	SRR1970061	2015	gyrA-S83Y
	SRR1970166	2014	gyrA-S83Y
	SRR1970238	2014	gyrA-S83F
	SRR1970304	2014	gyrA-S83F
	ERR1197673	2012	No_mutation
	SRR3048563		gyrA-S83Y
	SRR3048755		gyrA-S83Y
	SRR3048781		gyrA-S83F
	SRR3048871		No_mutation
	SRR3048952		gyrA-S83F
	SRR3048984		gyrA-S83F
	SRR3049006		gyrA-S83F
	SRR3049007		gyrA-S83F
	SRR3049025		gyrA-S83F
	SRR3049096		No_mutation
	ERR1197674	2012	No_mutation
	SRR3049131		gyrA-S83F
	SRR3049165		No_mutation
	SRR3049326		gyrA-S83F
	SRR3049328		gyrA-S83F
	SRR3049334		gyrA-S83F
	SRR3049468		gyrA-S83F
	SRR3049469		gyrA-S83F
	SRR3049470		gyrA-S83F
	SRR3049538		No_mutation
	SRR3049558		gyrA-S83F
	ERR1197675	2012	No_mutation
	SRR3049570		gyrA-S83F
	SRR3049651		gyrA-S83F
	SRR3049681		gyrA-S83Y
	SRR3049748		gyrA-S83F
	SRR3049768		gyrA-S83F
	SRR3049794		gyrA-S83F
	SRR3049812		gyrA-S83F
	SRR3049819		gyrA-S83F
	SRR3049858		gyrA-S83F
	SRR3049899		gyrA-S83Y
	ERR1197676	2012	No_mutation
	SRR3049962		gyrA-S83F
	SRR3286712	2015	gyrA-S83Y
	SRR3322209	2015	gyrA-S83F
	SRR3322330	2015	gyrA-S83Y
	SRR3322740	2015	gyrA-S83F
	SRR3322999	2015	gyrA-S83F
	SRR5193490	2015	gyrA-S83F
	SRR5193655	2016	gyrA-S83F
	SRR5193808	2015	gyrA-S83F
	SRR5215719	2016	gyrA-S83Y
	ERR1197678	2013	gyrA-D87N
	SRR5216211	2015	gyrA-S83F
	SRR5874468	2016	gyrA-S83Y
	SRR5887650	2016	gyrA-S83F
	SRR5957748	2016	gyrA-S83F
	SRR5974889	2016	gyrA-S83F
	SRR5974896	2016	gyrA-S83F
	SRR5974899	2016	No_mutation
	SRR5982991	2016	gyrA-S83F
	SRR5983003	2016	gyrA-S83F
	SRR5983011	2016	gyrA-S83Y
	ERR1197679	2013	No_mutation
	SRR5985806	2015	gyrA-S83F
	SRR5985807	2016	gyrA-S83Y
	SRR5985808	2016	gyrA-S83F
	SRR5985809	2015	gyrA-S83Y
	SRR5985810	2015	gyrA-S83F
	SRR5985811	2016	No_mutation
	SRR5985813	2016	gyrA-S83F
	SRR5985814	2016	gyrA-S83F
	SRR5985815	2016	gyrA-S83F
	SRR5985816	2015	gyrA-S83F
	ERR1197680	2013	No_mutation
	SRR5985817	2016	gyrA-S83F
	SRR5985819	2015	gyrA-S83Y
	SRR5985820	2015	gyrA-S83F
	SRR5985822	2016	gyrA-S83F
	SRR5985832	2015	gyrA-S83Y
	SRR5985833	2016	gyrA-S83F
	SRR5985834	2015	gyrA-S83Y
	SRR5985835	2015	No_mutation
	SRR5985836	2015	gyrA-S83F
	SRR5985837	2016	gyrA-S83F
	DRR090592		gyrA-S83F
	ERR1197681	2013	No_mutation
	SRR5985838	2016	gyrA-S83F
	SRR5985839	2016	gyrA-S83F
	SRR5985840	2015	gyrA-S83Y
	SRR5985841	2016	No_mutation
	SRR5985842	2015	gyrA-S83F
	SRR5985843	2016	gyrA-S83F
	SRR5985844	2015	gyrA-S83F
	SRR5985845	2015	gyrA-S83F
	SRR5985846	2015	gyrA-S83F
	SRR5985847	2015	gyrA-S83F
	ERR1197682	2013	No_mutation
	SRR5985848	2015	gyrA-S83F
	SRR5985849	2015	gyrA-S83F
	SRR5985850	2015	gyrA-S83F
	SRR5985852	2015	No_mutation
	SRR5985853	2015	gyrA-S83Y
	SRR5985854	2016	gyrA-S83F
	SRR5985855	2016	gyrA-S83F
	SRR5985856	2015	gyrA-S83F
	SRR5985857	2015	No_mutation
	SRR5985858	2015	gyrA-S83Y
	ERR1197683	2013	No_mutation
	SRR5985859	2015	gyrA-S83Y
	SRR5989244	2016	gyrA-S83F
	SRR5989245	2016	No_mutation
	SRR5989246	2016	No_mutation
	SRR5989247	2016	gyrA-S83F
	SRR5989248	2015	gyrA-S83F
	SRR5989251	2015	gyrA-S83Y
	SRR5989252	2015	gyrA-S83F
	SRR5989287	2015	gyrA-S83F
	SRR5989288	2015	gyrA-S83F
	ERR1197685	2013	No_mutation
	SRR5989291	2016	gyrA-S83F
	SRR5989295	2015	gyrA-S83F
	SRR5989296	2015	gyrA-S83F
	SRR5989299	2015	gyrA-S83F
	SRR5989301	2016	gyrA-S83F
	SRR5989304	2016	gyrA-S83F
	SRR5989308	2015	No_mutation
	SRR5989309	2016	gyrA-S83F
	SRR5989312	2015	gyrA-S83F
	SRR5989315	2015	gyrA-S83F
	ERR1197686	2013	No_mutation
	SRR5989317	2015	gyrA-S83F
	SRR5989318	2015	gyrA-S83Y
	SRR5989998	2016	gyrA-S83F
	SRR5989999	2015	gyrA-S83F
	SRR5990000	2015	gyrA-S83Y
	SRR5990002	2015	No_mutation
	SRR5990008	2015	gyrA-S83Y
	SRR5990009	2015	gyrA-S83F
	SRR5990013	2015	gyrA-S83F
	SRR5990019	2016	No_mutation
	ERR1197687	2013	No_mutation
	SRR5990021	2016	gyrA-S83F,gyrA-D87G
	SRR5990022	2015	gyrA-S83F
	SRR5990023	2016	gyrA-S83F
	SRR5990024	2015	gyrA-S83F
	SRR5990025	2015	gyrA-S83F
	SRR5990027	2016	gyrA-S83F
	SRR5990028	2015	gyrA-S83F
	SRR5990030	2015	gyrA-S83F
	SRR5990032	2015	gyrA-S83Y
	SRR5990034	2016	gyrA-S83F
	ERR1197688	2013	No_mutation
	SRR5990035	2015	gyrA-S83F
	SRR5990037	2015	gyrA-S83F
	SRR5990040	2015	No_mutation
	SRR5990041	2016	gyrA-S83Y
	SRR5990042	2015	gyrA-S83F
	SRR5990043	2016	gyrA-S83F
	SRR5990045	2015	gyrA-S83Y
	SRR5990046	2016	gyrA-S83F
	SRR5990047	2015	gyrA-S83Y
	SRR5990048	2015	gyrA-S83F
	ERR1197689	2013	No_mutation
	SRR5990049	2015	gyrA-S83Y
	SRR5990050	2015	gyrA-S83Y
	SRR5990051	2015	gyrA-S83F
	SRR5990057	2016	gyrA-S83F
	SRR5990293	2015	gyrA-S83F
	SRR5990295	2016	gyrA-S83Y
	SRR5990296	2015	gyrA-S83F
	SRR5990334	2015	gyrA-S83Y
	SRR5990419	2015	gyrA-S83Y
	SRR7209524	2017	gyrA-S83F
	ERR1197690	2013	No_mutation
	ERR1197691	2013	No_mutation
	DRR090593		gyrA-S83F
	ERR1197692	2013	No_mutation
	ERR1197693	2013	No_mutation
	ERR1197694	2013	No_mutation
	ERR134160	2002	No_mutation
	ERR134162	1997	gyrA-S83F
	ERR134163	1999	No_mutation
	ERR134164	2006	gyrA-S83F
	ERR134165	2005	gyrA-S83Y
	ERR134166	2004	gyrA-S83F
	ERR134168	1999	No_mutation
	DRR090594		gyrA-S83F
	ERR134170	2000	No_mutation
	ERR134171	1949	No_mutation
	ERR134173	2004	No_mutation
	ERR134179	2001	No_mutation
	ERR134180	2004	gyrA-S83Y
	ERR134181	1999	gyrA-S83F
	ERR134182	1998	No_mutation
	ERR134183	2005	gyrA-S83F
	ERR134185	2004	gyrA-S83F
	ERR134186	2002	No_mutation
	DRR090595		gyrA-S83F
	ERR134187	2000	No_mutation
	ERR134188	1999	No_mutation
	ERR134190	2005	gyrA-S83F
	ERR134191	2001	No_mutation
	ERR134194	1999	No_mutation
	ERR134196	2006	No_mutation
	ERR134197	2000	No_mutation
	ERR134199	1997	No_mutation
	ERR134201	2005	gyrA-S83F
	ERR134205	1997	No_mutation
	DRR090596		gyrA-S83F
	ERR134207	2002	No_mutation
	ERR134208	1917	No_mutation
	ERR134209	1925	No_mutation
	ERR134210	1946	No_mutation
	ERR134212	1971	No_mutation
	ERR134214	1949	No_mutation
	ERR134215	1928	No_mutation
	ERR134216	1949	No_mutation
	ERR134217	1949	No_mutation
	ERR134218	1949	No_mutation
	DRR090597		gyrA-S83F
	ERR134219	1949	No_mutation
	ERR134221	2001	No_mutation
	ERR134223	1952	No_mutation
	ERR134224	1954	No_mutation
	ERR134226	1957	No_mutation
	ERR134227	1958	No_mutation
	ERR134228	1958	No_mutation
	ERR134229	1960	No_mutation
	ERR134230	1952	No_mutation
	ERR134231	1973	No_mutation
	DRR090598		gyrA-S83F
	ERR134232	1950	No_mutation
	ERR134234	1962	No_mutation
	ERR134235	1963	No_mutation
	ERR134236	1963	No_mutation
	ERR134237	2006	gyrA-S83Y
	ERR134238	1965	No_mutation
	ERR134239	1965	No_mutation
	ERR134240	1966	No_mutation
	ERR134241	1966	No_mutation
	ERR134242	1968	No_mutation
	DRR090581		gyrA-S83F
	DRR090599		gyrA-S83F
	ERR134245	2006	gyrA-D87N
	ERR134246	1980	No_mutation
	ERR134247	2006	gyrA-S83F
	ERR134249	1943	No_mutation
	ERR134250	1954	No_mutation
	ERR134251	1954	No_mutation
	ERR134253	1963	No_mutation
	ERR134254	2003	No_mutation
	ERR134255	2003	gyrA-S83F
	ERR1837145	2015	gyrA-S83F
	DRR090600		gyrA-S83F
	ERR1837153	2014	gyrA-S83F
	ERR1837181	2011	gyrA-S83F
	ERR1837185	2011	gyrA-S83F
	ERR1837186	2012	gyrA-S83F
	ERR1837194	2010	gyrA-S83F
	ERR1837195	2010	gyrA-S83F
	ERR1837198	2010	gyrA-S83F
	ERR1837199	2010	gyrA-S83F
	ERR1837200	2010	gyrA-S83F
	ERR1837204	2009	gyrA-S83F
	DRR090601		gyrA-S83F
	ERR1837207	2009	gyrA-S83F
	ERR1837208	2009	gyrA-S83F
	ERR1837209	2009	gyrA-S83F
	ERR1837234	2010	gyrA-S83F
	ERR1837277	2013	No_mutation
	ERR1837291	2009	gyrA-S83F
	ERR1837292	2009	gyrA-S83F
	ERR1837293	2009	gyrA-S83F
	ERR1837294	2009	gyrA-S83F
	ERR1837295	2009	gyrA-S83F
	DRR090602		gyrA-S83F
	ERR1837296	2009	gyrA-S83F
	ERR1837297	2009	gyrA-S83F
	ERR1837298	2009	gyrA-S83F
	ERR1837299	2009	gyrA-S83F
	ERR1837300	2010	gyrA-S83F
	ERR1837301	2010	gyrA-S83F
	ERR1837302	2010	gyrA-S83F
	ERR1837303	2010	gyrA-S83F
	ERR1837304	2010	gyrA-S83F
	ERR1837305	2011	gyrA-S83F
	ERR028898	2004	No_mutation
	ERR1837307	2011	gyrA-S83F
	ERR1837308	2011	gyrA-S83F
	ERR1837309	2011	gyrA-S83F
	ERR1837310	2011	gyrA-S83F
	ERR1837311	2011	gyrA-S83F
	ERR1837312	2011	gyrA-S83F
	ERR1837313	2011	gyrA-S83F
	ERR1837314	2011	gyrA-S83F
	ERR1837316	2011	gyrA-S83F
	ERR1837318	2012	gyrA-S83F
	ERR028900	2001	No_mutation
	ERR1837319	2012	gyrA-S83F
	ERR1837320	2012	gyrA-S83F
	ERR1837321	2011	gyrA-S83F
	ERR1837322	2012	gyrA-S83F
	ERR1837323	2012	gyrA-S83F
	ERR1837324	2012	gyrA-S83F
	ERR1837325	2012	gyrA-S83F
	ERR1837326	2012	gyrA-S83F
	ERR1837327	2013	gyrA-S83F
	ERR1837330	2013	gyrA-S83F
	ERR028913	2001	No_mutation
	ERR1837332	2013	gyrA-S83F
	ERR1837333	2014	gyrA-S83F
	ERR1837334	2014	gyrA-S83F
	ERR1842960	2010	gyrA-S83F
	ERR1842961	2010	gyrA-S83F
	ERR1842962	2010	gyrA-S83F
	ERR1842963	2010	gyrA-S83F
	ERR1842965	2011	gyrA-S83F
	ERR1842966	2014	gyrA-S83F
	ERR1842967	2015	gyrA-S83F
	ERR028925	2006	gyrA-S83F
	ERR2213866	2016	gyrA-S83F
	ERR2213880	2016	gyrA-S83F
	ERR2213881	2016	gyrA-S83F
	ERR2213882	2016	gyrA-S83F
	ERR2213883	2016	gyrA-S83F
	ERR3900180	2017	gyrA-S83F
	ERR3900187	2017	gyrA-S83F
	ERR3900198	2017	gyrA-S83F
	ERR3900199	2017	gyrA-S83F
	ERR3900200	2017	gyrA-S83Y
	ERR028926	2001	gyrA-S83F
	ERR3900201	2017	gyrA-S83F
	ERR3900202	2017	gyrA-S83F
	ERR3900203	2017	gyrA-S83Y
	ERR3900204	2017	gyrA-S83F
	ERR3900205	2016	gyrA-S83F
	ERR3900206	2017	gyrA-S83F
	ERR3900207	2017	gyrA-S83Y
	ERR3900208	2017	gyrA-S83F
	ERR3900209	2017	gyrA-S83Y
	ERR028938	1949	No_mutation
	DRR090582		gyrA-S83F
	ERR028939	2001	gyrA-S83F
	ERR028950	2000	No_mutation
	ERR028951	1952	No_mutation
	ERR028952	2001	No_mutation
	ERR028963	2000	gyrA-S83F
	ERR028964	1945	No_mutation
	ERR028965	2006	No_mutation
	ERR028989	2000	No_mutation
	ERR028990	1958	No_mutation
	ERR030055	1958	No_mutation
	DRR090583		gyrA-S83F
	ERR030059	2005	No_mutation
	ERR030073	1977	No_mutation
	ERR030085	2005	No_mutation
	ERR030086	1956	No_mutation
	ERR030089	1999	No_mutation
	ERR030100	1997	No_mutation
	ERR030104	2004	gyrA-S83F
	ERR030105	1962	No_mutation
	ERR030111	2005	gyrA-S83F
	ERR030113	1998	No_mutation
	DRR090584		gyrA-S83F
	ERR030139	1999	No_mutation
	ERR030141	2002	No_mutation
	ERR033909	2006	gyrA-S83F
	ERR033910	2005	gyrA-S83F
	ERR033911	2004	gyrA-S83F
	ERR033912	2004	gyrA-S83F
	ERR033913	2002	gyrA-S83F
	ERR033914	2003	gyrA-S83F
	ERR033915	2002	gyrA-S83F
	ERR033916	2002	gyrA-S83Y
	DRR090585		gyrA-S83F
	ERR033918	2007	No_mutation
	ERR033919	2002	No_mutation
	ERR033920	2003	No_mutation
	ERR033922	2005	No_mutation
	ERR033923	2005	No_mutation
	ERR033924	2005	No_mutation
	ERR033925	2007	gyrA-S83F
	ERR033926	2006	gyrA-S83F
	ERR033927	2006	gyrA-S83F
	ERR033928	2005	gyrA-S83F
	DRR090586		gyrA-S83F
	ERR033929	2007	gyrA-S83F
	ERR033930	2007	gyrA-S83F
	ERR033931	2007	gyrA-S83F
	ERR033932	2007	gyrA-S83F
	ERR033933	2005	gyrA-S83F
	ERR033936	2004	gyrA-S83F
	ERR912269	2009	gyrA-S83F
	ERR912270	2009	gyrA-S83F
	ERR033937	2004	No_mutation
	ERR912271	2010	gyrA-S83F
	ERR912272	2010	gyrA-S83F
	ERR912598	2010	gyrA-S83F
	ERR912599	2010	gyrA-S83F
	ERR912602	2011	gyrA-S83F
	ERR912603	2011	gyrA-S83F
	ERR912605	2010	gyrA-S83F
	ERR912606	2011	gyrA-S83F
	ERR912607	2011	gyrA-S83F
	ERR912608	2010	gyrA-S83F
	ERR033938	2004	gyrA-S83F
	ERR912609	2010	gyrA-S83F
	ERR033940	2004	No_mutation
	ERR033941	2003	No_mutation
	DRR090587		gyrA-S83F
	ERR033942	2003	gyrA-S83F
	ERR033943	2005	gyrA-S83F
	ERR033944	2005	gyrA-S83F
	ERR033945	2003	gyrA-S83F
	ERR033946	2004	gyrA-S83F
	ERR034053	2005	No_mutation
	ERR034054	2005	No_mutation
	ERR034058	2005	gyrA-S83F
	ERR034059	2007	No_mutation
	ERR1197521	2000	gyrA-S83F
	DRR090588		gyrA-S83F
	ERR1197523	2003	No_mutation
	ERR1197525	2005	No_mutation
	ERR1197527	2013	No_mutation
	ERR1197528	2013	gyrA-S83F
	ERR1197529	2013	No_mutation
	ERR1197530	2013	No_mutation
	ERR1197639	2013	No_mutation
	ERR1197640	2013	No_mutation
	ERR1197641	2013	gyrA-S83F
	ERR1197642	2013	No_mutation
S3144	ERS3650040	2014	gyrA-S83F
S4071	ERS8230986	2015	gyrA-S83F
S4100	ERS8230987	2015	gyrA-S83F
S4514	ERS8230988	2012	gyrA-S83F
SEAP7506366	ERR4362420	2017	gyrA-S83F
SEAP7506374	ERR4303863	2017	gyrA-S83F
SEAP7506375	ERR4362424	2017	gyrA-S83F
SEAP7506377	ERR4303871	2017	gyrA-S83F
SEAP7506382	ERR4362432	2017	gyrA-S83F
SEAP7506385	ERR4362436	2017	gyrA-S83F
SEAP7506398	ERR4362448	2017	gyrA-S83F
SEAP7506429	ERR4304041	2017	gyrA-S83F
SEAP7506431	ERR4362468	2017	gyrA-S83F
SEAP7506439	ERR4304073	2017	gyrA-S83F
SEAP7506441	ERR4362476	2017	gyrA-S83F
SEAP7506445	ERR4362480	2017	gyrA-S83F
SEAP7506448	ERR4362489	2017	gyrA-S83F
SEAP7506453	ERR4304109	2017	gyrA-S83Y
SEAP7506464	ERR4303763	2017	gyrA-S83F
SEAP7506470	ERR4303787	2017	gyrA-S83F
SEAP7506473	ERR4303799	2017	gyrA-S83F
SEAP7506476	ERR4303811	2017	gyrA-S83F
SEAP7506484	ERR4303844	2017	gyrA-S83F
SEAP7506497	ERR4303895	2017	gyrA-S83Y
SEAP7506520	ERR4303989	2016	gyrA-S83F
SEAP7506532	ERR4362497	2017	gyrA-S83F
SEAP7506537	ERR4304050	2018	gyrA-S83F
SEAP7506538	ERR4304054	2018	gyrA-S83F
SEAP7506547	ERR4304090	2018	gyrA-S83F
SEAP7506549	ERR4304098	2018	gyrA-S83F
SEAP7506581	ERR4303841	2018	gyrA-S83F
SEAP7506584	ERR4303853	2018	gyrA-S83F
SEAP7506588	ERR4303869	2018	gyrA-S83F
SEAP7506590	ERR4362501	2018	gyrA-S83F
SEAP7506592	ERR4362505	2018	gyrA-S83F
SEAP7506596	ERR4303893	2018	gyrA-S83F
SEAP7506606	ERR4303933	2018	gyrA-S83F
SEAP7506608	ERR4303938	2018	gyrA-S83Y
SEAP7506610	ERR4303946	2018	gyrA-S83F
SEAP7506618	ERR4303978	2018	gyrA-S83F
SEAP7506627	ERR4304014	2018	gyrA-S83F
SEAP7506629	ERR4304022	2018	gyrA-S83F
SEAP7506634	ERR4362509	2018	gyrA-S83F
SEAP7506636	ERR4304047	2018	gyrA-S83F
SEAP7506640	ERR4304059	2018	gyrA-S83F
SEAP7506642	ERR4304067	2018	gyrA-S83F
SEAP7506643	ERR4304071	2018	gyrA-S83F
SEAP7506645	ERR4304075	2018	gyrA-S83F
SEAP7506652	ERR4362521	2018	gyrA-S83F
SEAP7506656	ERR4304111	2017	gyrA-S83F
SEAP7506658	ERR4362339	2018	gyrA-S83F
SEAP7506670	ERR4362384	2017	gyrA-S83F
SEAP7506673	ERR4362397	2017	gyrA-S83F
SEAP7506698	ERR4362498	2017	gyrA-S83F
SEAP7506700	ERR4362506	2017	gyrA-S83Y
SEAP7506702	ERR4362514	2017	gyrA-S83F
SEAP7506705	ERR4362526	2017	gyrA-S83F
SEAP7506707	ERR4362534	2017	gyrA-S83F
SEAP7506714	ERR4362558	2017	gyrA-S83F
SEAP7506716	ERR4362566	2017	gyrA-S83F
SEAP7506724	ERR4362599	2017	gyrA-S83F
SEAP7506737	ERR4362651	2017	gyrA-S83F
SEAP7506738	ERR4362655	2017	gyrA-S83F
SEAP7506746	ERR4362684	2017	gyrA-S83F
SEAP7506750	ERR4362697	2017	gyrA-S83F
SEAP7506758	ERR4362529	2017	gyrA-S83F
SEAP7506759	ERR4362344	2017	gyrA-S83F
SEAP7506762	ERR4362352	2017	gyrA-S83F
SEAP7506763	ERR4362356	2017	gyrA-S83F
SEAP7506764	ERR4362360	2017	gyrA-S83F
SEAP7506767	ERR4362373	2017	gyrA-S83F
SEAP7506770	ERR4362537	2017	gyrA-S83F
SEAP7506771	ERR4362385	2017	gyrA-S83F
SEAP7506778	ERR4362414	2017	gyrA-S83F
SEAP7506781	ERR4362426	2017	gyrA-S83F
SEAP7506783	ERR4362434	2017	gyrA-S83F
SEAP7506787	ERR4362450	2017	gyrA-S83F
SEAP7506789	ERR4362458	2017	gyrA-S83F
SEAP7506793	ERR4362474	2017	gyrA-S83F
SEAP7506794	ERR4362478	2017	gyrA-S83F
SEAP7506795	ERR4362482	2017	gyrA-S83F
SEAP7506796	ERR4362487	2017	gyrA-S83F
SEAP7506797	ERR4362491	2017	gyrA-S83Y
SEAP7506798	ERR4362495	2017	gyrA-S83F
SEAP7506804	ERR4362519	2017	gyrA-S83F
SEAP7506806	ERR4362527	2017	gyrA-S83Y
SEAP7506808	ERR4362535	2017	gyrA-S83F
SEAP7506811	ERR4362543	2017	gyrA-S83F
SEAP7506819	ERR4362545	2017	gyrA-S83F
SEAP7506820	ERR4362572	2017	gyrA-S83F
SEAP7506822	ERR4362580	2017	gyrA-S83F
SEAP7506825	ERR4362592	2016	gyrA-S83F
SEAP7506830	ERR4362604	2017	gyrA-S83F
SEAP7506835	ERR4362624	2017	gyrA-S83F
SEAP7506839	ERR4362565	2017	gyrA-S83F
SEAP7506843	ERR4362574	2016	gyrA-S83F
SEAP7506846	ERR4362644	2016	gyrA-S83F
SEAP7506850	ERR4362656	2016	gyrA-S83F
SEAP7506856	ERR4362582	2016	gyrA-S83F
SEAP7506858	ERR4362685	2016	gyrA-S83F
SEAP7506862	ERR4362702	2016	gyrA-S83F
SEAP7506865	ERR4362714	2016	gyrA-S83F
SEAP7506866	ERR4362333	2016	gyrA-S83F
SEAP7506869	ERR4362345	2018	gyrA-S83F
SEAP7506870	ERR4362349	2018	gyrA-S83F
SEAP7506872	ERR4362357	2018	gyrA-S83Y
SEAP7506873	ERR4362361	2018	gyrA-S83F
SEAP7506876	ERR4362374	2018	gyrA-S83F
SEAP7506877	ERR4362586	2018	gyrA-S83Y
SEAP7506879	ERR4362382	2018	gyrA-S83F
SEAP7506885	ERR4362407	2017	gyrA-S83F
SEAP7506886	ERR4362411	2017	gyrA-S83F
SEAP7506888	ERR4362419	2017	gyrA-S83F
SEAP7506889	ERR4362590	2017	gyrA-S83F
SEAP7506890	ERR4362423	2017	gyrA-S83F
SEAP7506895	ERR4362443	2017	gyrA-S83F
SEAP7506896	ERR4362447	2017	gyrA-S83Y
SEAP7506900	ERR4362594	2017	gyrA-S83F
SEAP7506905	ERR4362479	2017	gyrA-S83F
SEAP7506906	ERR4362483	2017	gyrA-S83F
SEAP7506912	ERR4362504	2017	gyrA-S83F
SEAP7506916	ERR4362598	2017	gyrA-S83F
SEAP7506925	ERR4362602	2017	gyrA-S83F
SEAP7506930	ERR4362606	2017	gyrA-S83Y
SEAP7506933	ERR4362577	2017	gyrA-S83F
SEAP7506936	ERR4362610	2017	gyrA-S83F
SEAP7506940	ERR4362601	2017	gyrA-S83F
SEAP7506959	ERR4362618	2017	gyrA-S83F
SEAP7506963	ERR4362682	2018	gyrA-S83F
SEAP7506964	ERR4362686	2018	gyrA-S83F
SEAP7506977	ERR4362622	2018	gyrA-S83F
SEAP7506979	ERR4362626	2018	gyrA-S83F
SEAP7506980	ERR4362358	2018	gyrA-S83F
SEAP7506981	ERR4362362	2018	gyrA-S83F
SEAP7506983	ERR4362366	2018	gyrA-S83F
SEAP7506984	ERR4362634	2017	gyrA-S83F
SEAP7506985	ERR4362638	2017	gyrA-S83F
SEAP7506994	ERR4362671	2018	gyrA-S83F
SEAP7507025	ERR4325907	2018	gyrA-S83F
SEAP7507031	ERR4325932	2018	gyrA-S83F
SEAP7507041	ERR4325968	2018	gyrA-S83F
SEAP7507042	ERR4325972	2018	gyrA-S83F
SEAP7507046	ERR4325988	2018	gyrA-S83F
SEAP7507049	ERR4325999	2018	gyrA-S83Y
SEAP7507053	ERR4326016	2018	gyrA-S83F
SEAP7507124	ERR4325884	2018	gyrA-S83F
SEAP7507132	ERR4325916	2018	gyrA-S83F
SEAP7507140	ERR4325945	2018	gyrA-S83F
SEAP7507149	ERR4325981	2018	gyrA-S83Y
SEAP7507159	ERR4326017	2018	gyrA-S83F
SEAP7507164	ERR4326037	2018	gyrA-S83F
SEAP7507183	ERR4326108	2018	gyrA-S83F
SEAP7507184	ERR4326111	2018	gyrA-S83F
SEAP7507188	ERR4326123	2018	gyrA-S83F
SEAP7507198	ERR4326151	2018	gyrA-S83F
SEAP7507201	ERR4326160	2018	gyrA-S83F
SEAP7507206	ERR4326175	2018	gyrA-S83Y
SEAP7507210	ERR4325841	2018	gyrA-S83F
SEAP7507222	ERR4325889	2018	gyrA-S83F
SEAP7507228	ERR4325913	2017	gyrA-S83F
SEAP7507233	ERR4325926	2018	gyrA-S83F
SEAP7507239	ERR4325950	2018	gyrA-S83Y
SEAP7507244	ERR4325970	2018	gyrA-S83F
SEAP7507251	ERR4325997	2017	gyrA-S83F
SEAP7507260	ERR4326034	2017	gyrA-S83F
SEAP7507265	ERR4326053	2018	gyrA-S83F
SEAP7507266	ERR4326057	2017	gyrA-S83F
SEAP7507278	ERR4326103	2017	gyrA-S83F
SEAP7507281	ERR4326112	2017	gyrA-S83F
SEAP7507294	ERR4326149	2017	gyrA-S83F
SEAP7507296	ERR4326155	2017	gyrA-S83F
SEAP7507300	ERR4326167	2017	gyrA-S83F
SEAP7507312	ERR4325858	2017	gyrA-S83F
SEAP7507321	ERR4325894	2017	gyrA-S83F
SEAP7507329	ERR4325923	2017	gyrA-S83F
SEAP7507338	ERR4325959	2017	gyrA-S83F
SEAP7507340	ERR4325967	2017	gyrA-S83Y
SEAP7507349	ERR4325998	2017	gyrA-S83F
SEAP7507354	ERR4326019	2017	gyrA-S83F
SEAP7507357	ERR4326031	2017	gyrA-S83F
SEAP7507359	ERR4326039	2017	gyrA-S83F
SEAP7507361	ERR4326047	2017	gyrA-S83F
SEAP7507370	ERR4326082	2017	gyrA-S83F
SEAP7507371	ERR4326086	2017	gyrA-S83Y
SEAP7507422	ERR4025231		gyrA-S83Y
SEAP7507437	ERR4025284	2017	gyrA-S83F
SEAP7507439	ERR4025288	2017	gyrA-S83F
SEAP7507444	ERR4025308	2017	gyrA-S83Y
SEAP7507446	ERR4025312	2017	gyrA-S83Y
SEAP7507450	ERR4025328		gyrA-S83Y
SEAP7507453	ERR4025336	2017	gyrA-S83F
SEAP7507454	ERR4025190	2017	gyrA-S83Y
SEAP7507456	ERR4025194	2017	gyrA-S83Y
SEAP7507459	ERR4025352	2017	gyrA-S83F
SEAP7507461	ERR4025360	2017	gyrA-S83Y
SEAP7507462	ERR4025361	2017	gyrA-S83Y
SEAP7507463	ERR4025198	2017	gyrA-S83Y
SEAP7507464	ERR4025365	2017	gyrA-S83F
SEAP7507477	ERR4025417	2017	gyrA-S83Y
SEAP7507484	ERR4025202	2017	gyrA-S83Y
SEAP7507485	ERR4025206	2017	gyrA-S83F
SEAP7507486	ERR4025210	2017	gyrA-S83Y
SEAP7507487	ERR4025445	2017	gyrA-S83Y
SEAP7507489	ERR4025450	2017	gyrA-S83F,gyrA-D87N
SEAP7507492	ERR4025218	2017	gyrA-S83F
SEAP7507493	ERR4025222	2017	gyrA-S83F
SEAP7507494	ERR4025462	2017	gyrA-S83Y
SEAP7507496	ERR4025466	2017	gyrA-S83Y
SEAP7507497	ERR4025470	2017	gyrA-S83F
SEAP7507503	ERR4025495	2017	gyrA-S83F
SEAP7507504	ERR4025499	2017	gyrA-S83Y
SEAP7507506	ERR4025230	2017	gyrA-S83F
SEAP7507507	ERR4025507	2017	gyrA-S83Y
SEAP7507508	ERR4025511	2017	gyrA-S83F
SEAP7507512	ERR4025527	2017	gyrA-S83Y
SEAP7507513	ERR4025234	2017	gyrA-S83Y
SEAP7507520	ERR4025242	2017	gyrA-S83Y
SEAP7507521	ERR4025246	2017	gyrA-S83Y
SEAP7507522	ERR4025547	2017	gyrA-S83Y
SEAP7507524	ERR4025171	2017	gyrA-S83Y
SEAP7507526	ERR4025179	2017	gyrA-S83F
SEAP7507529	ERR4025192	2017	gyrA-S83Y
SEAP7507530	ERR4025196	2017	gyrA-S83Y
SEAP7507531	ERR4025200	2017	gyrA-S83Y
SEAP7507532	ERR4025204	2017	gyrA-S83Y
SEAP7507533	ERR4025250	2017	gyrA-S83Y
SEAP7507534	ERR4025208	2017	gyrA-S83F
SEAP7507535	ERR4025212	2017	gyrA-S83Y
SEAP7507536	ERR4025216	2017	gyrA-S83Y
SEAP7507537	ERR4025220	2017	gyrA-S83Y
SEAP7507538	ERR4025224	2017	gyrA-S83Y
SEAP7507539	ERR4025228	2017	gyrA-S83Y
SEAP7507540	ERR4025254	2017	gyrA-S83Y
SEAP7507541	ERR4025232	2017	gyrA-S83Y
SEAP7507542	ERR4025236	2017	gyrA-S83Y
SEAP7507543	ERR4025240	2017	gyrA-S83Y
SEAP7507544	ERR4025244	2017	gyrA-S83F
SEAP7507545	ERR4025248	2017	gyrA-S83F
SEAP7507548	ERR4025256	2017	gyrA-S83F
SEAP7507550	ERR4025262	2017	gyrA-S83F
SEAP7507551	ERR4025264	2017	gyrA-S83F
SEAP7507552	ERR4025266	2017	gyrA-S83Y
SEAP7507553	ERR4025270	2017	gyrA-S83F
SEAP7507556	ERR4025273	2017	gyrA-S83Y
SEAP7507557	ERR4025277	2017	gyrA-S83Y
SEAP7507558	ERR4025281	2017	gyrA-S83Y
SEAP7507566	ERR4025305	2017	gyrA-S83Y
SEAP7507568	ERR4025313	2017	gyrA-S83F
SEAP7507569	ERR4025317	2017	gyrA-S83Y
SEAP7507571	ERR4025325	2017	gyrA-S83Y
SEAP7507574	ERR4025337	2017	gyrA-S83Y
SEAP7507584	ERR4025374	2017	gyrA-S83F
SEAP7507590	ERR4025398	2017	gyrA-S83F
SEAP7507592	ERR4025406	2017	gyrA-S83Y
SEAP7507593	ERR4025410	2017	gyrA-S83F
SEAP7507594	ERR4025287	2017	gyrA-S83Y
SEAP7507597	ERR4025295	2017	gyrA-S83F
SEAP7507598	ERR4025299	2017	gyrA-S83F
SEAP7507600	ERR4025307	2017	gyrA-S83Y
SEAP7507601	ERR4025311	2017	gyrA-S83F
SEAP7507604	ERR4025418	2017	gyrA-S83F
SEAP7507608	ERR4025434	2017	gyrA-S83F
SEAP7507615	ERR4025455	2017	gyrA-S83F
SEAP7507616	ERR4025459	2017	gyrA-S83Y
SEAP7507617	ERR4025463	2017	gyrA-S83F
SEAP7507624	ERR4025492	2017	No_mutation
SEAP7507629	ERR4025512	2017	gyrA-S83F
SEAP7507631	ERR4025520	2017	gyrA-S83F
SEAP7507633	ERR4025528	2018	gyrA-S83Y
SEAP7507635	ERR4025536	2016	gyrA-S83Y
SEAP7507644	ERR4025185	2017	gyrA-S83Y
SEAP7507646	ERR4025193	2017	gyrA-S83Y
SEAP7507660	ERR4025249	2017	gyrA-S83F
SEAP7507699	ERR4025407		gyrA-S83F
SEAP7507714	ERR4025456	2017	gyrA-S83Y
SEAP7507715	ERR4025460	2017	gyrA-S83Y
SEAP7507717	ERR4025335	2017	gyrA-S83Y
SEAP7507721	ERR4025347	2017	gyrA-S83Y
SEAP7507722	ERR4025351	2017	gyrA-S83Y
SEAP7507725	ERR4025355	2017	gyrA-S83Y
SEAP7507726	ERR4025477	2017	gyrA-S83Y
SEAP7507727	ERR4025359	2017	gyrA-S83Y
SEAP7507728	ERR4025481	2017	gyrA-S83Y
SEAP7507738	ERR4025513	2017	gyrA-S83F
SEAP7507742	ERR4025376	2017	gyrA-S83F
SEAP7507748	ERR4025545	2017	gyrA-S83F
SEAP7507755	ERR4046942	2017	gyrA-S83Y
SEAP7507780	ERR4025388	2017	gyrA-S83Y
SEAP7507785	ERR4025392	2018	gyrA-S83F
SEAP7507814	ERR4047138	2018	gyrA-S83F
SEAP7507830	ERR4047204	2018	gyrA-S83Y
SEAP7507856	ERR4046941	2018	gyrA-S83F
SEAP7507885	ERR4047041	2018	gyrA-S83F
SEAP7507905	ERR4047116	2018	gyrA-S83F
SEAP7507920	ERR4025408	2018	gyrA-S83Y
SEAP7507928	ERR4025416	2018	gyrA-S83Y
SEAP7507940	ERR4047233	2018	gyrA-S83F
SEAP7507943	ERR4047244	2018	gyrA-S83Y
SEAP7507945	ERR4047252	2018	gyrA-S83F
SEAP7507952	ERR4047279	2018	gyrA-S83F
SEAP7507963	ERR4025432	2018	gyrA-S83F
SEAP7507965	ERR4025440	2018	gyrA-S83F
SEAP7508010	ERR4047074	2018	gyrA-S83Y
SEAP7508028	ERR4047134	2018	gyrA-S83F
SEAP7508129	ERR4025518	2018	gyrA-S83F
SEAP7508130	ERR4047114	2018	gyrA-S83F
SEAP7508135	ERR4047135	2018	gyrA-S83Y
SEAP7508160	ERR4025530	2018	gyrA-S83Y
SEAP7508192	ERR4025587	2018	gyrA-S83F
SEAP7508213	ERR4025550	2018	gyrA-S83F
SEAP7508231	ERR4025174	2018	gyrA-S83F
SEAP7508261	ERR4025191	2018	gyrA-S83Y
SEAP7508313	ERR4025623	2018	gyrA-S83F
SEAP7508335	ERR4025679	2018	gyrA-S83F
SEAP7508368	ERR4025744	2018	gyrA-S83Y
SEAP7508395	ERR4025568	2018	gyrA-S83F
SEAP7508422	ERR4025223	2017	gyrA-S83Y
SEAP7508480	ERR6336429	2017	No_mutation
SEAP7508483	ERR6336431	2017	gyrA-S83F
SEAP7508485	ERR6336432	2017	gyrA-S83F
SEAP7508490	ERR6336437	2017	gyrA-S83F
SEAP7508493	ERR6336433	2017	gyrA-S83F
SEAP7508494	ERR6336434	2017	gyrA-S83F
SEAP7508496	ERR6336436	2017	gyrA-S83F
SEAP7508505	ERR6336438	2017	gyrA-S83F
SEAP7508510	ERR6336439	2018	gyrA-S83F
SEAP7508513	ERR6336442	2017	gyrA-S83F
SEAP7508514	ERR6336443	2017	gyrA-S83F
SEAP7508524	ERR6336447	2017	No_mutation
SEAP7508531	ERR6336449	2017	No_mutation
SEAP7508543	ERR6336420	2017	gyrA-S83F
SEAP7508547	ERR6336421	2017	No_mutation
SEAP7508557	ERR6336423	2017	gyrA-S83F
SEAP7508558	ERR6336424	2017	gyrA-S83F
SEAP7508562	ERR6336425	2017	No_mutation
SEAP7508563	ERR6336426	2017	gyrA-S83F
SEAP7508565	ERR6336440	2017	No_mutation
SEAP7508569	ERR6336427	2017	gyrA-S83F
SEAP7508581	ERR6336428	2017	No_mutation
SEAP7508599	ERR6336448	2017	No_mutation
SEAP7508611	ERR6336435	2017	gyrA-S83F
SEAP7508629	ERR6336441	2018	gyrA-S83F
SEAP7508631	ERR6336444	2016	No_mutation
SEAP7508632	ERR6336445	2017	gyrA-S83F
SEAP7508633	ERR6336446	2018	gyrA-S83F
SEAP7508648	ERR6336450	2017	No_mutation
SEAP7508653	ERR6336452	2017	gyrA-S83F
SEAP7508663	ERR6336455	2017	No_mutation
SEAP7508667	ERR6336457	2018	gyrA-S83F
SEAP7508668	ERR6336458	2017	gyrA-S83F
SEAP7508674	ERR6336462	2017	No_mutation
SEAP7508682	ERR6336463	2017	No_mutation
SEAP7508700	ERR6336470	2017	No_mutation
SEAP7508704	ERR6336474	2017	gyrA-S83F
SEAP7508705	ERR6336476	2017	gyrA-S83F
SEAP7508709	ERR6336481	2017	No_mutation
SEAP7508712	ERR6336483	2017	No_mutation
SEAP7508715	ERR6336487	2017	gyrA-S83F
SEAP7508716	ERR6336489	2017	gyrA-S83F
SEAP7508719	ERR6336491	2017	gyrA-S83F
SEAP7508726	ERR6336494	2016	gyrA-S83F
SEAP7508730	ERR6336495	2017	gyrA-S83F
SEAP7508743	ERR6336496	2017	No_mutation
SEAP7508744	ERR6336497	2017	gyrA-S83F
SEAP7508751	ERR6336499	2017	gyrA-S83F
SEAP7508754	ERR6336500	2017	No_mutation
SEAP7508757	ERR6336501	2017	No_mutation
SEAP7508761	ERR6336502	2017	gyrA-S83F
SEAP7508776	ERR6336456	2017	gyrA-S83F
SEAP7508781	ERR6336459	2017	gyrA-S83F
SEAP7508783	ERR6336460	2016	No_mutation
SEAP7508786	ERR6336461	2017	gyrA-S83F
SEAP7508793	ERR6336464	2017	No_mutation
SEAP7508798	ERR6336466	2017	No_mutation
SEAP7508800	ERR6336467	2017	No_mutation
SEAP7508802	ERR6336468	2016	No_mutation
SEAP7508803	ERR6336469	2017	gyrA-S83F
SEAP7508804	ERR6336471	2017	No_mutation
SEAP7508805	ERR6336472	2017	No_mutation
SEAP7508806	ERR6336473	2017	No_mutation
SEAP7508808	ERR6336477	2017	gyrA-S83F
SEAP7508809	ERR6336478	2017	No_mutation
SEAP7508810	ERR6336479	2017	No_mutation
SEAP7508811	ERR6336480	2017	No_mutation
SEAP7508812	ERR6336482	2017	gyrA-S83F
SEAP7508814	ERR6336484	2017	No_mutation
SEAP7508816	ERR6336485	2017	No_mutation
SEAP7508817	ERR6336486	2017	gyrA-S83F
SEAP7508818	ERR6336488	2017	gyrA-S83F
SEAP7508822	ERR6336490	2017	No_mutation
SEAP7508823	ERR6336492	2017	gyrA-S83F
SEAP7508824	ERR6336422	2016	No_mutation
SEAP7508825	ERR6336493	2017	gyrA-S83F
SEAP7508829	ERR4025164	2014	gyrA-S83F
SEAP7508830	ERR4025165	2014	gyrA-S83F
SEAP7508840	ERR4025155	2015	gyrA-S83F
SEAP7508879	ERR4025168	2016	gyrA-S83F
SEAP7508882	ERR4025156	2016	gyrA-S83F
SEAP7508890	ERR6336451	2016	gyrA-S83Y
SEAP7508893	ERR4025161	2015	gyrA-S83F
SEAP7508895	ERR4025158	2015	gyrA-S83F
SEAP7508909	ERR4025163	2014	gyrA-S83F
SEAP8101005	ERR5375961	2018	gyrA-D87N
SEAP8101028	ERR5376023	2018	gyrA-D87N
SEAP8101046	ERR5376069	2018	gyrA-D87N
SEAP8101127	ERR5376160	2019	gyrA-S83F
SEAP8101148	ERR5311420	2019	No_mutation
SEAP8101149	ERR5311423	2019	gyrA-S83F
SEAP8101210	ERR5311493	2018	gyrA-S83F
SEAP8101235	ERR5311303	2018	gyrA-S83F
SEAP8101309	ERR5311444	2018	gyrA-S83F
SEAP8101345	ERR5376127	2019	gyrA-S83F
SEAP8101348	ERR5376137	2018	No_mutation
SEAP8101349	ERR5376139	2019	gyrA-S83F
SEAP8101350	ERR5311489	2018	gyrA-S83F
SEAP8101351	ERR5376143	2018	gyrA-S83F
SEAP8101352	ERR5311492	2018	gyrA-S83F
SEAP8101353	ERR5311495	2018	gyrA-S83F
SEAP8101354	ERR5311498	2018	gyrA-S83F
SEAP8101356	ERR5311504	2018	gyrA-S83F
SEAP8101357	ERR5311508	2018	gyrA-S83F
SEAP8101358	ERR5311511	2018	gyrA-S83F
SEAP8101359	ERR5311514	2018	gyrA-S83F
SEAP8101360	ERR5311517	2018	gyrA-S83F
SEAP8101361	ERR5311520	2018	gyrA-D87N
SEAP8101362	ERR5311523	2018	gyrA-S83F
SEAP8101363	ERR5376145	2018	gyrA-S83F
SEAP8101364	ERR5376150	2018	gyrA-S83F
SEAP8101365	ERR5376153	2018	gyrA-S83F
SEAP8101366	ERR5376155	2018	gyrA-S83Y
SEAP8101368	ERR5376159	2018	gyrA-S83F
SEAP8101369	ERR5311530	2018	gyrA-S83F
SEAP8101370	ERR5376161	2018	gyrA-S83F
SEAP8101371	ERR5376165	2018	gyrA-S83F
SEAP8101372	ERR5311533	2018	gyrA-S83F
SEAP8101373	ERR5376167	2018	gyrA-S83F
SEAP8101374	ERR5376170	2019	gyrA-S83F
SEAP8101375	ERR5376173	2018	gyrA-S83F
SEAP8101376	ERR5311536	2018	gyrA-D87N
SEAP8101377	ERR5311539	2018	gyrA-S83F
SEAP8101378	ERR5311542	2019	gyrA-S83F
SEAP8101379	ERR5376175	2019	gyrA-S83F
SEAP8101380	ERR5376179	2019	gyrA-S83F
SEAP8101382	ERR5375885	2018	gyrA-S83F
SEAP8101383	ERR5375884	2018	gyrA-S83F
SEAP8101384	ERR5375891	2018	gyrA-D87N
SEAP8101385	ERR5375895	2018	gyrA-S83F
SEAP8101386	ERR5375899	2018	gyrA-S83F
SEAP8101387	ERR5375903	2018	gyrA-S83F
SEAP8101388	ERR5375904	2018	gyrA-S83F
SEAP8101390	ERR5375912	2018	gyrA-D87N
SEAP8101391	ERR5375888	2018	gyrA-S83F
SEAP8101392	ERR5375893	2018	gyrA-S83F
SEAP8101393	ERR5375897	2018	gyrA-S83F
SEAP8101394	ERR5375901	2019	gyrA-S83F
SEAP8101395	ERR5375919	2019	gyrA-S83F
SEAP8101396	ERR5375906	2019	gyrA-S83F
SEAP8101397	ERR5375920	2019	gyrA-S83F
SEAP8101398	ERR5375927	2019	gyrA-S83F
SEAP8101399	ERR5375909	2019	gyrA-S83F
SEAP8101400	ERR5375931	2019	gyrA-S83F
SEAP8101401	ERR5375932	2019	gyrA-S83F
SEAP8101402	ERR5375937	2019	No_mutation
SEAP8101403	ERR5375914	2019	gyrA-S83F
SEAP8101404	ERR5375938	2019	gyrA-S83F
SEAP8101405	ERR5375943	2019	gyrA-S83F
SEAP8101406	ERR5375944	2019	gyrA-S83F
SEAP8101407	ERR5375917	2019	gyrA-S83F
SEAP8101408	ERR5375949	2019	gyrA-S83F
SEAP8101409	ERR5375923	2019	gyrA-S83F
SEAP8101410	ERR5375926	2019	gyrA-S83F
SEAP8101411	ERR5375930	2019	gyrA-S83F
SEAP8101412	ERR5375952	2019	gyrA-S83F
